# Supplementary material for: Risk factors for early PICC removal: A retrospective study of adult inpatients at an academic medical center
Source: PLoS One. 2022 Jul 8;17(7):e0264245. doi: 10.1371/journal.pone.0264245 (PMC9269940; doi:10.1371/journal.pone.0264245)
Supplement: S1 Data — (TXT) [file pone.0264245.s001.txt]

GENDER	AGE	RACE	SERVICE TEAM	BMI	comorbidity	LUMENS	DX ON ORDER	PICC INSERT DATE/TIME	PICC REMOVE DATE/TIME	PICC ORDER DATE/TIME	PICC ORDER DAY OF WEEK
Female	80	White or Caucasian	Hospital Medicine	21.3	1	2	Septic shock [A41.9, R65.21]	5/18/2017 19:05	5/26/2017 14:36	5/18/2017 12:16	Thu
Male	62	White or Caucasian	Internal Medicine	18.6	1	1		7/14/2018 11:30		7/13/2018 12:21	Fri
Male	83	Other	Respiratory Critical Care	30.9	1	2		9/30/2018 17:07	11/8/2018 14:01	9/29/2018 20:00	Sat
Male	57	Other	Internal Medicine	34.1	1	2	Aspiration pneumonia of left lower lobe due to gastric secretions [J69.0]	5/6/2017 9:05	5/25/2017 12:21	5/3/2017 16:27	Wed
Male	70	White or Caucasian	Hospital Medicine	23.1	1	1		4/6/2019 12:45	7/12/2019 0:00	4/5/2019 20:10	Fri
Female	67	White or Caucasian	Internal Medicine	22.9	0	1	Spinal epidural abscess [G06.1]; Senile osteopenia [M85.80]; Acute bacterial endocarditis [I33.0]; Abscess in epidural space of cervical spine [G06.1]; Anxiety [F41.9]; Acute osteomyelitis of cervical spine [M46.22]; MSSA bacteremia [R78.81]	7/26/2019 10:11		7/25/2019 10:20	Thu
Female	57	White or Caucasian	Hospital Medicine	32	1	2	Preoperative examination [Z01.818]; Gangrene of foot [I96]; C. difficile colitis [A04.72]; Foot infection [L08.9]; Claudication in peripheral vascular disease [I73.9]; Encounter for long-term (current) use of antibiotics [Z79.2]; Thrombophlebitis [I80.9]; PVD (peripheral vascular disease) [I73.9]; Peripheral vascular disease of lower extremity with ulceration [I73.9, L97.909]; Cellulitis and absc…	8/25/2018 17:36	12/9/2019 0:00	8/24/2018 12:01	Fri
Male	53	Other	Hematology Oncology	23.4	1	2	AKI (acute kidney injury) [N17.9]; Other dysphagia [R13.19]; Weakness [R53.1]; Weight loss [R63.4]; Epigastric pain [R10.13]; Acute hyponatremia [E87.1]; Anorexia [R63.0]; Gastric lymphoma [C85.99]; Diffuse large B-cell lymphoma of lymph nodes of multiple regions [C83.38]; Severe protein-calorie malnutrition [E43]	11/18/2018 11:20	11/22/2018 13:38	11/16/2018 17:12	Fri
Female	84	White or Caucasian	Hospital Medicine	46.3	1	2		6/13/2017 11:33	6/20/2017 14:59	6/13/2017 6:10	Tue
Female	41	White or Caucasian	Orthopedics Spine	32	0	1		12/20/2019 11:30		12/20/2019 7:44	Fri
Female	85	Other	Hospital Medicine	43.5	1	2	Septic shock [A41.9, R65.21]	2/2/2018 10:25		2/1/2018 7:58	Thu
Male	48	White or Caucasian	Surgery	32.8	1	2		7/4/2017 20:07	7/26/2017 13:36	7/4/2017 13:59	Tue
Female	25	Black or African American	Internal Medicine	28.3	0	1		7/12/2019 17:33	7/13/2019 12:13	7/7/2019 11:40	Sun
Female	61	White or Caucasian	Respiratory Critical Care	27.4	1	2	Pulmonary hypertension [I27.20]	9/28/2018 9:43	10/12/2018 14:29	9/27/2018 20:45	Thu
Female	19	Other	Neurosurgery	20.1	0	2	Open depressed fracture of skull, initial encounter [S02.91XB]	12/20/2017 9:02	1/24/2018 15:53	12/19/2017 9:30	Tue
Male	45	White or Caucasian	Hospital Medicine	47	1	1		2/21/2018 20:28	8/14/2018 16:45	2/20/2018 15:28	Tue
Female	64	Other	Internal Medicine	39.6	1	2	Diverticulitis of intestine with perforation without bleeding, unspecified part of intestinal tract [K57.80]	6/19/2019 11:53	11/30/2019 19:25	6/18/2019 10:28	Tue
Male	81	White or Caucasian	Internal Medicine	25	1	1		5/31/2017 16:13	6/26/2017 11:37	5/31/2017 9:12	Wed
Male	56	White or Caucasian	Hematology Oncology	29	1	2		12/30/2018 19:05	1/12/2019 15:02	12/30/2018 10:20	Sun
Male	56	White or Caucasian	Hematology Oncology	30.4	1	2	Acute myeloid leukemia not having achieved remission [C92.00]; Other neutropenia [D70.8]; Community acquired bacterial pneumonia [J15.9]	1/19/2019 11:48	1/31/2019 13:49	1/19/2019 9:17	Sat
Male	56	White or Caucasian	Hematology Oncology	28.2	1	2	Acute myeloid leukemia in remission [C92.01]	2/14/2019 17:51	3/11/2019 8:00	2/14/2019 10:28	Thu
Male	56	White or Caucasian	Hematology Oncology	29.8	1	2		3/18/2019 17:13	5/6/2019 18:07	3/18/2019 11:57	Mon
Female	90	White or Caucasian	Hospital Medicine	28.1	1	2		3/14/2017 12:45		3/13/2017 18:52	Mon
Female	52	Other	Hospital Medicine	33.8	1	1	AKI (acute kidney injury) [N17.9]; Hand weakness [R29.898]; Nausea [R11.0]; Essential hypertension [I10]; Acute diffuse otitis externa of right ear [H60.311]; Pyelonephritis [N12]; Hyperglycemia due to type 1 diabetes mellitus [E10.65]; Constipation by outlet dysfunction [K59.02]; Hyperthyroidism [E05.90]; H. pylori infection [A04.8]; Left foot drop [M21.372]; Screening mammogram, encounter for […	7/13/2019 10:14	12/19/2019 0:00	7/12/2019 11:31	Fri
Female	31	Other	Internal Medicine	18.6	1	1		6/25/2018 14:28	6/25/2018 19:55	6/22/2018 16:39	Fri
Female	31	Other	Internal Medicine	18.6	1	1	History of DVT (deep vein thrombosis) [Z86.718]; Pneumonia of right lower lobe due to infectious organism [J18.1]; Bronchiectasis without complication [J47.9]; Fever due to infection [R50.81, B99.9]	6/25/2018 20:22	3/29/2019 0:00	6/25/2018 19:04	Mon
Female	33	Other	Hospital Medicine	22.1	1	2	Post traumatic stress disorder (PTSD) [F43.10]; Cough with hemoptysis [R04.2]; Constipation, unspecified constipation type [K59.00]; History of DVT (deep vein thrombosis) [Z86.718]; MDD (major depressive disorder), recurrent severe, without psychosis [F33.2]; Pneumonia of right lower lobe due to infectious organism [J18.1]; Bronchiectasis without complication [J47.9]	9/26/2019 17:17		9/26/2019 16:13	Thu
Male	31	White or Caucasian	Hematology Oncology	25.4	1	1	Neutropenic fever [D70.9, R50.81]; AML (acute myeloid leukemia) in remission [C92.01]; Spinal cord lesion [G95.9]; Acute myeloid leukemia in remission [C92.01]	3/16/2017 17:23		3/16/2017 10:12	Thu
Male	57	White or Caucasian	Hematology Oncology	33.3	1	2		3/25/2020 17:31	4/15/2020 14:02	3/25/2020 9:21	Wed
Female	28	White or Caucasian	Colon Rectal	NULL	0	2		6/9/2017 11:30	6/16/2017 18:28	6/8/2017 17:28	Thu
Female	29	White or Caucasian	Colon Rectal	16.9	1	2		1/23/2018 13:19		1/23/2018 9:43	Tue
Female	73	White or Caucasian	Surgery	31.8	1	2	Elevated serum cholesterol [E78.9]; Infected hernioplasty mesh, initial encounter [T85.79XA]; Preop examination [Z01.818]; Anastomotic leak of intestine [K91.89]; Type 2 diabetes mellitus without complication, without long-term current use of insulin [E11.9]	2/1/2019 10:34		1/31/2019 19:29	Thu
Male	65	White or Caucasian	Hospital Medicine	45	1	1		2/4/2018 14:00		2/2/2018 9:43	Fri
Female	90	White or Caucasian	Hematology Oncology	28.8	1	2		1/28/2019 17:00		1/27/2019 14:07	Sun
Female	65	White or Caucasian	General Surgery	20.1	0	3		10/7/2017 18:25	10/16/2017 12:18	10/7/2017 12:38	Sat
Female	69	White or Caucasian	General Surgery	31.3	1	2		4/12/2017 8:58	5/19/2017 15:07	4/11/2017 10:40	Tue
Female	84	White or Caucasian	Neuro ICU	23.7	0	3	Preop testing [Z01.818]; Normal pressure hydrocephalus [G91.2]; Dental abscess [K04.7]; Seizure [R56.9]; Fatigue, unspecified type [R53.83]; Encounter for therapeutic procedure [Z51.89]	7/18/2018 18:26	7/24/2018 16:45	7/18/2018 16:09	Wed
Female	57	White or Caucasian	Internal Medicine	19.8	1	2	Sternal osteomyelitis [M86.9]	10/1/2017 10:14	10/21/2017 11:55	9/29/2017 13:29	Fri
Female	33	White or Caucasian	Hematology Oncology	65.6	1	2		4/29/2020 17:03	5/4/2020 14:49	4/29/2020 12:14	Wed
Male	62	White or Caucasian	Trauma	20.2	1	2	Hemopneumothorax on left [J94.2]; Elevated serum cholesterol [E78.9]; Traumatic pneumothorax, initial encounter [S27.0XXA]; Empyema [J86.9]; Dizziness [R42]; Closed fracture of multiple ribs of right side, initial encounter [S22.41XA]; Closed fracture of multiple ribs of left side, initial encounter [S22.42XA]; DOE (dyspnea on exertion) [R06.09]; Substance abuse [F19.10]; Anxiety [F41.9]; Periphe…	12/27/2017 19:58	1/3/2018 18:31	12/27/2017 14:00	Wed
Female	53	White or Caucasian	General Surgery	32.5	1	2		7/20/2019 12:21	7/26/2019 14:31	7/20/2019 10:29	Sat
Female	53	White or Caucasian	General Surgery	19.3	1	2	SBO (small bowel obstruction) [K56.609]	8/17/2019 15:42	8/21/2019 14:10	8/17/2019 13:37	Sat
Female	60	Black or African American	Internal Medicine	21	1	2	Subdural hematoma [S06.5X9A]; SDH (subdural hematoma) [S06.5X9A]; Long Q-T syndrome [I45.81]; Wound dehiscence [T81.30XA]	4/12/2018 17:28		4/11/2018 11:12	Wed
Female	56	White or Caucasian	Hospital Medicine	15.9	0	2		12/25/2018 11:41	1/12/2019 14:15	12/24/2018 12:03	Mon
Female	53	Other	Cardiology Critical Care Unit	47.3	1	3	Chronic bronchitis, unspecified chronic bronchitis type [J42]; Type 2 diabetes mellitus with retinopathy, with long-term current use of insulin, macular edema presence unspecified, unspecified laterality, unspecified retinopathy severity [E11.319, Z79.4]; Carpal tunnel syndrome, unspecified laterality [G56.00]; Abdominal distention [R14.0]; Dilated cardiomyopathy [I42.0]; Shortness of breath [R06…	1/19/2018 17:45	1/31/2018 20:21	1/19/2018 12:24	Fri
Female	53	Other	Cardiology Critical Care Unit	38.5	1	2	Elevated troponin [R79.89]	2/2/2018 18:58	2/12/2018 10:21	2/1/2018 14:46	Thu
Male	63	White or Caucasian	Internal Medicine	45.3	1	1		4/27/2019 14:25	8/16/2019 22:34	4/27/2019 8:02	Sat
Male	64	White or Caucasian	Internal Medicine	43.4	1	1		8/19/2019 16:00	9/14/2019 12:34	8/19/2019 10:52	Mon
Male	53	White or Caucasian	Internal Medicine	53.1	0	2	Necrotizing pneumonia [J85.0]	2/18/2017 10:35	7/19/2018 10:56	2/18/2017 8:10	Sat
Male	64	White or Caucasian	Hospital Medicine	22.7	1	1		4/9/2018 14:20	8/8/2018 20:06	4/9/2018 10:11	Mon
Male	60	White or Caucasian	Hospital Medicine	35.4	0	1		12/22/2019 10:29		12/21/2019 15:37	Sat
Male	70	Other	Internal Medicine	24.1	1	2	Fungal meningitis [G02]; Hydrocephalus [G91.9]; Encephalopathy [G93.40]; Hypernatremia [E87.0]; Seizure disorder [G40.909]; Ruptured aneurysm of intracranial artery [I60.7]; Dementia with psychosis [F03.91]; SDH (subdural hematoma) [S06.5X9A]	11/14/2017 16:51	11/21/2017 14:06	11/14/2017 14:22	Tue
Female	78	Other	Hospital Medicine	30.1	1	1		3/12/2019 11:41	7/8/2019 0:00	3/12/2019 8:33	Tue
Female	54	White or Caucasian	Neurosurgery	36.8	1	2		4/28/2017 10:25	7/1/2017 12:49	4/28/2017 9:49	Fri
Female	79	White or Caucasian	Neurology	21.5	0	2	Parkinson's disease [G20]; Seizure [R56.9]; Hypernatremia [E87.0]; Seizure disorder [G40.909]; Hypoxia [R09.02]	8/21/2018 17:34		8/21/2018 14:34	Tue
Female	74	White or Caucasian	Hospital Medicine	25.5	1	1		8/26/2017 10:20	8/30/2017 12:30	8/25/2017 20:41	Fri
Male	70	White or Caucasian	Cardiology	41.3	1	2	Stage 3 chronic kidney disease [N18.3]; Hx of Lyme disease [Z86.19]; Acute on chronic systolic congestive heart failure [I50.23]; Polyarthralgia [M25.50]; Acute gout due to renal impairment involving right elbow [M10.321]; Orthostatic dizziness [R42]; Morbid obesity [E66.01]; Cardiac resynchronization therapy defibrillator (CRT-D) in place [Z95.810]; Closed fracture of multiple ribs of left side,…	4/18/2019 18:22		4/15/2019 8:35	Mon
Male	68	White or Caucasian	Hospital Medicine	44	1	2		2/13/2017 9:01	2/15/2017 16:45	2/11/2017 17:04	Sat
Female	59	White or Caucasian	General Surgery	38.1	0	2		2/5/2017 14:03	2/13/2017 17:16	2/5/2017 10:30	Sun
Male	59	White or Caucasian	Hospital Medicine	31.4	0	1		7/14/2017 13:35		7/13/2017 17:55	Thu
Female	36	White or Caucasian	Orthopedics	64.7	0	2	Irritable bowel syndrome with diarrhea [K58.0]; H/O fasciotomy [Z98.890]; Preop testing [Z01.818]; Wound infection after surgery [T81.49XA]; Knee dislocation, right, initial encounter [S83.104A]; Hyperglycemia [R73.9]; Morbid obesity [E66.01]; Acquired hypothyroidism [E03.9]; OSA (obstructive sleep apnea) [G47.33]; Neuralgia and neuritis [M79.2]; Ogilvie's syndrome [K59.8]	5/3/2020 11:50		5/1/2020 14:58	Fri
Male	40	Other	Respiratory Critical Care	31.2	1	2	Liver nodule [K76.89]; Bleeding esophageal varices in alcoholic cirrhosis [K70.30, I85.11]; Hyperglycemia [R73.9]; Folliculitis [L73.9]; Pulmonary hypertension [I27.20]; Anemia associated with acute blood loss [D62]; Abscess of left leg [L02.416]; Alcoholic cirrhosis of liver without ascites [K70.30]; Alcohol abuse [F10.10]; Hyponatremia [E87.1]; Varices of spleen [I86.8]; Thrombocytopenia [D69.6…	12/16/2018 9:49	12/29/2018 9:08	12/15/2018 19:16	Sat
Female	68	Other	Hospital Medicine	20.2	1	1	Colitis [K52.9]	9/10/2018 11:11	9/27/2018 16:25	9/7/2018 16:29	Fri
Female	68	Other	Hematology Oncology	25.3	1	2		11/13/2018 17:11		11/12/2018 15:11	Mon
Male	69	White or Caucasian	Orthopedics	25.2	1	3	Persistent atrial fibrillation [I48.19]; Macrocytic anemia [D53.9]; Elevated INR (international normalized ratio) [R79.1]; Acute disorder of liver [K76.9]; Calcified granuloma of lung [J84.10]; Essential hypertension [I10]; Chronic heart failure with preserved ejection fraction [I50.32]; Ulcer of esophagus without bleeding [K22.10]; Hypokalemia [E87.6]; Typical atrial flutter [I48.3]; Thrombocyto…	3/20/2020 12:34	4/1/2020 21:25	3/20/2020 8:36	Fri
Male	69	White or Caucasian	Orthopedics	29.4	1	2		4/1/2020 14:54	4/14/2020 0:00	4/1/2020 10:44	Wed
Male	69	White or Caucasian	Orthopedics	30.9	1	2	Persistent atrial fibrillation [I48.19]; Macrocytic anemia [D53.9]; Elevated INR (international normalized ratio) [R79.1]; Melena [K92.1]; Acute disorder of liver [K76.9]; Calcified granuloma of lung [J84.10]; Essential hypertension [I10]; Chronic heart failure with preserved ejection fraction [I50.32]; Ulcer of esophagus without bleeding [K22.10]; Esophageal perforation [K22.3]; Hypokalemia [E87…	4/14/2020 12:43		4/14/2020 10:36	Tue
Male	43	Black or African American	General Surgery	22.3	0	2	Esophageal perforation [K22.3]	6/28/2019 20:15		6/28/2019 6:50	Fri
Female	77	Black or African American	Medical Critical Care Unit	30.2	1	1	Submandibular abscess [K12.2]	12/3/2017 11:40	1/12/2018 0:00	11/30/2017 12:07	Thu
Male	87	White or Caucasian	Orthopedics	23	1	1		1/31/2019 8:58	2/5/2019 16:19	1/30/2019 14:26	Wed
Male	23	White or Caucasian	General Surgery	29.1	0	2	Appendicitis, unspecified appendicitis type [K37]	6/28/2017 20:23	6/28/2017 20:23	6/28/2017 9:05	Wed
Female	72	White or Caucasian	Nephrology	27.2	1	2		5/8/2019 17:46	7/5/2019 0:00	5/8/2019 15:24	Wed
Female	44	White or Caucasian	Cardiology Critical Care Unit	32.3	1	2	Non-insulin dependent type 2 diabetes mellitus [E11.9]; Hypertensive emergency [I16.1]; Essential hypertension [I10]; Anxiety [F41.9]; Fibromyalgia [M79.7]	8/22/2019 21:05	8/24/2019 12:25	8/22/2019 15:40	Thu
Male	72	Other	Hospital Medicine	31.9	1	2	Herpes zoster dermatitis [B02.8, L30.8]; Bilateral lower extremity edema [R60.0]; Vitamin D deficiency [E55.9]; Onychomycosis [B35.1]; Essential hypertension [I10]; Constipation, unspecified constipation type [K59.00]; Self neglect [R46.89]; Major neurocognitive disorder due to multiple etiologies with behavioral disturbance [F02.81]; Contact and allergic dermatitis of eyelid [H01.119]; Pacemaker…	8/7/2018 17:26	8/15/2018 13:29	8/7/2018 8:33	Tue
Female	68	White or Caucasian	Hospital Medicine	39.4	1	2	Acute systolic congestive heart failure [I50.21]	1/18/2019 10:38	1/29/2019 15:23	1/16/2019 21:04	Wed
Female	68	White or Caucasian	Internal Medicine	36.9	1	2	Congestive heart failure, unspecified HF chronicity, unspecified heart failure type [I50.9]	6/12/2019 9:05	6/18/2019 13:42	6/11/2019 8:07	Tue
Male	73	Black or African American	Hematology Oncology	31.6	1	2		8/16/2017 18:40	8/20/2017 15:40	8/16/2017 13:22	Wed
Female	56	Other	Internal Medicine	21.7	1	2	H/O ovarian cancer [Z85.43]; Normocytic anemia [D64.9]; Rectal mass [K62.89]; Metastatic disease [C79.9]	11/3/2017 21:54		11/3/2017 20:54	Fri
Male	52	Other	Hospital Medicine	33.1	1	1		12/10/2019 10:48	1/6/2020 11:27	12/9/2019 16:48	Mon
Male	52	Other	Internal Medicine	32.5	1	1		1/10/2020 17:20		1/10/2020 13:39	Fri
Male	69	Other	Internal Medicine	29.2	1	2	Diabetic ulcer of left midfoot associated with type 2 diabetes mellitus, with bone involvement without evidence of necrosis [E11.621, L97.426]	2/7/2020 9:01	3/17/2020 13:59	2/6/2020 12:56	Thu
Female	62	White or Caucasian	CardioVascularThoracic Surgery	23.7	1	2		12/10/2017 10:36	12/18/2017 12:19	12/8/2017 15:04	Fri
Male	64	White or Caucasian	Cardiology Critical Care Unit	44.9	1	3	Shock [R57.9]	10/5/2019 21:37		10/5/2019 9:19	Sat
Male	47	White or Caucasian	CardioVascularThoracic Surgery	43.5	1	2	History of radiation therapy [Z92.3]; Hx of splenectomy [Z90.81]; Postoperative retention of urine [N99.89, R33.8]; Acute blood loss anemia [D62]; Morbid obesity [E66.01]; Personal history of malignant neoplasm [Z85.9]; Acute respiratory failure with hypoxia [J96.01]; S/P AVR (aortic valve replacement) and aortoplasty [Z95.2]; Encephalopathy, metabolic [G93.41]; Elevated transaminase level [R74.0…	12/22/2019 11:00	12/29/2019 14:47	12/21/2019 11:46	Sat
Female	71	White or Caucasian	Hematology Oncology	16.7	1	2		1/6/2017 13:46	2/1/2017 18:00	1/5/2017 14:19	Thu
Female	65	White or Caucasian	Neurosurgery	27.9	1	3	Preop testing [Z01.818]; Thoracic myelopathy [M47.14]; Arachnoiditis [G03.9]; Kyphosis of thoracic region [M40.204]; Desmoid tumor [D48.1]; Fatigue, unspecified type [R53.83]; Thoracic spine instability [M53.2X4]; Kyphosis of thoracic region, unspecified kyphosis type [M40.204]; Bruising [T14.8XXA]; Nocturia [R35.1]; Adhesive arachnoiditis [G03.9]; PONV (postoperative nausea and vomiting) [R11.2,…	10/26/2017 17:54	10/31/2017 14:04	10/26/2017 11:11	Thu
Male	71	White or Caucasian	Internal Medicine	24.6	0	2		6/9/2018 9:40	8/26/2018 12:38	6/8/2018 11:15	Fri
Male	64	White or Caucasian	Internal Medicine	45.9	1	2		2/7/2017 17:46	2/11/2017 13:20	2/5/2017 9:28	Sun
Female	61	White or Caucasian	Internal Medicine	29.3	1	2	IDDM (insulin dependent diabetes mellitus) [E11.9, Z79.4]; History of splenectomy [Z90.81]; Sepsis due to pneumonia [J18.9, A41.9]; Restrictive lung disease [J98.4]; Pneumonia of right lower lobe due to infectious organism [J18.1]; Rhinovirus [B34.8]	4/24/2017 9:47	4/27/2017 12:02	4/23/2017 9:04	Sun
Female	61	White or Caucasian	Hospital Medicine	28.8	1	2	IDDM (insulin dependent diabetes mellitus) [E11.9, Z79.4]; HCAP (healthcare-associated pneumonia) [J18.9]; History of splenectomy [Z90.81]; Sepsis due to pneumonia [J18.9, A41.9]; Restrictive lung disease [J98.4]; Pneumonia of both lungs due to infectious organism, unspecified part of lung [J18.9]; Rhinovirus [B34.8]	5/1/2017 10:27	5/15/2017 11:04	4/30/2017 10:14	Sun
Female	61	White or Caucasian	Hospital Medicine	28.3	1	2	IDDM (insulin dependent diabetes mellitus) [E11.9, Z79.4]; History of Hodgkin's lymphoma [Z85.71]; HCAP (healthcare-associated pneumonia) [J18.9]; History of splenectomy [Z90.81]; Sepsis due to pneumonia [J18.9, A41.9]; Restrictive lung disease [J98.4]; Pneumonia of both lungs due to infectious organism, unspecified part of lung [J18.9]; Viral pneumonia [J12.9]; Rhinovirus [B34.8]; Hypoxia [R09.0…	5/15/2017 11:04	5/22/2017 18:14	5/15/2017 9:46	Mon
Female	61	White or Caucasian	Hospital Medicine	27.4	1	2	IDDM (insulin dependent diabetes mellitus) [E11.9, Z79.4]; History of Hodgkin's lymphoma [Z85.71]; HCAP (healthcare-associated pneumonia) [J18.9]; History of splenectomy [Z90.81]; Sepsis due to pneumonia [J18.9, A41.9]; Restrictive lung disease [J98.4]; Pneumonia of both lungs due to infectious organism, unspecified part of lung [J18.9]; Viral pneumonia [J12.9]; Rhinovirus [B34.8]; Hypoxia [R09.0…	5/22/2017 18:05	5/27/2017 14:55	5/22/2017 17:36	Mon
Female	62	White or Caucasian	Hospital Medicine	28.3	1	2	Septic shock [A41.9, R65.21]	10/5/2017 8:52	10/14/2017 13:22	10/4/2017 11:11	Wed
Female	52	White or Caucasian	Neurosurgery	24.7	0	1	Wound infection [T14.8XXA, L08.9]	11/21/2017 11:30	11/21/2017 11:30	11/20/2017 17:45	Mon
Female	58	White or Caucasian	Orthopedics	32.2	1	1	Infection of prosthetic shoulder joint, initial encounter [T84.59XA, Z96.619]	6/19/2018 11:00	9/27/2018 10:10	6/17/2018 7:44	Sun
Female	57	White or Caucasian	Hospital Medicine	26.5	0	1		1/26/2017 20:53	7/16/2017 10:53	1/26/2017 16:40	Thu
Male	74	White or Caucasian	Internal Medicine	43.3	1	2		9/1/2017 19:57		9/1/2017 16:51	Fri
Male	73	White or Caucasian	Hematology Oncology	22.5	1	2		11/15/2018 10:03	12/20/2018 12:17	11/14/2018 10:51	Wed
Female	72	White or Caucasian	Orthopedics	20.7	0	1		3/9/2018 13:21		3/9/2018 4:17	Fri
Male	20	White or Caucasian	Orthopedics	20.8	0	1		8/15/2018 12:15		8/14/2018 16:00	Tue
Male	77	White or Caucasian	Medical Critical Care Unit	15.3	1	2	AKI (acute kidney injury) [N17.9]; Muscular weakness [M62.81]; Failure to thrive in adult [R62.7]; Altered mental status, unspecified altered mental status type [R41.82]; Acute on chronic congestive heart failure, unspecified congestive heart failure type [I50.9]; Lymphoma, large-cell, diffuse [C83.30]; Acute on chronic respiratory failure with hypercapnia [J96.22]; Pleural effusion [J90]; Acute …	1/31/2018 19:10		1/31/2018 11:32	Wed
Male	79	White or Caucasian	Internal Medicine	40.7	1	1		5/15/2017 20:35		5/15/2017 13:01	Mon
Male	69	Black or African American	Vascular Surgery	16.4	1	1	Pseudoaneurysm [I72.9]	4/23/2017 9:16	6/4/2019 11:52	4/21/2017 17:33	Fri
Female	0	White or Caucasian	Pediatric Hospitalist	13.7	0	1		12/13/2019 13:02	12/17/2019 14:15	12/12/2019 14:21	Thu
Male	74	White or Caucasian	Internal Medicine	30.7	1	1		11/22/2018 10:46		11/21/2018 6:41	Wed
Male	67	White or Caucasian	Hematology Oncology	17.7	1	2		8/26/2017 13:10	8/29/2017 10:00	8/26/2017 10:02	Sat
Male	62	White or Caucasian	Hospital Medicine	46.1	1	2		5/31/2017 11:12	6/8/2017 12:43	5/29/2017 21:34	Mon
Female	92	Black or African American	Neurology	29.6	1	2	Acute ischemic stroke [I63.9]	9/26/2019 17:27	10/1/2019 13:17	9/26/2019 14:54	Thu
Female	61	White or Caucasian	Neurology	25.2	1	2		7/19/2019 17:17	7/22/2019 16:20	7/19/2019 14:06	Fri
Male	89	White or Caucasian	Hematology Oncology	28.5	1	2	Metastatic squamous cell carcinoma [C79.9]; Parotid mass [K11.8]; High risk medication use [Z79.899]; Paroxysmal atrial fibrillation [I48.0]; Coarse tremors [G25.2]; Squamous cell carcinoma of left ear [C44.229]; Nonrheumatic aortic valve stenosis [I35.0]	2/22/2019 17:56	3/7/2019 14:56	2/21/2019 15:03	Thu
Male	36	White or Caucasian	Internal Medicine	13.6	1	2		8/13/2019 10:55	8/20/2019 16:05	8/12/2019 14:56	Mon
Male	39	White or Caucasian	Orthopedics	26.1	0	2	Open wound of left lower leg [S81.802A]; Closed displaced transverse fracture of shaft of left femur, initial encounter [S72.322A]; Closed fracture of left femur, unspecified fracture morphology, initial encounter [S72.92XA]; Closed displaced transverse fracture of shaft of left femur [S72.322A]; Open wound of left lower leg, initial encounter [S81.802A]	8/29/2017 19:05	9/5/2017 10:50	8/27/2017 10:37	Sun
Male	59	White or Caucasian	Cardiology	38.5	1	2	Ischemic cardiomyopathy [I25.5]; Acute on chronic systolic congestive heart failure [I50.23]; Bilateral lower extremity edema [R60.0]; Encounter for long-term (current) use of antibiotics [Z79.2]; Myalgia [M79.10]; Diabetes mellitus due to underlying condition with diabetic nephropathy, without long-term current use of insulin [E08.21]; Postoperative atrial fibrillation [I97.89, I48.91]; Essentia…	7/15/2017 19:04	7/22/2017 15:19	7/15/2017 13:46	Sat
Male	59	Other	Internal Medicine	15.8	1	2		11/23/2018 11:51	2/22/2020 0:35	11/21/2018 8:34	Wed
Male	82	White or Caucasian	Hematology Oncology	26.2	1	2	S/P appendectomy [Z90.49]; NSTEMI (non-ST elevated myocardial infarction) [I21.4]; Old MI (myocardial infarction) [I25.2]; Other premature beats [I49.49]; Empyema [J86.9]; Atrial flutter, unspecified type [I48.92]; H/O coronary artery bypass surgery [Z95.1]; Pacemaker [Z95.0]; Fever, unknown origin [R50.9]; Tachycardia-bradycardia syndrome [I49.5]; S/P cholecystectomy [Z90.49]; Hypercalcemia [E83…	4/27/2017 12:21	4/27/2017 17:10	4/27/2017 10:32	Thu
Male	82	White or Caucasian	Hematology Oncology	26.2	1	2	Atherosclerosis of native coronary artery of native heart, angina presence unspecified [I25.10]; S/P appendectomy [Z90.49]; NSTEMI (non-ST elevated myocardial infarction) [I21.4]; Old MI (myocardial infarction) [I25.2]; Other premature beats [I49.49]; Empyema [J86.9]; Atrial flutter, unspecified type [I48.92]; H/O coronary artery bypass surgery [Z95.1]; Chronic kidney disease, unspecified stage […	4/27/2017 17:10	7/13/2017 17:58	4/27/2017 16:46	Thu
Male	89	Other	Surgery	26.3	1	2		5/14/2017 11:40	5/18/2017 16:14	5/13/2017 9:26	Sat
Male	88	Other	Hospital Medicine	26.2	1	2	Pneumonia of left lower lobe due to infectious organism [J18.1]	5/23/2019 18:02	5/31/2019 13:48	5/23/2019 8:52	Thu
Male	69	White or Caucasian	General Surgery	24.9	1	2	Acute pancreatitis without infection or necrosis, unspecified pancreatitis type [K85.90]; Alcohol abuse [F10.10]	4/25/2017 13:35	5/25/2017 12:13	4/25/2017 10:49	Tue
Female	76	Black or African American	Hospital Medicine	29	0	1		1/9/2020 14:39	1/17/2020 14:42	1/9/2020 12:54	Thu
Male	76	White or Caucasian	Internal Medicine	26.5	1	2	Closed right hip fracture, initial encounter [S72.001A]; COPD exacerbation [J44.1]; Hip fracture, right, closed, initial encounter [S72.001A]; Hypovolemic shock [R57.1]	3/7/2017 11:55	3/12/2017 9:00	3/6/2017 11:41	Mon
Female	75	White or Caucasian	Colon Rectal	26.5	1	2		7/30/2018 15:44	8/13/2018 13:00	7/30/2018 7:45	Mon
Male	40	White or Caucasian	Hematology Oncology	20.1	1	2		5/20/2017 21:20		5/18/2017 23:39	Thu
Male	64	Other	Internal Medicine	23.3	1	1	Osteomyelitis of cervical spine [M46.22]	12/3/2018 10:50	12/3/2018 13:44	12/1/2018 17:55	Sat
Male	64	Other	Internal Medicine	23.3	1	1		12/3/2018 13:51		12/3/2018 11:51	Mon
Male	6	Other	Pediatric Pulmonary	14.7	1	1		9/20/2018 15:00	10/5/2018 16:14	9/19/2018 14:33	Wed
Female	78	Other	Internal Medicine	40.4	1	2	Anemia, unspecified type [D64.9]; Cellulitis of left lower extremity [L03.116]; AKI (acute kidney injury) [N17.9]; IDDM (insulin dependent diabetes mellitus) [E11.9, Z79.4]; Essential hypertension [I10]; Dementia without behavioral disturbance, unspecified dementia type [F03.90]; Other acute osteomyelitis of left foot [M86.172]; Neuropathy [G62.9]; Paroxysmal atrial fibrillation [I48.0]; Hyponatr…	9/30/2019 17:59	10/14/2019 9:46	9/30/2019 12:11	Mon
Female	31	Other	Hematology Oncology	24.4	1	2	PNET (primitive neuroectodermal tumor) [C71.9]; Insomnia due to medical condition [G47.01]; Chemotherapy-induced neutropenia [D70.1, T45.1X5A]; Mass, brain [G93.89]; Lymphopenia [D72.810]; Stress at home [F43.9]; Quadrantanopia of right eye [H53.461]; Esophagitis [K20.9]; Social problem [Z65.9]; Cough [R05]	5/29/2017 19:17	6/3/2017 12:35	5/29/2017 10:13	Mon
Male	54	Other	Hospital Medicine	29.5	1	1	Acute osteomyelitis of left foot [M86.172]	2/10/2017 12:35	10/12/2017 19:37	2/9/2017 15:43	Thu
Male	42	Other	Hematology Oncology	19.8	1	2		8/13/2018 15:35	8/16/2018 16:51	8/13/2018 11:45	Mon
Male	77	White or Caucasian	Internal Medicine	30.4	1	1		1/4/2019 15:40	2/21/2019 15:01	1/3/2019 10:16	Thu
Male	75	White or Caucasian	Hospital Medicine	25.1	0	2		3/9/2017 9:32	12/21/2018 0:00	3/8/2017 7:56	Wed
Male	46	White or Caucasian	Hematology Oncology	24	1	2		2/6/2018 10:40	6/18/2018 20:12	2/5/2018 17:08	Mon
Male	52	Black or African American	Neurosurgery	19.6	1	2		10/24/2017 12:00	12/14/2017 13:33	10/24/2017 10:36	Tue
Male	52	Black or African American	Neurology	19.5	1	2		2/18/2018 17:15	2/23/2018 16:52	2/18/2018 10:59	Sun
Female	61	Black or African American	Internal Medicine	40.4	1	2		1/8/2017 21:53	1/13/2017 14:00	1/8/2017 19:07	Sun
Male	80	White or Caucasian	Vascular Surgery	24	1	2	Critical lower limb ischemia [I99.8]; Seizure [R56.9]; Normocytic anemia [D64.9]; (HFpEF) heart failure with preserved ejection fraction [I50.30]; Cellulitis of left foot [L03.116]; Tobacco abuse [Z72.0]; Peripheral vascular disease [I73.9]; Ischemic foot [I99.8]; Thrombocytopenia [D69.6]; Type 2 myocardial infarction without ST elevation [I21.A1]	7/27/2019 10:57	7/30/2019 11:22	7/26/2019 12:57	Fri
Male	19	Asian	Hospital Medicine	25.9	0	3	Multifocal pneumonia [J18.9]	5/2/2019 1:32	5/23/2019 12:40	5/1/2019 10:58	Wed
Male	68	Other	Hospital Medicine	26.7	0	2	Pericardial effusion [I31.3]	8/14/2017 9:33	9/6/2017 9:03	8/13/2017 10:54	Sun
Male	1	White or Caucasian	Pediatric Hospitalist	13.8	0	1		6/27/2017 10:58		6/25/2017 18:58	Sun
Male	77	White or Caucasian	Internal Medicine	31.7	1	2	AKI (acute kidney injury) [N17.9]; Elevated serum cholesterol [E78.9]; Essential hypertension [I10]; DKA, type 2, not at goal [E11.10]; Urinary tract infection without hematuria, site unspecified [N39.0]; Heel ulceration, right, with unspecified severity [L97.419]; Peripheral vascular disease [I73.9]; Peripheral vascular disease [I73.9]; Class 1 obesity due to excess calories with serious comorbi…	3/2/2019 19:07	5/24/2019 0:16	3/2/2019 11:13	Sat
Male	78	White or Caucasian	Hospital Medicine	32.4	1	1	Cellulitis of right lower extremity [L03.115]	5/29/2019 14:32	6/6/2019 16:48	5/28/2019 14:15	Tue
Male	75	White or Caucasian	Neurosurgery	19	0	2	Respiratory failure after trauma [J96.90]; Traumatic hemorrhage of cerebrum without loss of consciousness, unspecified laterality, initial encounter [S06.360A]; Traumatic brain injury, with loss of consciousness greater than 24 hours without return to pre-existing conscious level with patient surviving, initial encounter [S06.9X6A]; Traumatic brain injury, with loss of consciousness greater than …	12/9/2018 22:33	1/1/2019 22:56	12/9/2018 18:01	Sun
Female	59	White or Caucasian	Internal Medicine	29.4	0	2		4/5/2017 10:54	4/14/2017 13:47	4/4/2017 21:56	Tue
Male	31	White or Caucasian	Respiratory Critical Care	29.1	0	2	Motor vehicle collision, initial encounter [V87.7XXA]	3/7/2018 14:10	3/13/2018 3:10	3/7/2018 12:58	Wed
Male	66	White or Caucasian	Cardiology Critical Care Unit	26	1	2	Mediastinal lymphadenopathy [R59.0]; Lymphadenopathy [R59.1]	5/11/2017 11:28	5/16/2017 17:51	5/11/2017 9:06	Thu
Male	66	White or Caucasian	Cardiology Critical Care Unit	26	1	2	Mediastinal lymphadenopathy [R59.0]; Lymphadenopathy [R59.1]; Mild intermittent asthma without complication [J45.20]; Pericardial effusion [I31.3]	5/16/2017 17:52		5/16/2017 14:22	Tue
Male	71	White or Caucasian	Neuro ICU	24.8	1	2	NSTEMI (non-ST elevated myocardial infarction) [I21.4]; Increased oropharyngeal secretions [K11.7]; E. coli UTI [N39.0, B96.20]; Acute blood loss anemia [D62]; Essential hypertension [I10]; Subdural hematoma [S06.5X9A]; Encephalopathy [G93.40]; Hypokalemia [E87.6]; Seizure [R56.9]; Localization-related (focal) (partial) symptomatic epilepsy and epileptic syndromes with complex partial seizures, i…	9/3/2018 17:25		9/3/2018 9:23	Mon
Male	72	White or Caucasian	Neuro ICU	20.8	1	2	SDH (subdural hematoma) [S06.5X9A]	9/18/2017 12:15		9/17/2017 19:30	Sun
Male	84	White or Caucasian	Neurology	27.2	1	2		1/7/2018 20:25	9/28/2018 5:35	1/7/2018 12:19	Sun
Female	57	White or Caucasian	Internal Medicine	40.7	1	2		6/4/2017 18:31	6/15/2017 21:34	6/3/2017 10:11	Sat
Male	82	White or Caucasian	Neurology	31.3	1	3	Benign prostatic hyperplasia, presence of lower urinary tract symptoms unspecified, unspecified morphology [N40.0]; Cerebrovascular accident (CVA) due to embolism of middle cerebral artery, unspecified blood vessel laterality [I63.419]; Gastroesophageal reflux disease without esophagitis [K21.9]; Meningitis [G03.9]; Congestive heart failure, unspecified congestive heart failure chronicity, unspec…	4/18/2017 18:27	4/26/2017 14:03	4/18/2017 12:08	Tue
Male	82	White or Caucasian	Neurology	31.3	1	2		4/26/2017 14:00		4/26/2017 10:04	Wed
Male	83	White or Caucasian	Trauma	23.5	1	3	Acute respiratory failure with hypercapnia [J96.02]; Hemothorax on right [J94.2]; Acute blood loss anemia [D62]; Anemia in stage 4 chronic kidney disease [N18.4, D63.1]; Iron deficiency anemia secondary to inadequate dietary iron intake [D50.8]; Closed fracture of multiple ribs of right side, initial encounter [S22.41XA]; Systolic congestive heart failure, unspecified congestive heart failure chr…	12/20/2017 17:32	1/3/2018 14:05	12/20/2017 14:38	Wed
Male	80	White or Caucasian	Hematology Oncology	22.5	1	2		1/9/2018 17:06	1/14/2018 10:35	1/9/2018 12:51	Tue
Female	52	White or Caucasian	Orthopedics	23.9	0	1		4/24/2017 11:08	5/26/2017 0:00	4/22/2017 7:21	Sat
Male	76	White or Caucasian	Internal Medicine	27.3	1	2		10/23/2018 9:19	10/31/2018 18:26	10/23/2018 7:31	Tue
Male	76	White or Caucasian	Vascular Surgery	28.7	1	2		3/31/2019 11:16	4/5/2019 9:03	3/31/2019 9:52	Sun
Male	76	White or Caucasian	Vascular Surgery	28.7	1	2	NSTEMI (non-ST elevated myocardial infarction) [I21.4]; Elevated serum cholesterol [E78.9]; Carotid artery disease without cerebral infarction [I73.9]; Intermittent claudication [I73.9]; Blood loss anemia [D50.0]; Arteriosclerosis of both carotid arteries [I65.23]; Snores [R06.83]; Hematemesis without nausea [K92.0]; Peripheral vascular disease [I73.9]; Thrombocytopenia [D69.6]; Groin fluid colle…	4/5/2019 9:03	4/16/2019 17:47	4/5/2019 8:19	Fri
Male	76	White or Caucasian	Vascular Surgery	31.1	1	2	Femoral artery pseudo-aneurysm, right [I72.4]	5/25/2019 9:07	5/26/2019 14:00	5/23/2019 9:01	Thu
Male	76	White or Caucasian	Vascular Surgery	31.1	1	2	Femoral artery pseudo-aneurysm, right [I72.4]	5/26/2019 17:53	6/13/2019 7:00	5/26/2019 13:39	Sun
Male	76	White or Caucasian	Vascular Surgery	24.1	1	2	Altered mental status, unspecified altered mental status type [R41.82]	7/9/2019 17:01	8/4/2019 9:00	7/9/2019 12:32	Tue
Female	41	Other	Orthopedics	22.3	1	1		6/29/2018 14:52	7/5/2018 15:01	6/28/2018 6:05	Thu
Female	41	Other	Internal Medicine	22.1	1	2		8/6/2018 15:20		8/2/2018 15:28	Thu
Female	61	White or Caucasian	Trauma	21.8	1	2	Burn [T30.0]	1/2/2020 18:05	1/2/2020 20:02	1/2/2020 12:26	Thu
Female	61	White or Caucasian	Trauma	21.8	1	2	Burn [T30.0]	1/2/2020 20:00	2/27/2020 17:08	1/2/2020 19:29	Thu
Female	61	White or Caucasian	Trauma	20.6	1	2	Burn [T30.0]	2/29/2020 9:05	3/23/2020 17:09	2/27/2020 11:51	Thu
Female	61	White or Caucasian	Trauma	19	1	2	Depression, unspecified depression type [F32.9]; Burn (any degree) involving 10-19 percent of body surface with third degree burn of 10-19% [T31.11]; Endotracheally intubated [Z97.8]; Ischemic heart disease [I25.9]; Burn [T30.0]; Increased nutritional needs [R63.8]; Attention deficit hyperactivity disorder (ADHD), unspecified ADHD type [F90.9]; Intra-abdominal abscess [K65.1]	3/23/2020 17:10	3/25/2020 13:26	3/23/2020 14:51	Mon
Male	84	White or Caucasian	Medical Critical Care Unit	22.7	1	2		12/9/2017 12:48		12/9/2017 11:09	Sat
Male	51	White or Caucasian	Surgery	43.4	1	2	Coagulation problem [D68.9]; Enterocutaneous fistula [K63.2]; Nephrolithiasis [N20.0]; Kidney calculus [N20.0]; Unstable angina [I20.0]; Bile reflux esophagitis [K21.0]; GI carcinoid tumor [D3A.098]; Obstructive sleep apnea [G47.33]; Benign carcinoid tumor of duodenum [D3A.010]; Bipolar 1 disorder [F31.9]	10/13/2017 11:25	11/5/2017 12:24	10/12/2017 18:52	Thu
Male	51	White or Caucasian	Surgery	36.7	1	2	Coagulation problem [D68.9]; Nephrolithiasis [N20.0]; Dehydration [E86.0]; Nausea [R11.0]; Kidney calculus [N20.0]; Unstable angina [I20.0]; Anastomotic leak of gastrojejunostomy [K91.89]; Bile reflux esophagitis [K21.0]; GI carcinoid tumor [D3A.098]; Obstructive sleep apnea [G47.33]; Benign carcinoid tumor of duodenum [D3A.010]; Non-intractable vomiting with nausea, unspecified vomiting type [R1…	12/21/2017 12:06	1/19/2018 10:22	12/21/2017 8:13	Thu
Male	51	White or Caucasian	Surgery	33	1	2		1/19/2018 10:23	2/1/2018 13:39	1/19/2018 8:48	Fri
Male	51	White or Caucasian	General Surgery	33.6	1	2		2/6/2018 11:27	6/25/2018 12:15	2/6/2018 10:00	Tue
Male	52	White or Caucasian	Internal Medicine	28.6	1	2	Coagulation problem [D68.9]; Nephrolithiasis [N20.0]; Nausea [R11.0]; Essential hypertension [I10]; Kidney calculus [N20.0]; Unstable angina [I20.0]; Esophagitis [K20.9]; Anastomotic leak of gastrojejunostomy [K91.89]; Chest pain, unspecified type [R07.9]; Gastroesophageal reflux disease with esophagitis [K21.0]; Bile reflux esophagitis [K21.0]; GI carcinoid tumor [D3A.098]; Allergic rhinitis, un…	6/26/2018 9:06	7/1/2018 11:05	6/25/2018 13:37	Mon
Female	39	Other	Neurology	26.3	0	2	Cerebral venous sinus thrombosis [G08]	3/6/2017 21:25	3/9/2017 12:33	3/6/2017 19:42	Mon
Female	39	Other	Neurology	26.3	0	3		3/9/2017 12:35	3/29/2017 16:05	3/9/2017 11:55	Thu
Female	63	White or Caucasian	CardioVascularThoracic Surgery	33.5	1	2	S/P CABG x 2 [Z95.1]; Peripheral arterial disease [I73.9]; Postoperative wound infection [T81.49XA]; Presence of coronary angioplasty implant and graft [Z95.5]; Essential hypertension [I10]; Acquired bilateral hammer toes [M20.41, M20.42]; First degree AV block [I44.0]; Mixed hyperlipidemia [E78.2]; Wenckebach second degree AV block [I44.1]; Coronary artery disease of native artery of native hear…	6/22/2019 23:16		6/20/2019 14:46	Thu
Male	82	White or Caucasian	Hospital Medicine	20.9	1	2		11/3/2017 10:50	5/4/2018 14:15	11/2/2017 13:58	Thu
Male	83	White or Caucasian	General Surgery	22.6	1	2	Mesenteric ischemia [K55.9]	4/12/2019 13:54	8/9/2019 0:00	4/12/2019 10:46	Fri
Male	84	White or Caucasian	General Surgery	22	1	2	Acute kidney injury [N17.9]	8/14/2019 17:38		8/14/2019 9:45	Wed
Female	61	White or Caucasian	Trauma Intensive Care Unit	32.7	1	3	Closed displaced fracture of fifth cervical vertebra [S12.400A]; Closed fracture of cervical vertebra, unspecified cervical vertebral level, initial encounter [S12.9XXA]; Closed displaced fracture of fifth cervical vertebra, unspecified fracture morphology, initial encounter [S12.400A]; Closed displaced fracture of first cervical vertebra with delayed healing, unspecified fracture morphology, sub…	2/20/2018 9:05	3/13/2018 17:05	2/20/2018 0:26	Tue
Male	64	White or Caucasian	Neurosurgery	24.3	1	2	Insulin pump in place [Z96.41]; Brain tumor [D49.6]; Essential hypertension [I10]; Localization-related epilepsy [G40.109]; Hyponatremia [E87.1]; GBM (glioblastoma multiforme) [C71.9]; Insulin dependent diabetes mellitus [E11.9, Z79.4]; Cauda equina compression [G83.4]	9/27/2018 19:32		9/25/2018 18:36	Tue
Male	48	White or Caucasian	Orthopedics	54.2	1	2		11/17/2019 17:41	3/6/2020 19:21	11/17/2019 8:27	Sun
Male	66	White or Caucasian	Orthopedics Spine	23.6	1	2	Acute osteomyelitis, osteomyelitis of unspecified site [M86.10]; Oropharyngeal cancer [C10.9]; Epidural abscess [G06.2]; Cancer [C80.1]; Discitis of lumbar region [M46.46]; Convulsions, unspecified convulsion type [R56.9]	4/8/2017 18:03		4/8/2017 9:20	Sat
Female	62	White or Caucasian	Hospital Medicine	24.3	1	1		8/7/2018 11:41	11/26/2018 12:54	8/6/2018 9:32	Mon
Male	84	White or Caucasian	Neurosurgery	20.6	0	1		9/3/2019 9:04		9/2/2019 16:35	Mon
Female	78	White or Caucasian	Hematology Oncology	34.3	1	2		9/27/2018 9:35		9/26/2018 11:06	Wed
Male	63	White or Caucasian	Internal Medicine	12.2	1	2		6/9/2018 10:00		6/8/2018 13:49	Fri
Male	57	White or Caucasian	Hospital Medicine	18.3	1	2	Hypoxia [R09.02]; Staphylococcal arthritis of left shoulder [M00.012]; Fall, initial encounter [W19.XXXA]; Status post excisional biopsy [Z98.890]; Encounter for long-term (current) use of antibiotics [Z79.2]; Other closed nondisplaced fracture of proximal end of left humerus with routine healing, subsequent encounter [S42.295D]; Rash [R21]; Seizure [R56.9]; Seizure disorder [G40.909]; Alcohol wi…	7/10/2017 17:58	7/12/2017 9:14	7/10/2017 17:09	Mon
Male	67	White or Caucasian	Hospital Medicine	20.5	1	1	Abscess of face [L02.01]	4/15/2017 9:55		4/14/2017 11:08	Fri
Female	64	White or Caucasian	Internal Medicine	24.6	0	2	Encephalopathy [G93.40]; Sepsis, due to unspecified organism [A41.9]; Liver cirrhosis secondary to NASH [K75.81, K74.60]	9/1/2017 11:25		9/1/2017 7:31	Fri
Female	54	White or Caucasian	Internal Medicine	29.9	1	1		7/15/2019 19:59	8/20/2019 0:00	7/15/2019 10:55	Mon
Female	74	Black or African American	Hospital Medicine	22.3	1	2	Elevated lactic acid level [R79.89]; AKI (acute kidney injury) [N17.9]; Acute blood loss anemia [D62]; Essential hypertension [I10]; Postural dizziness with presyncope [R42, R55]; Signet-ring cell carcinoma of stomach [C16.9]; Other hyperlipidemia [E78.49]; Acute upper GI bleed [K92.2]; Gastric adenocarcinoma [C16.9]; Gastrointestinal hemorrhage, unspecified gastrointestinal hemorrhage type [K92.…	10/31/2018 16:49	11/3/2018 11:54	10/31/2018 10:03	Wed
Female	69	White or Caucasian	Internal Medicine	37.9	1	1		12/1/2018 18:12		11/30/2018 14:05	Fri
Male	85	White or Caucasian	Neurology	25.1	1	2	Elevated troponin I level [R79.89]; Chronic atrial fibrillation [I48.20]; Atrial fibrillation with RVR [I48.91]; Acute cystitis without hematuria [N30.00]; Rapid atrial fibrillation [I48.91]; Metabolic acidosis, increased anion gap [E87.2]; Myasthenia gravis without exacerbation [G70.00]; Ascending paralysis [G61.0]; Sepsis, due to unspecified organism [A41.9]; Microcytic anemia [D50.9]	9/18/2018 18:04	9/24/2018 15:55	9/18/2018 10:47	Tue
Male	91	White or Caucasian	Internal Medicine	22	1	1		4/14/2018 15:27	12/7/2018 0:00	4/13/2018 11:13	Fri
Female	60	White or Caucasian	Family and Community Medicine	18.6	1	1		1/15/2019 11:50		1/14/2019 10:57	Mon
Female	81	Black or African American	Hospital Medicine	23.9	1	2	Acute myeloid leukemia with myelodysplasia-related changes [C92.00]	3/10/2020 14:33		3/10/2020 11:08	Tue
Male	61	White or Caucasian	Hospital Medicine	42.7	1	2		9/20/2019 17:00	9/30/2019 11:53	9/20/2019 15:31	Fri
Female	67	Black or African American	Colon Rectal	37.5	1	2	Colonic mass [K63.89]	10/9/2018 17:14	10/17/2018 17:25	10/9/2018 9:01	Tue
Female	87	White or Caucasian	Hospital Medicine	23.8	1	1		4/28/2018 17:25		4/28/2018 11:38	Sat
Female	50	White or Caucasian	Orthopedics	58.7	1	2	Morbid obesity with BMI of 50.0-59.9, adult [E66.01, Z68.43]; Epidural abscess [G06.2]; Anxiety [F41.9]; Methadone dependence [F11.20]; Infection of lumbar spine [M86.9]; Essential hypertension [I10]; Psoas abscess [K68.12]	7/13/2017 19:18	7/24/2017 17:35	7/13/2017 18:38	Thu
Female	50	White or Caucasian	Orthopedics	58.7	1	1		7/24/2017 17:12	7/27/2017 0:00	7/24/2017 9:50	Mon
Female	50	White or Caucasian	Orthopedics	58.7	1	2		7/24/2017 13:00	8/3/2017 14:22	7/24/2017 9:50	Mon
Female	50	White or Caucasian	Orthopedics	63.4	1	2	Infection of lumbar spine [M86.9]	8/3/2017 14:19		8/3/2017 13:46	Thu
Male	57	Other	Neurosurgery	25.9	0	2	SAH (subarachnoid hemorrhage) [I60.9]	7/13/2017 0:50	7/17/2017 15:52	7/12/2017 17:11	Wed
Female	67	White or Caucasian	Internal Medicine	29.9	1	1	Pneumonia of both lungs due to infectious organism, unspecified part of lung [J18.9]	5/5/2017 18:12	5/23/2017 13:29	5/4/2017 14:28	Thu
Male	69	White or Caucasian	General Surgery	25.4	1	2		1/30/2017 14:06	8/1/2017 23:42	1/30/2017 9:26	Mon
Female	59	White or Caucasian	Internal Medicine	36.7	1	2	Chronic obstructive pulmonary disease with acute exacerbation [J44.1]; Neck pain [M54.2]; Dizziness [R42]; Multifocal pneumonia [J18.9]; Chest tightness [R07.89]; OSA (obstructive sleep apnea) [G47.33]; Pleuritic chest pain [R07.81]; Anxiety [F41.9]; COPD exacerbation [J44.1]; Thyroid nodule [E04.1]; Vertigo [R42]; Acute exacerbation of chronic obstructive pulmonary disease (COPD) [J44.1]; Subcut…	4/12/2019 10:15	4/18/2019 13:45	4/12/2019 8:09	Fri
Female	59	White or Caucasian	Hospital Medicine	36.7	1	2	HCAP (healthcare-associated pneumonia) [J18.9]; Gastroesophageal reflux disease without esophagitis [K21.9]; Neck pain [M54.2]; Dizziness [R42]; Multifocal pneumonia [J18.9]; Bronchiectasis with acute exacerbation [J47.1]; Hiatal hernia [K44.9]; Chest tightness [R07.89]; OSA (obstructive sleep apnea) [G47.33]; Pleuritic chest pain [R07.81]; Anxiety [F41.9]; Respiratory distress [R06.03]; COPD exa…	4/28/2019 17:31	5/8/2019 18:07	4/28/2019 6:49	Sun
Female	34	White or Caucasian	Orthopedics	25.8	0	1		1/21/2017 13:30		1/20/2017 15:34	Fri
Female	91	Black or African American	Hospital Medicine	27.3	1	2	AKI (acute kidney injury) [N17.9]; Shortness of breath [R06.02]; Normocytic anemia [D64.9]; Colitis [K52.9]; Hyponatremia [E87.1]	10/14/2017 16:49	10/18/2017 14:31	10/14/2017 12:13	Sat
Male	65	White or Caucasian	Internal Medicine	22	1	1	DVT prophylaxis [Z29.9]; Vitamin D deficiency [E55.9]; PAF (paroxysmal atrial fibrillation) [I48.0]; Pneumonia of left lung due to infectious organism, unspecified part of lung [J18.9]; Hypokalemia [E87.6]; Anxiety [F41.9]; High cholesterol [E78.00]	10/1/2019 10:35	10/10/2019 17:17	9/30/2019 16:48	Mon
Male	65	White or Caucasian	Hospital Medicine	24.4	1	1	DVT prophylaxis [Z29.9]; Vitamin D deficiency [E55.9]; PAF (paroxysmal atrial fibrillation) [I48.0]; Shortness of breath [R06.02]; Hypokalemia [E87.6]; Anxiety [F41.9]; High cholesterol [E78.00]; Pleural effusion [J90]	10/10/2019 17:21		10/10/2019 16:54	Thu
Female	56	Black or African American	Internal Medicine	49.9	1	2		12/8/2018 18:10	12/15/2018 15:11	12/8/2018 13:44	Sat
Female	56	White or Caucasian	Internal Medicine	28.4	0	2		8/4/2017 20:05	8/26/2017 11:06	8/4/2017 16:32	Fri
Male	58	Other	Surgery	30.2	1	1	Anxiety disorder, unspecified type [F41.9]; Kidney transplant infection [T86.13]; Chronic atrial fibrillation [I48.20]; Pre-transplant evaluation for end stage renal disease [Z01.818]; Abnormal LFTs (liver function tests) [R94.5]; Atrial fibrillation with rapid ventricular response [I48.91]; Acute epigastric pain [R10.13]; Insomnia due to psychological stress [F51.02]; Kidney transplant recipient…	10/19/2018 19:05		10/18/2018 15:23	Thu
Female	44	Other	General Surgery	36.7	1	3	Choledocholithiasis [K80.50]	11/12/2018 12:47	11/22/2018 10:18	11/12/2018 10:15	Mon
Female	44	Other	General Surgery	36.7	1	3		11/22/2018 10:18	1/23/2019 9:46	11/21/2018 18:02	Wed
Male	56	White or Caucasian	Internal Medicine	20.8	1	2		8/23/2017 13:06	9/5/2017 16:00	8/22/2017 16:29	Tue
Male	69	White or Caucasian	Internal Medicine	43.6	1	2		4/13/2018 9:55	1/31/2019 17:00	4/12/2018 12:58	Thu
Male	70	White or Caucasian	Hospital Medicine	33.8	1	1	Cellulitis of right lower extremity [L03.115]	6/21/2019 9:50	6/28/2019 10:38	6/20/2019 15:07	Thu
Male	74	White or Caucasian	Surgery	30.9	1	2	SOB (shortness of breath) [R06.02]	5/22/2017 17:16	6/2/2017 14:00	5/22/2017 10:31	Mon
Female	89	White or Caucasian	Hospital Medicine	28.1	1	1	New onset a-fib [I48.91]; Decubitus ulcer, stage 4 with infection [L89.94, L08.9]; Failure to thrive in adult [R62.7]; Decubitus ulcer of elbow, stage 4, unspecified laterality [L89.004]; Stage 4 decubitus ulcer with suspected deep tissue injury [L89.94]; Cough [R05]; Urinary tract infection with hematuria, site unspecified [N39.0, R31.9]; Advanced dementia [F03.90]	12/28/2017 16:33		12/19/2017 14:39	Tue
Female	81	White or Caucasian	Surgical Critical Care	37.9	0	2		11/1/2017 11:50		10/31/2017 15:34	Tue
Male	40	White or Caucasian	Surgery	23.1	0	2		8/18/2017 22:33	6/13/2018 12:41	8/18/2017 8:28	Fri
Male	74	White or Caucasian	Hematology Oncology	30	1	2		2/23/2019 11:03	4/5/2019 12:10	2/22/2019 17:35	Fri
Male	75	White or Caucasian	Hematology Oncology	20.5	1	2		3/10/2020 14:45	4/13/2020 0:00	3/10/2020 10:40	Tue
Male	41	White or Caucasian	Orthopedics Spine	23.1	0	2	Epidural abscess [G06.2]; Infection of thoracic spine [M86.9]	7/16/2018 17:01	7/15/2019 0:00	7/16/2018 13:13	Mon
Female	71	White or Caucasian	Internal Medicine	26.5	1	1		5/3/2020 21:34		5/3/2020 16:31	Sun
Female	66	White or Caucasian	Orthopedics	33.5	1	2	Class 1 obesity due to excess calories without serious comorbidity with body mass index (BMI) of 31.0 to 31.9 in adult [E66.09, Z68.31]; Old MI (myocardial infarction) [I25.2]; Acute blood loss anemia [D62]; Essential hypertension [I10]; Adolescent idiopathic scoliosis of thoracic region [M41.124]; Spondylarthrosis [M47.9]; Hypokalemia [E87.6]; Pseudoclaudication syndrome [M48.062]; Mixed hyperli…	12/11/2019 14:19		12/11/2019 2:27	Wed
Female	61	White or Caucasian	General Surgery	21.9	1	3		4/21/2017 11:15	4/24/2017 17:44	4/21/2017 8:15	Fri
Male	54	Black or African American	Internal Medicine	27.1	1	1	Pancreatic abscess [K85.90]	4/14/2017 11:35	1/9/2018 16:19	4/13/2017 16:20	Thu
Female	64	White or Caucasian	Vascular Surgery	23.6	1	2	Cellulitis of left lower extremity [L03.116]	7/23/2017 15:03	8/7/2017 16:59	7/22/2017 13:09	Sat
Male	48	White or Caucasian	Hematology Oncology	25.8	1	2		3/9/2017 18:20	3/27/2017 11:08	3/9/2017 13:04	Thu
Female	35	White or Caucasian	Hospital Medicine	35.3	1	2	Chronic prescription opiate use [Z79.891]; Epigastric abdominal pain [R10.13]; Narcotic addiction [F11.20]; Facial cellulitis [L03.211]; Obstructive sleep apnea [G47.33]; Superior mesenteric artery thrombosis [K55.069]; Dysphagia, unspecified type [R13.10]; Achalasia [K22.0]; PTSD (post-traumatic stress disorder) [F43.10]; Dyslipidemia [E78.5]	9/12/2017 17:49	9/30/2017 16:49	9/12/2017 14:06	Tue
Female	91	Other	Internal Medicine	21.8	1	2	NSTEMI (non-ST elevated myocardial infarction) [I21.4]; Dementia without behavioral disturbance, unspecified dementia type [F03.90]; Hypo-osmolality and hyponatremia (CODE) [E87.1]; Paroxysmal atrial fibrillation [I48.0]; Subclinical hyperthyroidism [E05.90]; Cholangitis [K83.09]; Hypokalemia [E87.6]; Hypernatremia [E87.0]; Cholangitis due to bile duct calculus with obstruction [K80.31]; Acute re…	10/12/2017 23:01		10/12/2017 14:28	Thu
Female	67	Other	Hospital Medicine	34.9	1	1		10/29/2018 15:00	5/3/2020 0:00	10/29/2018 8:22	Mon
Male	58	Other	Internal Medicine	39.9	1	2	Synovitis [M65.9]	7/25/2017 17:34	10/17/2017 0:00	7/25/2017 8:19	Tue
Female	74	White or Caucasian	Hematology Oncology	26.8	1	3		1/25/2018 17:36		1/25/2018 10:27	Thu
Male	42	White or Caucasian	Neuro ICU	44.8	1	3	Mass of brain [G93.89]	2/28/2018 10:13		2/27/2018 21:05	Tue
Male	79	White or Caucasian	Internal Medicine	22.9	0	1		5/12/2018 14:30	4/4/2019 14:47	5/11/2018 11:30	Fri
Male	39	Other	Internal Medicine	51.8	1	2	Acute respiratory failure with hypoxia and hypercapnia [J96.01, J96.02]; Obtundation [R40.1]; ARDS (adult respiratory distress syndrome) [J80]	5/27/2017 22:19	5/30/2017 13:22	5/27/2017 12:44	Sat
Male	56	White or Caucasian	Orthopedics	33	0	2		2/12/2018 8:46		2/11/2018 8:04	Sun
Female	62	Other	Hematology Oncology	27.9	1	2		9/1/2017 11:25	9/12/2017 17:56	8/30/2017 10:28	Wed
Female	86	White or Caucasian	Internal Medicine	19.4	1	2		3/3/2019 22:31	3/5/2019 13:16	3/3/2019 11:24	Sun
Female	51	White or Caucasian	General Surgery	19.9	1	2		3/24/2017 13:09	3/29/2017 16:38	3/23/2017 18:29	Thu
Female	70	White or Caucasian	Internal Medicine	31.3	1	2	Paroxysmal A-fib [I48.0]	1/7/2017 9:51	1/7/2017 12:48	1/6/2017 17:53	Fri
Female	70	White or Caucasian	Internal Medicine	31.3	1	2		1/7/2017 22:41	1/11/2017 0:00	1/7/2017 22:15	Sat
Female	45	White or Caucasian	Orthopedics	32.3	0	1		10/30/2019 12:21		10/29/2019 17:59	Tue
Male	49	Black or African American	Hospital Medicine	30.7	1	2	AICD (automatic cardioverter/defibrillator) present [Z95.810]; Obesity (BMI 35.0-39.9 without comorbidity) [E66.9]; Depressive disorder, not elsewhere classified [F32.9]; Supraventricular tachycardia [I47.1]; Essential hypertension [I10]; Alcohol use disorder, moderate, dependence [F10.20]; Shock [R57.9]; Chronic systolic heart failure [I50.22]; Arthropathy [M12.9]; Hepatic steatosis [K76.0]; Oth…	6/1/2017 10:29	9/3/2018 20:50	5/31/2017 10:07	Wed
Male	60	White or Caucasian	Internal Medicine	35.7	1	1		4/3/2020 21:00		4/3/2020 12:35	Fri
Male	46	White or Caucasian	Neurosurgery	33.2	0	3	IVH (intraventricular hemorrhage) [I61.5]	8/8/2017 19:52	8/23/2017 11:45	8/8/2017 18:10	Tue
Female	72	White or Caucasian	Neurosurgery	27.9	1	2	Brain mass [G93.89]	3/24/2018 12:06	4/3/2018 15:01	3/24/2018 8:49	Sat
Female	50	Other	Neurosurgery	33	1	2	Essential hypertension [I10]; Acute cholecystitis [K81.0]; Spinal cord injury, C1-C7, subsequent encounter [S14.109D]; Other chronic nonalcoholic liver disease [K76.89]; Routine general medical examination at a health care facility [Z00.00]	2/2/2017 10:31	2/6/2017 10:48	2/1/2017 14:48	Wed
Male	38	White or Caucasian	Orthopedics	31.7	0	1	Septic arthritis of right ankle, due to unspecified organism [M00.9]	2/14/2018 17:21	2/26/2018 5:02	2/14/2018 9:31	Wed
Male	38	White or Caucasian	Orthopedics	31.7	1	2		4/10/2018 10:51		4/10/2018 8:57	Tue
Male	78	White or Caucasian	Cardiology	32.1	1	2	ESRD (end stage renal disease) on dialysis [N18.6, Z99.2]; Bacteremia due to Streptococcus [R78.81, B95.5]; Closed fracture of sacrum and coccyx, initial encounter [S32.10XA, S32.2XXA]; Syncope, unspecified syncope type [R55]; Thrombocytopenia [D69.6]; Demand ischemia of myocardium [I24.8]; Gastrointestinal hemorrhage, unspecified gastrointestinal hemorrhage type [K92.2]; Gastrointestinal hemorrh…	10/27/2019 11:03	11/1/2019 15:34	10/27/2019 8:50	Sun
Male	45	Other	Medical Critical Care Unit	28.3	0	3		5/21/2019 11:30	6/28/2019 16:54	5/20/2019 16:53	Mon
Female	45	White or Caucasian	General Surgery	28.5	1	2	Abdominal abscess [IMO0002]	12/5/2017 12:27	12/22/2017 12:39	12/5/2017 11:58	Tue
Female	65	White or Caucasian	Orthopedics	21.4	0	1	Hip problem [M25.9]	11/27/2018 9:42	11/27/2018 9:42	11/27/2018 9:12	Tue
Female	23	White or Caucasian	Surgery	37.6	0	2		2/1/2017 9:52	2/11/2017 11:30	1/31/2017 7:46	Tue
Female	69	White or Caucasian	Internal Medicine	43.4	0	1	Abscess or cellulitis, neck [IMO0002]	1/17/2018 11:01		1/16/2018 6:52	Tue
Female	68	White or Caucasian	Colon Rectal	18.7	1	2		1/18/2020 10:52	1/29/2020 14:23	1/18/2020 7:59	Sat
Female	31	White or Caucasian	Hematology Oncology	42.7	1	1		9/26/2017 13:49	10/3/2017 17:30	9/25/2017 14:09	Mon
Male	54	White or Caucasian	Hematology Oncology	26.6	1	2		11/7/2019 18:05	11/13/2019 12:25	11/7/2019 10:51	Thu
Male	59	White or Caucasian	Hospital Medicine	44.4	1	2	Poor personal hygiene [R46.0]; Superficial abrasion [T14.8XXA]; Foot ulceration, left, with necrosis of muscle [L97.523]; Morbid obesity [E66.01]; Alcohol abuse [F10.10]; Left foot infection [L08.9]; Subacute osteomyelitis of left foot [M86.272]	10/29/2018 17:13	9/10/2019 0:00	10/28/2018 14:04	Sun
Female	61	White or Caucasian	Orthopedics	24.5	1	2		11/24/2019 12:27		11/21/2019 10:42	Thu
Male	62	Other	Hematology Oncology	20.6	1	2	Diffuse large B-cell lymphoma of lymph nodes of multiple regions [C83.38]	4/25/2020 14:38		4/25/2020 9:26	Sat
Male	55	White or Caucasian	Colon Rectal	30	1	2		6/15/2017 11:32	6/21/2017 11:48	6/14/2017 16:44	Wed
Male	63	White or Caucasian	Orthopedics	30.7	1	1		8/31/2019 15:05		8/30/2019 8:08	Fri
Male	71	Other	Trauma Intensive Care Unit	29.8	1	2		5/22/2017 22:39		5/22/2017 12:49	Mon
Male	61	White or Caucasian	Neurosurgery	21.9	1	2		1/20/2018 19:25	2/22/2018 21:37	1/20/2018 14:33	Sat
Female	78	White or Caucasian	Internal Medicine	37.8	1	2		1/30/2018 21:59	2/5/2018 11:47	1/30/2018 10:53	Tue
Female	26	White or Caucasian	Respiratory Critical Care	33.3	0	2	History of gastroesophageal reflux (GERD) [Z87.19]; PICC (peripherally inserted central catheter) in place [Z45.2]; Influenza [J11.1]; History of DVT (deep vein thrombosis) [Z86.718]; Pulmonary hypertension [I27.20]; Acute respiratory failure with hypoxia [J96.01]; Chills [R68.83]; Hypoxia [R09.02]	5/4/2017 9:20	8/14/2017 22:58	5/4/2017 7:25	Thu
Female	26	White or Caucasian	Emergency Medicine	33.3	0	2	PICC (peripherally inserted central catheter) in place [Z45.2]; Pulmonary hypertension [I27.20]	5/18/2017 14:25	8/13/2017 12:58	5/18/2017 13:39	Thu
Female	26	White or Caucasian	Pulmonary	33.2	0	2	History of gastroesophageal reflux (GERD) [Z87.19]; PICC (peripherally inserted central catheter) in place [Z45.2]; Bipolar affective disorder, currently depressed, mild [F31.31]; History of DVT (deep vein thrombosis) [Z86.718]; Hypokalemia [E87.6]; Pulmonary hypertension [I27.20]; Gram-negative bacteremia [R78.81]; Chronic pain syndrome [G89.4]	8/14/2017 12:44	8/14/2017 22:54	8/13/2017 12:04	Sun
Female	26	White or Caucasian	Pulmonary	33.2	0	2	History of gastroesophageal reflux (GERD) [Z87.19]; PICC (peripherally inserted central catheter) in place [Z45.2]; Bipolar affective disorder, currently depressed, mild [F31.31]; History of DVT (deep vein thrombosis) [Z86.718]; Hypokalemia [E87.6]; Pulmonary hypertension [I27.20]; Gram-negative bacteremia [R78.81]; Chronic pain syndrome [G89.4]	8/14/2017 22:51	11/28/2017 21:44	8/14/2017 22:10	Mon
Female	66	White or Caucasian	Internal Medicine	33.2	1	1		4/17/2020 11:51		4/16/2020 16:07	Thu
Male	85	White or Caucasian	Neurology	23	1	3	Seizure [R56.9]	2/9/2020 17:32	3/13/2020 16:48	2/9/2020 14:15	Sun
Female	20	Black or African American	Internal Medicine	20.6	1	2		5/27/2018 18:58	6/9/2018 16:40	5/27/2018 9:41	Sun
Female	46	Other	Internal Medicine	17.9	0	2		5/20/2019 14:19		5/20/2019 11:41	Mon
Female	55	White or Caucasian	Colon Rectal	57.5	1	3		2/12/2019 12:30	2/20/2019 12:49	2/12/2019 8:59	Tue
Female	27	White or Caucasian	Hematology Oncology	27.2	0	2	Aplastic anemia, idiopathic, acquired [D61.89]; Aplastic anemia [D61.9]	12/17/2018 21:46	12/23/2018 10:39	12/17/2018 13:06	Mon
Male	89	Black or African American	Internal Medicine	23.3	1	1	Hematuria [R31.9]	8/23/2017 10:24	8/23/2017 18:44	8/22/2017 16:48	Tue
Male	89	Black or African American	Internal Medicine	23.3	1	1	AKI (acute kidney injury) [N17.9]; NSTEMI (non-ST elevated myocardial infarction) [I21.4]; Vitamin D deficiency [E55.9]; Urinary retention [R33.9]; Encounter for wellness examination [Z00.00]; MRSA bacteremia [R78.81]; Benign non-nodular prostatic hyperplasia without lower urinary tract symptoms [N40.0]; Memory loss [R41.3]; Urine malodor [R82.90]; Essential hypertension [I10]; Hematuria [R31.9];…	8/23/2017 18:47		8/23/2017 12:23	Wed
Female	68	White or Caucasian	Hospital Medicine	42.5	1	1		2/23/2019 14:17		2/21/2019 11:56	Thu
Female	43	Asian	Neurosurgery	21.8	0	2		4/27/2020 22:19		4/27/2020 20:06	Mon
Male	64	White or Caucasian	Cardiology	28.2	0	2	Cardiac arrest [I46.9]; Foreign body aspiration, initial encounter [T17.900A]; SAH (subarachnoid hemorrhage) [I60.9]	8/6/2017 9:23	8/10/2017 22:05	8/4/2017 15:52	Fri
Male	64	White or Caucasian	Cardiology	29.5	0	2	Cardiac arrest [I46.9]; Foreign body aspiration, initial encounter [T17.900A]; SAH (subarachnoid hemorrhage) [I60.9]	8/10/2017 22:05	8/24/2017 6:39	8/10/2017 17:57	Thu
Male	72	White or Caucasian	Internal Medicine	36.1	1	2	Hypotension, unspecified hypotension type [I95.9]	8/10/2018 12:31		8/8/2018 15:14	Wed
Female	89	Other	General Surgery	31.4	0	2		9/2/2017 11:36	9/5/2017 12:35	9/1/2017 15:28	Fri
Female	83	White or Caucasian	Surgery	29	1	2		10/22/2017 19:51	10/28/2017 11:07	10/22/2017 8:55	Sun
Female	77	White or Caucasian	Cardiology	31	1	2		2/15/2017 9:27		2/10/2017 11:12	Fri
Female	76	White or Caucasian	Internal Medicine	31.8	1	2		4/2/2017 11:14	4/2/2017 18:00	4/2/2017 8:43	Sun
Female	76	White or Caucasian	Internal Medicine	31.8	1	2	Influenza [J11.1]; Hypercalcemia [E83.52]; COPD exacerbation [J44.1]; Hypoxia [R09.02]	4/2/2017 18:01	4/14/2017 15:19	4/2/2017 17:52	Sun
Female	58	Black or African American	Internal Medicine	26.9	1	2		1/21/2018 17:32	1/28/2018 14:21	1/20/2018 20:55	Sat
Female	46	White or Caucasian	Hematology Oncology	32	1	2	Acute myeloid leukemia not having achieved remission [C92.00]; Pancytopenia [D61.818]	12/1/2018 14:29	12/19/2018 14:30	11/30/2018 17:29	Fri
Female	53	Black or African American	Otolaryngology	31	1	2	Other secondary pulmonary hypertension [I27.29]; Acute recurrent frontal sinusitis [J01.11]; Asthma exacerbation [J45.901]; Pulmonary mass [R91.8]; Allergic asthma, moderate persistent, with acute exacerbation [J45.41]; Influenza [J11.1]; Nasal polyp [J33.9]; Obstructive sleep apnea [G47.33]; Gastro-esophageal reflux disease without esophagitis [K21.9]; Mucus plugging of bronchi [J98.09]	8/16/2017 11:00	8/29/2018 10:03	8/16/2017 9:31	Wed
Male	57	White or Caucasian	General Surgery	24.5	1	1	Paraspinal abscess [M46.20]	3/13/2019 20:30		3/13/2019 17:56	Wed
Male	65	White or Caucasian	Cardiology Critical Care Unit	30.4	1	2	Acute on chronic HFrEF (heart failure with reduced ejection fraction) [I50.23]	6/21/2019 20:08	6/24/2019 17:10	6/21/2019 15:57	Fri
Female	42	White or Caucasian	Internal Medicine	27.5	0	1	Dental abscess [K04.7]	4/25/2017 10:28		4/25/2017 6:55	Tue
Female	65	White or Caucasian	Internal Medicine	50.2	1	2	Atrial fibrillation, unspecified type [I48.91]; Prosthetic hip infection, initial encounter [T84.59XA, Z96.649]; Essential hypertension [I10]; Hypotension, unspecified hypotension type [I95.9]; Coronary artery disease involving native coronary artery of native heart without angina pectoris [I25.10]	9/29/2017 17:21	6/30/2018 17:36	9/28/2017 20:50	Thu
Female	66	White or Caucasian	Orthopedics	47.3	1	2	Antibiotic-associated diarrhea [K52.1, T36.95XA]; Left hip pain [M25.552]; Morbid obesity [E66.01]; Encounter for long-term (current) use of antibiotics [Z79.2]; Essential hypertension [I10]; Hypokalemia [E87.6]; Lung nodule [R91.1]; Atrial fibrillation, unspecified type [I48.91]; OSA (obstructive sleep apnea) [G47.33]; Hypomagnesemia [E83.42]; Anxiety [F41.9]; Staphylococcus aureus bacteremia [R…	7/10/2018 17:46	12/2/2018 4:27	7/10/2018 8:12	Tue
Female	67	White or Caucasian	Hematology Oncology	40.2	1	1	Positive hepatitis C antibody test [R76.8]; Morbid obesity [E66.01]; Small cell lung cancer [C34.90]; Pulmonary nodule [R91.1]; Microcytic anemia [D50.9]; Acute on chronic diastolic congestive heart failure [I50.33]; Acute respiratory failure with hypoxia [J96.01]; MSSA bacteremia [R78.81]; Cellulitis of chest wall [L03.313]	9/27/2018 17:11	12/4/2018 12:13	9/27/2018 8:45	Thu
Female	82	White or Caucasian	Cardiology	31.6	1	2	Lumbar disc disorder with myelopathy [M51.06]; DVT prophylaxis [Z29.9]; NSTEMI (non-ST elevated myocardial infarction) [I21.4]; Gastroesophageal reflux disease without esophagitis [K21.9]; Essential hypertension [I10]; Constipation, unspecified constipation type [K59.00]; Hypertension, unspecified type [I10]; Acquired hypothyroidism [E03.9]; Paroxysmal atrial fibrillation [I48.0]; Mixed hyperlipi…	2/15/2020 20:04	2/28/2020 15:02	2/15/2020 9:33	Sat
Male	59	White or Caucasian	Hospital Medicine	39.7	1	3	Dysarthria [R47.1]; Atrial fibrillation with rapid ventricular response [I48.91]; Tibial plateau fracture, left, closed, initial encounter [S82.142A]; Discoordination [R27.9]; Abnormal finding on thyroid function test [R94.6]; Motorcycle driver injured in collision with car, pick-up truck or van in nontraffic accident, initial encounter [V23.0XXA]; Closed fracture of proximal end of left tibia, u…	6/10/2017 13:34	6/28/2017 10:23	6/8/2017 23:09	Thu
Male	69	Black or African American	Hospital Medicine	29	1	1	HCAP (healthcare-associated pneumonia) [J18.9]	2/5/2017 13:01		2/4/2017 17:01	Sat
Female	32	White or Caucasian	Hospital Medicine	44	1	1		3/12/2018 12:45	4/24/2018 10:52	3/11/2018 13:22	Sun
Male	41	White or Caucasian	Plastic Surgery	28.7	1	1	H/O cervical fracture [Z87.81]; Fracture of unspecified part of body of mandible, unspecified side, initial encounter for closed fracture [S02.600A]; Myocardial infarct, old [I25.2]; Cellulitis of right leg [L03.115]; Exposed mandibular bone [R29.898]	5/4/2017 17:30	9/17/2017 0:00	5/4/2017 15:01	Thu
Female	58	White or Caucasian	Neurology	25.3	1	2		11/5/2019 14:26	12/2/2019 18:08	11/5/2019 10:01	Tue
Male	62	White or Caucasian	Internal Medicine	27.3	1	2		12/7/2017 14:24		12/7/2017 1:21	Thu
Male	54	White or Caucasian	Internal Medicine	65.9	1	2		5/17/2017 10:09	5/21/2017 11:41	5/16/2017 11:55	Tue
Male	57	White or Caucasian	Hospital Medicine	65.5	1	2	Acute hypercapnic respiratory failure [J96.02]	8/30/2019 17:40	9/6/2019 12:24	8/30/2019 16:22	Fri
Female	65	White or Caucasian	Neurosurgery	18.9	1	3	Brain mass [G93.89]; Brain tumor [D49.6]; Altered mental status, unspecified altered mental status type [R41.82]; Encephalopathy [G93.40]; Unspecified cerebral artery occlusion with cerebral infarction [I63.50]; Cancer [C80.1]; GBM (glioblastoma multiforme) [C71.9]; Malignant neoplasm of brain, unspecified location [C71.9]; Convulsions, unspecified convulsion type [R56.9]	1/9/2017 22:14		1/9/2017 8:13	Mon
Male	65	White or Caucasian	Hospital Medicine	30.5	1	2	Persistent atrial fibrillation [I48.19]; Parkinson disease [G20]; Acute on chronic respiratory failure with hypoxia and hypercapnia [J96.21, J96.22]; Confusion [R41.0]; Heart failure with preserved left ventricular function (HFpEF) [I50.30]; OSA (obstructive sleep apnea) [G47.33]; Microcytic anemia [D50.9]; Chronic obstructive pulmonary disease, unspecified COPD type [J44.9]; Respiratory bronchio…	7/18/2018 20:15	8/6/2018 14:19	7/18/2018 0:58	Wed
Female	29	White or Caucasian	Hospital Medicine	39.6	1	1		12/15/2018 10:45	12/31/2018 16:20	12/15/2018 8:05	Sat
Female	30	White or Caucasian	Hospital Medicine	40.8	1	1		1/8/2019 10:30	1/11/2019 14:00	1/7/2019 11:58	Mon
Female	30	White or Caucasian	Hospital Medicine	40.8	1	1		1/11/2019 14:00	1/21/2019 14:03	1/7/2019 11:58	Mon
Male	39	Other	Internal Medicine	21.3	1	1		4/6/2019 17:41	6/6/2019 0:00	4/6/2019 10:00	Sat
Male	70	White or Caucasian	Hospital Medicine	30.7	1	1		1/23/2018 12:30	1/26/2018 10:15	1/23/2018 10:25	Tue
Male	78	White or Caucasian	Hospital Medicine	36.4	1	2		8/14/2018 11:36	4/11/2019 0:00	8/14/2018 8:27	Tue
Female	66	White or Caucasian	Orthopedics	19.8	1	2	Wound infection [T14.8XXA, L08.9]	1/29/2020 10:33		1/29/2020 9:43	Wed
Male	72	White or Caucasian	Internal Medicine	27.6	0	1	Recurrent nephrolithiasis [N20.0]; Urinary tract infection due to extended-spectrum beta lactamase (ESBL) producing Escherichia coli [N39.0, B96.29, Z16.12]; Streptococcal sepsis [A40.9]; Septic shock [A41.9, R65.21]; Hypoxia [R09.02]	1/19/2018 11:36		1/19/2018 10:11	Fri
Female	63	White or Caucasian	Neurology	28.3	1	2	Polysubstance abuse [F19.10]; Brain abscess [G06.0]; Seizures [R56.9]; Cerebritis [G04.90]	2/2/2019 12:05	1/30/2020 5:59	2/1/2019 11:33	Fri
Male	73	White or Caucasian	Internal Medicine	30.2	0	1		12/22/2018 17:05		12/22/2018 8:50	Sat
Male	25	White or Caucasian	General Surgery	26.7	0	3		1/1/2017 14:05	1/6/2017 11:45	1/1/2017 7:59	Sun
Male	85	White or Caucasian	Hospital Medicine	25.8	0	1		10/3/2018 15:02		10/2/2018 12:17	Tue
Male	72	White or Caucasian	CardioVascularThoracic Surgery	34.9	1	2	Heart valve disease [I38]; Chronic kidney disease, stage III (moderate) [N18.3]; Murmur, cardiac [R01.1]; Hiatal hernia [K44.9]; Nuclear senile cataract of right eye [H25.11]; Acquired stenosis of aortic valve [I35.0]; Vocal cord polyps [J38.1]; Coronary artery disease involving native coronary artery of native heart without angina pectoris [I25.10]	9/22/2017 18:43	9/30/2017 14:27	9/22/2017 17:11	Fri
Male	73	White or Caucasian	CardioVascularThoracic Surgery	35.2	1	3		10/12/2017 21:01	10/24/2017 19:08	10/11/2017 16:51	Wed
Male	73	White or Caucasian	CardioVascularThoracic Surgery	32.9	1	3	Urinary tract infection associated with indwelling urethral catheter, subsequent encounter [T83.511D, N39.0]; Renovascular hypertension [I15.0]; Persistent atrial fibrillation [I48.19]; Chronic atrial fibrillation [I48.20]; S/P AVR (aortic valve replacement) [Z95.2]; S/P CABG x 2 [Z95.1]; Heart valve disease [I38]; ESRD on hemodialysis [N18.6, Z99.2]; S/P dialysis catheter insertion [Z95.828, Z99…	10/24/2017 18:58	11/17/2017 21:05	10/24/2017 16:08	Tue
Female	55	White or Caucasian	Internal Medicine	22.4	0	1	Osteomyelitis of cervical spine [M46.22]	10/24/2017 13:53		10/24/2017 9:41	Tue
Male	71	White or Caucasian	General Surgery	28.2	1	2		10/28/2017 19:00		10/28/2017 12:21	Sat
Female	42	White or Caucasian	Internal Medicine	24.6	1	2	Chronic abdominal pain [R10.9, G89.29]; Gross hematuria [R31.0]; Pelvic pain [R10.2]; Cystitis, radiation [N30.40]; Left flank pain [R10.9]; Lower abdominal pain [R10.30]; Vitamin D deficiency [E55.9]; Other hydronephrosis [N13.39]; Pyelonephritis of left kidney [N12]; Hypokalemia [E87.6]; Pyelonephritis [N12]; Lumbar radiculopathy [M54.16]; Enteritis [K52.9]; Microcytic anemia [D50.9]; Chronic, …	12/17/2019 17:25	1/16/2020 22:07	12/17/2019 12:07	Tue
Female	42	White or Caucasian	Internal Medicine	24.3	1	1	Chronic abdominal pain [R10.9, G89.29]; Gross hematuria [R31.0]; Pelvic pain [R10.2]; Symptomatic anemia [D64.9]; Cystitis, radiation [N30.40]; Left flank pain [R10.9]; Lower abdominal pain [R10.30]; Vitamin D deficiency [E55.9]; Pyelonephritis of left kidney [N12]; Hypokalemia [E87.6]; Pyelonephritis [N12]; Lumbar radiculopathy [M54.16]; Enteritis [K52.9]; Chronic, continuous use of opioids [F11…	2/9/2020 8:58		2/7/2020 18:23	Fri
Male	25	Black or African American	Hospital Medicine	22	0	2	Sickle cell pain crisis [D57.00]	12/31/2017 9:15	1/10/2018 13:29	12/30/2017 16:37	Sat
Male	26	Black or African American	Hematology Oncology	23.7	0	2		7/18/2018 19:37	7/22/2018 0:00	7/18/2018 12:19	Wed
Male	27	Black or African American	Internal Medicine	22.8	0	2	Cyst of left kidney [N28.1]; Renal lesion [N28.9]; Acute chest syndrome in sickle crisis [D57.01]; Hemoglobin S-S disease [D57.1]; TIA (transient ischemic attack) [G45.9]; Sickle cell crisis [D57.00]; Left facial numbness [R20.0]; Coronavirus infection [B34.2]; Priapism due to sickle cell disease [D57.1, N48.32]; Transient vision disturbance [H53.9]; Priapism [N48.30]; Attention deficit hyperacti…	4/8/2020 16:35	4/17/2020 13:53	4/8/2020 12:19	Wed
Female	68	White or Caucasian	Internal Medicine	24	0	2	Kidney stone [N20.0]; Sepsis, due to unspecified organism [A41.9]; Septic shock [A41.9, R65.21]; Ureteral stone [N20.1]; Blood poisoning [IMO0001]	9/25/2017 10:52		9/24/2017 10:51	Sun
Male	63	White or Caucasian	Internal Medicine	30.5	1	1	NSTEMI (non-ST elevated myocardial infarction) [I21.4]; Subacute osteomyelitis of right foot [M86.271]; DM type 2, uncontrolled, with lower extremity ulcer [E11.622, E11.65, L97.909]; Elevated troponin [R79.89]; Demand ischemia of myocardium [I24.8]	1/27/2017 8:50		1/26/2017 8:25	Thu
Female	81	White or Caucasian	Orthopedics	29.9	0	1		4/9/2018 18:20		4/8/2018 19:10	Sun
Male	82	Other	Orthopedics	29.4	0	2	Nonspecific reaction to tuberculin skin test without active tuberculosis [R76.11]; Melena [K92.1]; Morbid obesity [E66.01]; Hematochezia [K92.1]; Acute pain of right knee [M25.561]; Pyogenic arthritis of right knee joint, due to unspecified organism [M00.9]	8/9/2019 17:40	1/15/2020 18:20	8/9/2019 8:59	Fri
Female	67	Other	CardioVascularThoracic Surgery	32.6	1	2		9/25/2018 10:43	10/5/2018 12:23	9/25/2018 8:52	Tue
Female	56	White or Caucasian	Orthopedics	35.8	0	1	Epidural abscess [G06.2]	1/29/2019 17:20		1/29/2019 6:18	Tue
Female	86	White or Caucasian	Internal Medicine	39.4	1	2	IDDM (insulin dependent diabetes mellitus) [E11.9, Z79.4]; Type 2 diabetes mellitus treated with insulin [E11.9, Z79.4]; Chronic kidney disease, stage 3 [N18.3]; Dementia with behavioral disturbance, unspecified dementia type [F03.91]; Essential hypertension [I10]; Acute systolic heart failure [I50.21]; Hypoglycemia [E16.2]; Type I or II open trimalleolar fracture of right ankle, sequela [S82.851…	8/25/2019 9:52	8/31/2019 10:43	8/24/2019 9:48	Sat
Male	47	Black or African American	Neurosurgery	33.8	0	2	Hypertensive emergency [I16.1]; Hypokalemia [E87.6]; Subarachnoid hemorrhage [I60.9]; Acute kidney injury [N17.9]	4/16/2018 16:59	5/19/2018 18:13	4/16/2018 7:04	Mon
Male	78	White or Caucasian	Hospital Medicine	27.8	1	1		8/20/2018 17:55		8/20/2018 11:48	Mon
Female	73	White or Caucasian	Internal Medicine	42.6	1	1		3/17/2019 22:14	3/23/2019 13:30	3/17/2019 8:34	Sun
Female	56	White or Caucasian	Hospital Medicine	32.5	0	1		4/5/2018 13:25		4/5/2018 12:03	Thu
Male	57	White or Caucasian	Hospital Medicine	36.7	1	2		7/1/2019 10:28	7/5/2019 12:27	6/30/2019 15:12	Sun
Female	48	Patient Refused	General Surgery	32.2	0	2	Stupor [R40.1]; Partial symptomatic epilepsy with complex partial seizures, not intractable, without status epilepticus [G40.209]; Pulmonary embolism, other [I26.99]	6/24/2017 22:39	6/29/2017 14:56	6/24/2017 21:27	Sat
Male	26	White or Caucasian	Hospital Medicine	22.6	0	2	Abscess of periorbital region, left [H05.012]	6/29/2017 17:42	7/9/2017 14:45	6/29/2017 13:05	Thu
Female	61	White or Caucasian	General Surgery	17.5	1	2		2/11/2020 14:52	2/11/2020 16:52	2/11/2020 10:10	Tue
Female	61	White or Caucasian	General Surgery	17.5	1	2		2/11/2020 16:52	2/19/2020 16:33	2/11/2020 10:10	Tue
Male	53	White or Caucasian	Neurology	22.8	0	2		1/1/2017 11:43	1/2/2017 16:10	1/1/2017 9:17	Sun
Male	54	White or Caucasian	Hospital Medicine	23.2	0	1		8/30/2017 23:04	1/7/2019 18:06	8/30/2017 21:05	Wed
Male	53	White or Caucasian	Internal Medicine	23.3	0	1		2/22/2017 15:00	8/28/2017 0:00	2/22/2017 10:38	Wed
Female	85	White or Caucasian	Orthopedics	34	1	1	Finger infection [L08.9]	2/27/2020 14:47		2/26/2020 12:22	Wed
Male	66	White or Caucasian	Internal Medicine	21.1	0	2	HCAP (healthcare-associated pneumonia) [J18.9]; Parkinson disease [G20]; Sinus tachycardia [R00.0]; Hypernatremia [E87.0]; Thrombocytopenia [D69.6]; Hypoxia [R09.02]; Lactic acidosis [E87.2]	6/13/2017 17:34	6/17/2017 13:18	6/13/2017 10:14	Tue
Male	52	White or Caucasian	Internal Medicine	47.9	1	2		2/9/2020 17:49		2/8/2020 17:21	Sat
Female	60	White or Caucasian	Hospital Medicine	29.7	0	2		12/21/2017 10:27		12/21/2017 7:59	Thu
Male	51	White or Caucasian	Medical Critical Care Unit	44.5	1	2	Pulmonary cavitary lesion [J98.4]; Macrocytic anemia [D53.9]; HCAP (healthcare-associated pneumonia) [J18.9]; Morbid obesity [E66.01]; Other cirrhosis of liver [K74.69]; Rash and other nonspecific skin eruption [R21]; Cough [R05]; Hyperbilirubinemia [E80.6]; Hyponatremia [E87.1]; Non-healing skin lesion [L98.9]; Thrombocytopenia [D69.6]; HIV disease [B20]; Diarrhea of presumed infectious origin […	12/13/2018 22:50		12/13/2018 16:31	Thu
Male	72	White or Caucasian	CardioVascularThoracic Surgery	25.3	1	2	Former smoker [Z87.891]; S/P CABG x 2 [Z95.1]; Wound drainage [T14.8XXA]; Essential hypertension [I10]; Disruption or dehiscence of closure of sternum or sternotomy, subsequent encounter [T81.32XD]; Drainage from wound [T14.8XXA]; Claudication of right lower extremity [I73.9]; Coronary artery disease of native artery of native heart with stable angina pectoris [I25.118]; Postoperative atrial fibr…	8/5/2019 17:53	8/11/2019 14:30	8/5/2019 0:47	Mon
Male	79	White or Caucasian	Internal Medicine	22.2	1	1		2/26/2019 14:10		2/24/2019 10:07	Sun
Female	79	White or Caucasian	Internal Medicine	39.4	1	1		4/11/2018 22:11	4/19/2018 13:26	4/11/2018 17:27	Wed
Female	34	White or Caucasian	Hospital Medicine	24.6	0	2	Patient on ketogenic diet [Z78.9]; Closed displaced subtrochanteric fracture of left femur, initial encounter [S72.22XA]; Osteoporosis, unspecified osteoporosis type, unspecified pathological fracture presence [M81.0]; Urinary tract infection without hematuria, site unspecified [N39.0]; Hypoglycemia [E16.2]; Encephalopathy [G93.40]; Quadriplegia, C1-C4, complete [G82.51]; Sepsis, due to unspecifi…	6/17/2017 1:36	6/20/2017 12:54	6/16/2017 16:48	Fri
Male	57	White or Caucasian	Plastic Surgery	21.5	1	2		2/11/2017 9:12	4/20/2018 0:00	2/10/2017 8:00	Fri
Female	89	White or Caucasian	Hospital Medicine	29.7	0	1	Compression fracture of body of thoracic vertebra [S22.000A]; Staphylococcus aureus bacteremia [R78.81]	6/2/2017 11:37		6/2/2017 7:15	Fri
Male	53	White or Caucasian	Orthopedics	36.8	0	1	Injury due to motorcycle crash [V29.9XXA]	8/1/2018 11:31	11/1/2018 22:49	8/1/2018 8:09	Wed
Male	53	White or Caucasian	Orthopedics	40.2	0	2	Retained orthopedic hardware [Z96.9]; Anesthesia [R20.0]; Morbid obesity [E66.01]; Encounter for long-term (current) use of antibiotics [Z79.2]; Multiple fractures [T07.XXXA]; Infected skin graft [T86.822]; Open displaced fracture of nasal bone, with delayed healing, subsequent encounter [S02.2XXG]; Injury due to motorcycle crash [V29.9XXA]; Posttraumatic eyelid telecanthus [H02.59]; Closed fract…	11/3/2018 14:17		11/2/2018 12:31	Fri
Female	76	White or Caucasian	Cardiology	32.4	1	2		6/3/2019 18:38	7/13/2019 14:36	6/3/2019 14:48	Mon
Male	55	Black or African American	Internal Medicine	25	1	2	Gastroparesis [K31.84]	9/10/2017 9:08	9/15/2017 14:24	9/9/2017 23:30	Sat
Female	79	White or Caucasian	CardioVascularThoracic Surgery	32	1	3		12/18/2018 11:23	12/23/2018 10:56	12/18/2018 10:13	Tue
Female	79	White or Caucasian	CardioVascularThoracic Surgery	34.7	1	2		12/28/2018 12:26	12/28/2018 18:06	12/27/2018 21:37	Thu
Female	79	White or Caucasian	CardioVascularThoracic Surgery	34.7	1	2	Wound of sternal region [S21.109A]; Wound of sternal region [S21.109A]; S/P AVR [Z95.2]; S/P flap graft [Z98.890]; Dissection of left main coronary artery [I25.42]; Acute blood loss anemia [D62]; Disorder of thyroid [E07.9]; Acute hypoxemic respiratory failure [J96.01]; Morbid obesity [E66.01]; Essential hypertension [I10]; Pancreatic cyst [K86.2]; Nonrheumatic aortic valve stenosis [I35.0]; Acut…	12/28/2018 18:06	1/23/2019 9:47	12/28/2018 17:25	Fri
Female	51	White or Caucasian	Internal Medicine	35.5	1	2	Diabetes mellitus type 2, insulin dependent [E11.9, Z79.4]; Adhesive capsulitis of left shoulder [M75.02]; Pain of upper abdomen [R10.10]; Alcoholic cirrhosis of liver with ascites [K70.31]; CAP (community acquired pneumonia) [J18.9]; Depressive disorder, not elsewhere classified [F32.9]; Acute blood loss anemia [D62]; Morbid obesity due to excess calories [E66.01]; Simple chronic bronchitis [J41…	8/11/2017 20:31	8/20/2017 11:59	8/11/2017 16:29	Fri
Female	55	White or Caucasian	Orthopedics	33.4	1	2	Humerus lesion, left [M89.9]; Tumor associated pain [G89.3]; Abdominal desmoid [D48.1]	5/6/2017 17:28	7/19/2017 0:00	5/6/2017 15:29	Sat
Female	57	White or Caucasian	Neurosurgery	31.5	1	2		10/17/2019 18:58	10/31/2019 16:28	10/17/2019 14:07	Thu
Female	44	White or Caucasian	Orthopedics	25.8	0	1		1/10/2018 12:40	12/26/2019 13:18	1/10/2018 11:35	Wed
Female	42	White or Caucasian	Internal Medicine	23.8	0	2		1/18/2018 8:49	5/7/2018 5:53	1/16/2018 13:22	Tue
Female	83	White or Caucasian	Hematology Oncology	25.8	1	2	Thyroid mass [E07.9]; Airway compromise [J98.8]; Dysphagia, unspecified type [R13.10]; Thyroid nodule [E04.1]	1/20/2020 18:11	1/23/2020 13:51	1/20/2020 13:59	Mon
Male	49	Black or African American	General Surgery	25.7	0	2	Necrotizing fasciitis [M72.6]	10/12/2019 19:02	10/21/2019 15:36	10/12/2019 8:00	Sat
Female	58	White or Caucasian	Surgery	18.3	0	2	Lung nodule [R91.1]	12/14/2019 14:26	12/22/2019 11:33	12/14/2019 8:55	Sat
Female	58	Other	Orthopedics	30.1	1	2	Closed disp comminuted fracture of shaft of left fibula with malunion [S82.452P]; Wound infection [T14.8XXA, L08.9]	5/22/2017 11:20	4/10/2018 19:05	5/21/2017 8:52	Sun
Male	63	Black or African American	General Surgery	31.2	1	2		11/14/2019 10:40	11/28/2019 9:32	11/14/2019 7:56	Thu
Male	63	Black or African American	General Surgery	27	1	2	Bile leak [K83.9]; Left wrist pain [M25.532]; Essential hypertension [I10]; New onset type 2 diabetes mellitus [E11.9]; Acute pancreatitis, unspecified complication status, unspecified pancreatitis type [K85.90]; Seizure [R56.9]; Arthritis of right hip [M16.11]; Acute pancreatitis with infected necrosis, unspecified pancreatitis type [K85.92]; Microcytic anemia [D50.9]; Acute pancreatitis with in…	1/4/2020 18:46	2/11/2020 11:06	1/3/2020 9:36	Fri
Female	33	Black or African American	Internal Medicine	37.4	1	1		8/15/2018 19:32	2/6/2020 16:38	8/15/2018 11:39	Wed
Female	34	Black or African American	General Surgery	41.5	1	2	Fournier's gangrene in female [N76.89]	2/8/2020 22:18	2/13/2020 13:49	2/8/2020 21:32	Sat
Male	62	White or Caucasian	Hospital Medicine	44.7	1	2	Acute renal failure superimposed on chronic kidney disease, unspecified CKD stage, unspecified acute renal failure type [N17.9, N18.9]; Acute renal failure superimposed on chronic kidney disease, unspecified CKD stage, unspecified acute renal failure type [N17.9, N18.9]	1/2/2019 21:37	1/2/2019 22:30	12/30/2018 17:51	Sun
Male	62	White or Caucasian	Hospital Medicine	44.7	1	1	Acute renal failure superimposed on chronic kidney disease, unspecified CKD stage, unspecified acute renal failure type [N17.9, N18.9]; Acute renal failure superimposed on chronic kidney disease, unspecified CKD stage, unspecified acute renal failure type [N17.9, N18.9]	1/3/2019 17:20	1/11/2019 18:44	12/30/2018 17:51	Sun
Male	64	White or Caucasian	Vascular Surgery	27.3	1	2	Abdominal aortic aneurysm without rupture [I71.4]; Lupus [M32.9]	11/4/2019 8:59	11/8/2019 14:53	11/4/2019 5:34	Mon
Female	73	White or Caucasian	Hospital Medicine	25.9	1	2		1/6/2019 11:00		1/4/2019 11:38	Fri
Male	59	Other	Neuro ICU	20.3	0	2	Altered mental status, unspecified altered mental status type [R41.82]; Hematuria [R31.9]	9/30/2017 20:08	10/9/2017 19:06	9/30/2017 10:10	Sat
Male	59	Other	Neuro ICU	20.3	1	2	Altered mental status, unspecified altered mental status type [R41.82]	10/12/2017 12:18	11/9/2017 16:54	10/11/2017 17:33	Wed
Male	56	White or Caucasian	Neurosurgery	33.8	0	2	Surgical site infection [T81.49XA]; Spinal stenosis of lumbar region with neurogenic claudication [M48.062]; S/P lumbar discectomy [Z98.890]; Intractable episodic cluster headache [G44.011]; Gastroesophageal reflux disease without esophagitis [K21.9]; Bacteremia [R78.81]; Brachial neuritis [M54.12]; Lumbar radiculopathy [M54.16]; Rheumatoid arthritis involving right shoulder with positive rheumat…	6/4/2019 18:44		6/3/2019 16:37	Mon
Female	42	Other	Hematology Oncology	23.2	1	2	Acute pancreatitis, unspecified complication status, unspecified pancreatitis type [K85.90]	2/11/2020 10:40	2/15/2020 12:46	2/10/2020 14:09	Mon
Female	42	Other	Hematology Oncology	21	1	2	Generalized abdominal pain [R10.84]	2/26/2020 12:41	3/3/2020 16:32	2/24/2020 16:48	Mon
Male	57	Unknown	Medical Critical Care Unit	31.3	0	2	Pancytopenia [D61.818]; Acute respiratory failure with hypoxia [J96.01]; Hypoxia [R09.02]; Abnormal blood finding [R79.9]	2/1/2018 17:54		1/31/2018 12:41	Wed
Female	78	White or Caucasian	Hospital Medicine	43.9	1	2	Atrial fibrillation with RVR [I48.91]	6/26/2017 11:23	7/4/2017 9:23	6/25/2017 15:20	Sun
Female	53	White or Caucasian	Internal Medicine	30.2	1	1		8/4/2019 11:00	2/28/2020 13:11	8/2/2019 18:52	Fri
Male	20	White or Caucasian	Neuro ICU	18.3	0	2	History of brain shunt [Z98.2]	3/8/2019 9:08		3/6/2019 12:31	Wed
Male	80	White or Caucasian	Internal Medicine	20.2	1	1		2/6/2018 15:20	8/30/2019 10:11	2/6/2018 13:25	Tue
Female	50	White or Caucasian	Colon Rectal	23.3	1	2		5/17/2018 14:09	11/26/2018 12:03	5/17/2018 7:51	Thu
Female	27	White or Caucasian	Orthopedics	34.1	0	1		1/17/2018 14:20	2/2/2018 19:57	1/16/2018 13:29	Tue
Male	70	White or Caucasian	Neurosurgery	35.9	1	1		12/4/2018 22:01		12/4/2018 13:18	Tue
Female	41	White or Caucasian	Hospital Medicine	68.1	1	1	Wound cellulitis [L03.90]	8/1/2018 15:26	8/31/2018 10:27	7/31/2018 17:12	Tue
Male	29	White or Caucasian	Plastic Surgery	20.4	0	2		8/15/2018 8:48		8/14/2018 11:56	Tue
Male	56	White or Caucasian	Neurosurgery	19.2	0	2	Neuropathy [G62.9]; Myelopathy, spondylogenic, cervical [M47.12]	6/21/2019 11:47	6/25/2019 12:56	6/21/2019 8:14	Fri
Female	69	White or Caucasian	Medical Critical Care Unit	34.6	0	3		1/21/2017 9:10	1/23/2017 0:00	1/21/2017 7:11	Sat
Female	69	White or Caucasian	Medical Critical Care Unit	35.4	0	3	Pulmonary HTN [I27.20]	1/24/2017 8:46		1/24/2017 0:59	Tue
Female	65	White or Caucasian	Internal Medicine	31.1	1	1		9/22/2017 16:46	11/20/2017 8:24	9/22/2017 12:31	Fri
Female	52	White or Caucasian	Neurology	29.5	1	2	IVH (intraventricular hemorrhage) [I61.5]	5/27/2017 10:10		5/26/2017 9:21	Fri
Female	61	White or Caucasian	Internal Medicine	57.4	1	2		3/22/2019 11:37	3/30/2019 14:41	3/20/2019 11:03	Wed
Female	62	White or Caucasian	Hospital Medicine	48.7	1	1		8/11/2019 12:39	12/13/2019 23:00	8/10/2019 7:13	Sat
Male	76	White or Caucasian	Internal Medicine	37	1	1	Bacteremia [R78.81]	7/29/2017 15:00	8/19/2017 23:10	7/29/2017 10:09	Sat
Female	11	Other	Pediatric Nephrology	32	0	1		5/11/2018 12:40	5/16/2018 12:09	5/11/2018 8:19	Fri
Female	24	White or Caucasian	Neurosurgery	19	0	2	Pneumothorax on right [J93.9]; Liver laceration, closed, initial encounter [S36.113A]; Status epilepticus [G40.901]; Contusion of right lung, initial encounter [S27.321A]; Seizure [R56.9]; Trauma [T14.90XA]; Acute respiratory failure, unspecified whether with hypoxia or hypercapnia [J96.00]; Motor vehicle accident with ejection of person from vehicle [V89.2XXA]; Traumatic brain injury, with loss …	11/17/2019 18:10	11/29/2019 18:35	11/17/2019 15:54	Sun
Female	24	White or Caucasian	Neurosurgery	18.9	0	2	Pneumothorax on right [J93.9]; Liver laceration, closed, initial encounter [S36.113A]; Status epilepticus [G40.901]; Contusion of right lung, initial encounter [S27.321A]; Seizure [R56.9]; Trauma [T14.90XA]; Acute respiratory failure, unspecified whether with hypoxia or hypercapnia [J96.00]; Motor vehicle accident with ejection of person from vehicle [V89.2XXA]; Traumatic brain injury, with loss …	11/29/2019 18:36	3/19/2020 10:47	11/29/2019 12:06	Fri
Female	55	White or Caucasian	Orthopedics	20.1	1	1	S/P cardiac catheterization [Z98.890]; Warfarin anticoagulation [Z79.01]; S/P aortic valve replacement with metallic valve [Z95.4]; Premature ovarian failure [E28.8]; Bicuspid aortic valve [Q23.1]; S/P ascending aortic aneurysm repair [Z98.890, Z86.79]; Pyogenic arthritis of left knee joint, due to unspecified organism [M00.9]; Thrombocytopenia [D69.6]; Marfan syndrome [Q87.40]	6/1/2017 14:29	6/21/2018 11:02	6/1/2017 6:07	Thu
Female	58	White or Caucasian	Hospital Medicine	20.9	1	1	Bacteremia [R78.81]	10/14/2019 18:26		10/14/2019 8:19	Mon
Female	0	White or Caucasian	Pediatric Hospitalist	15.2	0	1		7/23/2019 18:22		7/22/2019 15:00	Mon
Female	43	Black or African American	Hospital Medicine	34.9	1	1	Dental abscess [K04.7]	12/28/2017 9:35		12/28/2017 8:33	Thu
Male	24	Black or African American	Trauma Intensive Care Unit	18.7	0	2		6/12/2018 9:43	6/19/2018 11:14	6/11/2018 14:15	Mon
Male	26	Other	Internal Medicine	25	1	2	IVDU (intravenous drug user) [F19.90]; S/P biopsy [Z98.890]; Epidural abscess [G06.2]; Aggressive outburst [R45.5]; Osteomyelitis of spine [M46.20]; At high risk for elopement [Z91.89]; Back pain, unspecified back location, unspecified back pain laterality, unspecified chronicity [M54.9]; Opiate withdrawal [F11.23]; Care plan discussed with patient [Z71.89]; Homelessness [Z59.0]; Therapeutic drug…	9/21/2017 16:48	9/24/2017 14:42	9/21/2017 1:45	Thu
Male	77	White or Caucasian	Hematology Oncology	37	1	2		7/18/2019 18:08	7/23/2019 18:00	7/18/2019 9:52	Thu
Male	87	White or Caucasian	Hospital Medicine	25	0	2	Pneumonia due to other specified bacteria [J15.8]	5/20/2018 17:24	5/29/2018 11:22	5/20/2018 12:15	Sun
Female	63	White or Caucasian	Internal Medicine	31.5	1	2		9/3/2018 17:55		9/2/2018 18:31	Sun
Male	57	NULL	Neuro ICU	23.4	0	2		1/7/2018 19:17		1/7/2018 11:08	Sun
Female	40	Black or African American	Pulmonary	28.2	1	1		9/2/2017 11:06	9/2/2017 11:38	9/2/2017 8:57	Sat
Female	40	Black or African American	Pulmonary	28.2	1	2		9/2/2017 11:43		9/2/2017 11:13	Sat
Female	48	White or Caucasian	Internal Medicine	54.9	0	2	Endobronchial mass [R91.8]; Morbid obesity [E66.01]	5/2/2019 17:18	5/13/2019 17:00	5/1/2019 12:51	Wed
Female	77	White or Caucasian	Vascular Surgery	23.2	1	2	Colonic ischemia [K55.9]	9/12/2019 9:38		9/11/2019 16:28	Wed
Female	43	White or Caucasian	Neurosurgery	36.3	1	2	Brain mass [G93.89]; Hyperglycemia [R73.9]; Diabetes insipidus [E23.2]; Obstructive hydrocephalus [G91.1]; Anxiety [F41.9]; Hyponatremia [E87.1]; Type 2 diabetes mellitus without complication, without long-term current use of insulin [E11.9]	1/12/2019 10:46	1/30/2019 16:26	1/11/2019 18:09	Fri
Male	56	White or Caucasian	Respiratory Critical Care	26.3	1	2	Tertiary hyperparathyroidism [E21.2]; Kidney transplant recipient [Z94.0]; Lithium nephropathy [T56.891A, N14.1]; Bipolar affective disorder in remission [F31.70]; CKD (chronic kidney disease) stage 2, GFR 60-89 ml/min [N18.2]; Trapped lung [J98.19]	3/28/2017 11:59		3/28/2017 9:26	Tue
Male	77	White or Caucasian	Hospital Medicine	44.3	0	3		7/14/2019 8:41	7/24/2019 12:15	7/14/2019 6:10	Sun
Male	64	White or Caucasian	Surgery	42.7	1	2		2/15/2018 13:45	2/23/2018 9:15	2/15/2018 9:55	Thu
Female	54	Asian	Hematology Oncology	22.6	1	2		12/6/2018 10:13	12/23/2018 18:41	12/5/2018 16:10	Wed
Male	62	White or Caucasian	Neurosurgery	26.3	1	2	Osteomyelitis [M86.9]	3/1/2020 18:28	3/23/2020 15:42	3/1/2020 15:11	Sun
Male	80	White or Caucasian	Internal Medicine	31.5	1	2	AICD (automatic cardioverter/defibrillator) present [Z95.810]; S/P ablation of atrial flutter [Z98.890, Z86.79]; S/P CABG x 4 [Z95.1]; Ischemic cardiomyopathy [I25.5]; Acute on chronic systolic congestive heart failure [I50.23]; Ventricular tachycardia [I47.2]; Essential hypertension [I10]; Atrial fibrillation and flutter [I48.91, I48.92]; Other hyperlipidemia [E78.49]; Coronary artery disease wi…	11/2/2017 17:38	12/8/2018 19:09	11/1/2017 12:38	Wed
Female	59	White or Caucasian	Internal Medicine	20	1	2	Closed fracture of hip, unspecified laterality, initial encounter [S72.009A]; ETOH abuse [F10.10]; Sepsis due to pneumonia [J18.9, A41.9]; Hypokalemia [E87.6]; Pneumonia of left lower lobe due to infectious organism [J18.1]; Macrocytosis [D75.89]; Hyponatremia [E87.1]; Tobacco abuse [Z72.0]; Chronic obstructive pulmonary disease, unspecified COPD type [J44.9]; Thrombocytopenia [D69.6]	6/11/2018 9:38	6/19/2018 12:13	6/10/2018 17:56	Sun
Male	75	White or Caucasian	Orthopedics	26.6	1	1	Hx of above knee amputation, left [Z89.612]	2/1/2020 22:03		1/30/2020 11:59	Thu
Female	62	White or Caucasian	Hospital Medicine	36.3	1	1		3/22/2019 9:41	3/24/2019 13:33	3/20/2019 14:23	Wed
Male	70	White or Caucasian	Hospital Medicine	48	1	2		11/15/2017 11:45	12/5/2017 10:00	11/14/2017 13:20	Tue
Male	71	White or Caucasian	Internal Medicine	36	1	2	Perforation of colon [K63.1]; Colon perforation [K63.1]; Protein-calorie malnutrition, severe [E43]; History of pulmonary embolus (PE) [Z86.711]; Goals of care, counseling/discussion [Z71.89]; Acute encephalopathy [G93.40]; Melena [K92.1]; Oropharyngeal dysphagia [R13.12]; Acute blood loss anemia [D62]; Fungemia [B49]; Weakness [R53.1]; Aplastic anemia [D61.9]; Iron deficiency anemia due to chron…	11/2/2018 17:28	11/12/2018 18:28	11/2/2018 16:59	Fri
Male	71	White or Caucasian	Internal Medicine	31.6	1	2		11/12/2018 18:45	11/14/2018 10:55	11/12/2018 12:53	Mon
Female	49	Other	Hematology Oncology	28.5	1	2	Chronic myelocytic leukemia in remission [C92.91]; Blast crisis phase of chronic myeloid leukemia [C92.10]	12/28/2019 18:47	2/6/2020 12:21	12/28/2019 14:18	Sat
Female	43	White or Caucasian	Hospital Medicine	49.9	1	1		12/22/2019 14:00		12/20/2019 19:00	Fri
Male	52	White or Caucasian	Hospital Medicine	31.4	1	1		10/17/2017 16:48	10/20/2017 11:34	10/17/2017 13:23	Tue
Male	72	White or Caucasian	Hematology Oncology	30.3	1	2	Altered mental status, unspecified altered mental status type [R41.82]	6/13/2019 17:36	8/22/2019 0:00	6/13/2019 13:45	Thu
Female	84	White or Caucasian	Hospital Medicine	29.3	1	1		9/19/2019 12:13		9/18/2019 17:08	Wed
Male	58	White or Caucasian	Hospital Medicine	33.7	1	1		9/25/2018 10:31	10/23/2018 13:10	9/24/2018 10:47	Mon
Female	78	Patient Refused	General Surgery	28.4	1	2	C. difficile colitis [A04.72]	4/11/2019 18:42	4/24/2019 12:03	4/11/2019 16:49	Thu
Male	63	White or Caucasian	Cardiology Critical Care Unit	25.6	1	3	Atrial fibrillation with RVR [I48.91]; Acute ischemic stroke [I63.9]; Acute anterior wall MI [I21.09]; Hematoma of groin, subsequent encounter [S30.1XXD]; Acute respiratory failure with hypoxia and hypercapnia [J96.01, J96.02]; PVD (peripheral vascular disease) [I73.9]; Cerebrovascular accident (CVA), unspecified mechanism [I63.9]; Paroxysmal atrial fibrillation [I48.0]; Acute combined systolic a…	7/8/2019 17:09		7/8/2019 10:55	Mon
Female	18	White or Caucasian	Surgery	32.3	1	1		6/22/2019 17:02	10/22/2019 7:16	6/22/2019 9:00	Sat
Female	19	White or Caucasian	Plastic Surgery	28.3	1	2		10/25/2019 18:28	11/26/2019 13:33	10/25/2019 12:34	Fri
Female	83	White or Caucasian	Hospital Medicine	25.7	1	2		3/10/2019 14:00	3/17/2019 12:18	3/10/2019 11:58	Sun
Male	62	White or Caucasian	General Surgery	22.3	1	2	Elevated serum cholesterol [E78.9]; Mixed dyslipidemia [E78.2]; Secondary hypertension [I15.9]; Sleep apnea, unspecified type [G47.30]; Testosterone deficiency [E34.9]; Hypogonadism, male [E29.1]; Fatty liver [K76.0]; Pulmonary nodules [R91.8]; Benign neoplasm of ileum [D13.39]; Insulin resistance [E88.81]	1/30/2019 17:31	2/7/2019 14:09	1/30/2019 8:22	Wed
Female	24	White or Caucasian	Internal Medicine	22.5	0	2	Brain abscess [G06.0]	2/2/2018 17:37	2/4/2018 9:18	2/2/2018 0:41	Fri
Female	24	White or Caucasian	Internal Medicine	22.5	0	3		2/4/2018 9:16	2/13/2018 13:50	2/4/2018 0:56	Sun
Female	40	White or Caucasian	Internal Medicine	56.5	1	2	History of parotid cancer [Z85.818]; HTN (hypertension), benign [I10]; Morbid obesity [E66.01]; Hypokalemia [E87.6]; Neck mass [R22.1]; Neck infection [L08.9]	12/25/2019 12:35	12/31/2019 12:22	12/25/2019 9:56	Wed
Female	75	White or Caucasian	Surgery	38.5	1	2	Obstructive jaundice [K83.1]; Abdominal fluid collection [R18.8]	8/12/2018 8:59		8/10/2018 16:20	Fri
Male	1	White or Caucasian	Pediatric ICU	19.5	0	1		2/28/2020 12:00	3/3/2020 8:30	2/28/2020 8:33	Fri
Male	55	White or Caucasian	Orthopedics	38.5	1	1		7/20/2019 17:12	7/26/2019 0:00	7/19/2019 12:27	Fri
Male	55	White or Caucasian	Orthopedics	36.4	1	2	Encounter for wound care of surgical pin site [Z51.89]	9/29/2019 13:55	10/21/2019 8:01	9/28/2019 10:51	Sat
Male	55	White or Caucasian	Orthopedics	40.5	1	1		4/22/2020 12:19	4/29/2020 16:06	4/19/2020 6:08	Sun
Female	82	White or Caucasian	Medical Critical Care Unit	39.9	1	2		11/27/2017 12:05	11/30/2017 10:48	11/26/2017 14:50	Sun
Female	74	White or Caucasian	Neurosurgery	29.1	1	2	SAH (subarachnoid hemorrhage) [I60.9]	3/23/2020 21:24	4/1/2020 10:23	3/23/2020 19:06	Mon
Female	53	White or Caucasian	Internal Medicine	29.6	1	1		12/26/2018 9:00	7/22/2019 5:58	12/24/2018 12:04	Mon
Male	62	White or Caucasian	General Surgery	25	0	2		7/3/2018 13:35	7/20/2018 9:58	7/3/2018 9:44	Tue
Male	37	Black or African American	Orthopedics	23.8	0	2	Tibia and fibula open fracture, right, sequela [S82.201S, S82.401S]	6/1/2017 12:12		6/1/2017 8:25	Thu
Male	23	White or Caucasian	Hospital Medicine	19.5	1	1	Osteomyelitis, unspecified site, unspecified type [M86.9]	8/7/2019 15:07	9/6/2019 16:30	8/7/2019 12:01	Wed
Male	63	White or Caucasian	Vascular Surgery	24.3	0	2	Aortoenteric fistula [I77.2]; Blood loss anemia [D50.0]; Gastrointestinal hemorrhage, unspecified gastrointestinal hemorrhage type [K92.2]; Gastrointestinal hemorrhage [K92.2]	11/8/2017 17:41	3/13/2019 15:52	11/8/2017 9:55	Wed
Female	45	White or Caucasian	Neurology	19.5	1	2	Acute ischemic stroke [I63.9]; Cerebrovascular accident (CVA), unspecified mechanism [I63.9]; Acute bacterial endocarditis [I33.0]	1/16/2020 19:52		1/16/2020 15:04	Thu
Male	83	White or Caucasian	Hospital Medicine	24.2	1	2		5/19/2017 9:22	6/6/2017 0:00	5/19/2017 7:48	Fri
Female	63	White or Caucasian	Vascular Surgery	45.3	1	2	Idiopathic chronic venous hypertension of right lower extremity with ulcer and inflammation [I87.331, L97.919]; Wound infection after surgery [T81.49XA]; Type II diabetes mellitus with peripheral circulatory disorder [E11.51]; Vitamin D deficiency [E55.9]; Non-pressure ulcer of right lower extremity, limited to breakdown of skin [L97.911]; Morbid obesity [E66.01]; Non-pressure chronic ulcer of le…	1/30/2019 16:51	2/12/2019 20:00	1/30/2019 8:48	Wed
Female	63	White or Caucasian	Vascular Surgery	45.5	1	2	Wound infection after surgery [T81.49XA]	2/13/2019 17:33	3/1/2019 9:15	2/13/2019 8:27	Wed
Female	63	White or Caucasian	Vascular Surgery	44	1	1	Idiopathic chronic venous hypertension of right lower extremity with ulcer and inflammation [I87.331, L97.919]; Ankle abscess [L02.419]; Wound infection after surgery [T81.49XA]; Type II diabetes mellitus with peripheral circulatory disorder [E11.51]; Vitamin D deficiency [E55.9]; Non-pressure ulcer of right lower extremity, limited to breakdown of skin [L97.911]; Morbid obesity [E66.01]; Non-pre…	3/1/2019 12:26	3/14/2019 18:45	3/1/2019 9:12	Fri
Female	63	White or Caucasian	Medical Critical Care Unit	40.5	1	2	Anemia, unspecified type [D64.9]	3/14/2019 18:42	4/5/2019 17:52	3/14/2019 9:31	Thu
Female	63	White or Caucasian	Medical Critical Care Unit	40.5	1	2	Anemia, unspecified type [D64.9]; Persistent atrial fibrillation [I48.19]; Protein-calorie malnutrition, severe [E43]; Idiopathic chronic venous hypertension of right lower extremity with ulcer and inflammation [I87.331, L97.919]; Hx of right BKA [Z89.511]; Collapse of left lung [J98.11]; Type II diabetes mellitus with peripheral circulatory disorder [E11.51]; Vitamin D deficiency [E55.9]; Non-pr…	4/5/2019 17:53		4/5/2019 16:29	Fri
Male	87	White or Caucasian	Hematology Oncology	24.3	1	2		5/28/2017 13:49	9/25/2017 9:59	5/27/2017 15:31	Sat
Female	89	White or Caucasian	Surgery	18.9	1	2		3/28/2019 11:35	4/5/2019 12:12	3/28/2019 7:48	Thu
Female	39	Other	Hospital Medicine	30.7	0	2		2/10/2017 14:34		2/10/2017 12:24	Fri
Male	63	White or Caucasian	Hospital Medicine	44.9	1	2		11/22/2017 13:45		11/20/2017 14:17	Mon
Female	88	White or Caucasian	Hospital Medicine	27.3	1	2	Transient cerebral ischemia, unspecified type [G45.9]; Anemia, unspecified type [D64.9]; Stage 3 chronic kidney disease [N18.3]; BRBPR (bright red blood per rectum) [K62.5]; Chronic a-fib [I48.20]; Cardiorenal syndrome with renal failure [I13.10]; NSTEMI (non-ST elevated myocardial infarction) [I21.4]; Acute diastolic HF (heart failure) [I50.31]; Hypoalbuminemia [E88.09]; Coronary artery disease …	1/3/2018 22:09		1/3/2018 18:55	Wed
Female	80	White or Caucasian	Obstetrics and Gynecology	29.3	1	2	Anemia, unspecified type [D64.9]; NSTEMI (non-ST elevated myocardial infarction) [I21.4]; Squamous cell carcinoma of vulva [C51.9]; Syncope, unspecified syncope type [R55]; Vulvar cancer [C51.9]; Vulvar cancer, carcinoma [C51.9]; C. difficile diarrhea [A04.72]	11/7/2017 17:20		11/7/2017 6:37	Tue
Male	87	White or Caucasian	Hospital Medicine	27.7	1	2	AKI (acute kidney injury) [N17.9]; Lower abdominal pain [R10.30]; Bacteremia [R78.81]; Epidural abscess [G06.2]; Osteomyelitis of spine [M46.20]; Other acute pulmonary embolism without acute cor pulmonale [I26.99]	10/28/2017 21:58		10/28/2017 9:43	Sat
Male	22	White or Caucasian	Orthopedics	23.5	1	1		5/9/2018 17:19		5/9/2018 11:23	Wed
Female	19	White or Caucasian	Orthopedics	27.3	0	1	Postoperative infection, unspecified type, initial encounter [T81.40XA]	1/30/2020 8:38		1/29/2020 16:41	Wed
Male	68	White or Caucasian	Respiratory Critical Care	24.9	0	2		12/4/2017 12:37		12/4/2017 4:28	Mon
Female	61	White or Caucasian	General Surgery	37.2	1	2		7/16/2018 12:46	8/10/2018 21:33	7/13/2018 16:55	Fri
Female	61	White or Caucasian	General Surgery	39.4	1	2		8/14/2018 13:10	9/21/2018 21:40	8/14/2018 11:43	Tue
Female	61	White or Caucasian	Surgery	34.7	1	2		9/27/2018 15:51	12/20/2018 18:29	9/25/2018 18:17	Tue
Male	78	White or Caucasian	Thoracic Surgery	24.9	1	1	Cancer of lower lobe of left lung [C34.32]; Preop examination [Z01.818]	8/5/2019 13:35	8/6/2019 15:00	8/5/2019 10:12	Mon
Male	58	White or Caucasian	Medical Critical Care Unit	28.3	1	2	Empyema [J86.9]; Other cirrhosis of liver [K74.69]; Sepsis, due to unspecified organism [A41.9]; History of GI bleed [Z87.19]; Chronic hyponatremia [E87.1]; Hyperbilirubinemia [E80.6]; Alcohol use disorder, severe, in early remission [F10.21]; Chronic hepatitis C without hepatic coma [B18.2]; Thrombocytopenia [D69.6]; Elevated INR [R79.1]; Portal hypertension with esophageal varices [K76.6, I85.0…	6/15/2019 14:06		6/15/2019 11:05	Sat
Male	71	White or Caucasian	Neuro ICU	22.5	1	1		7/24/2019 10:41		7/24/2019 0:21	Wed
Male	45	White or Caucasian	Internal Medicine	16.1	1	2	Psoas abscess, right [K68.12]; Psoas abscess, left [K68.12]; Abscess of lung without pneumonia, unspecified laterality [J85.2]; Bacteremia due to Staphylococcus aureus [R78.81]; Sepsis, due to unspecified organism [A41.9]; Hyponatremia [E87.1]; Psoas abscess [K68.12]	3/9/2017 17:35	4/2/2017 14:41	3/7/2017 12:01	Tue
Female	82	White or Caucasian	CardioVascularThoracic Surgery	36.8	1	3	Left ventricular pseudoaneurysm [I25.3]; Acute myocardial infarction with rupture of ventricle [I23.3]; Acute blood loss anemia [D62]; Paroxysmal atrial fibrillation [I48.0]; Pacemaker [Z95.0]; Anxiety [F41.9]; Acute respiratory failure with hypoxia [J96.01]; Chronic anticoagulation [Z79.01]; Bleeding [R58]	11/15/2019 17:10	11/29/2019 12:02	11/15/2019 13:53	Fri
Male	59	Unknown	Internal Medicine	25.4	1	2		12/3/2018 18:33		12/3/2018 9:44	Mon
Female	73	White or Caucasian	Hospital Medicine	35.9	1	2	Fall, initial encounter [W19.XXXA]; Weakness [R53.1]; Urinary tract infection without hematuria, site unspecified [N39.0]; Old inferior wall myocardial infarction [I25.2]; Ureteropelvic junction (UPJ) obstruction [N13.5]; Acute kidney injury [N17.9]; Urinary tract infection with hematuria, site unspecified [N39.0, R31.9]; Obesity (BMI 30-39.9) [E66.9]; Cerebral embolism [I66.9]	7/9/2017 17:28	7/23/2017 0:00	7/9/2017 12:15	Sun
Female	73	White or Caucasian	Hospital Medicine	35.9	1	2	Mass of colon [K63.89]; AKI (acute kidney injury) [N17.9]; Weakness [R53.1]; Paroxysmal atrial fibrillation [I48.0]; Anticoagulation monitoring, INR range 2-3 [Z79.01]; Old inferior wall myocardial infarction [I25.2]; Diverticulitis of small intestine with abscess without bleeding [K57.00]; Hypomagnesemia [E83.42]; Ureteropelvic junction (UPJ) obstruction [N13.5]; Obesity (BMI 30-39.9) [E66.9]; C…	8/5/2017 10:15	9/1/2017 15:43	8/4/2017 15:52	Fri
Female	67	White or Caucasian	Internal Medicine	17.6	0	2	Syncope, unspecified syncope type [R55]; Closed odontoid fracture with type II morphology and posterior displacement, initial encounter [S12.111A]; Other closed nondisplaced odontoid fracture, initial encounter [S12.121A]	4/15/2018 13:49	4/26/2018 15:03	4/15/2018 10:21	Sun
Male	80	White or Caucasian	Internal Medicine	35.7	1	2		12/1/2018 9:56	12/13/2018 12:11	12/1/2018 5:35	Sat
Male	58	White or Caucasian	Orthopedics	28.8	1	1	Hyponatremia [E87.1]; Wound infection complicating hardware, initial encounter [T84.7XXA]	4/5/2019 14:39		4/4/2019 9:42	Thu
Male	86	White or Caucasian	Orthopedics	21.1	0	1	Pyogenic arthritis of right knee joint, due to unspecified organism [M00.9]	11/13/2017 17:17	12/10/2017 12:00	11/13/2017 10:06	Mon
Male	65	White or Caucasian	Hospital Medicine	44.9	1	2		2/20/2018 18:00		2/19/2018 12:46	Mon
Male	27	White or Caucasian	Neurology	25.3	0	1	Neck stiffness [M43.6]	6/29/2017 10:06		6/29/2017 7:47	Thu
Female	55	White or Caucasian	General Surgery	18.6	1	2	History of ileostomy [Z98.890]; Pneumatosis intestinalis [K63.89]; SBO (small bowel obstruction) [K56.609]; Anaphylaxis, initial encounter [T78.2XXA]; Calculus of gallbladder with acute cholecystitis and obstruction [K80.01]; Alcohol withdrawal delirium [F10.231]; Hypokalemia [E87.6]; Abnormal intestinal absorption [K90.9]; Altered bowel elimination due to intestinal ostomy [K94.19]; Abdominal ab…	11/27/2017 22:35	12/30/2017 19:40	11/27/2017 20:24	Mon
Female	55	White or Caucasian	General Surgery	16.8	1	2	Pain of upper abdomen [R10.10]; History of ileostomy [Z98.890]; Pneumatosis intestinalis [K63.89]; SBO (small bowel obstruction) [K56.609]; Anaphylaxis, initial encounter [T78.2XXA]; Calculus of gallbladder with acute cholecystitis and obstruction [K80.01]; Alcohol withdrawal delirium [F10.231]; Hypokalemia [E87.6]; Mood disorder [F39]; Abnormal intestinal absorption [K90.9]; Altered bowel elimin…	12/30/2017 19:35	1/2/2018 22:01	12/29/2017 8:20	Fri
Female	55	White or Caucasian	General Surgery	18.1	1	2		1/2/2018 22:02	6/16/2019 18:30	1/2/2018 19:55	Tue
Female	57	White or Caucasian	Hospital Medicine	17.6	1	2	History of ileostomy [Z98.890]; Closed fracture of left ankle, initial encounter [S82.892A]; Pneumatosis intestinalis [K63.89]; SBO (small bowel obstruction) [K56.609]; Anaphylaxis, initial encounter [T78.2XXA]; Posttraumatic stress disorder [F43.10]; Bacteremia [R78.81]; Dizziness [R42]; Social phobia [F40.10]; Calculus of gallbladder with acute cholecystitis and obstruction [K80.01]; Severe dep…	7/1/2019 14:05	9/7/2019 10:19	6/30/2019 15:19	Sun
Female	57	White or Caucasian	Internal Medicine	19.2	1	2	Right lower quadrant abdominal pain [R10.31]	9/10/2019 17:32	10/7/2019 16:09	9/10/2019 10:11	Tue
Female	57	White or Caucasian	Surgery	19.1	1	2	Abdominal pain, unspecified abdominal location [R10.9]	10/10/2019 19:15	10/14/2019 17:49	10/10/2019 10:23	Thu
Male	18	White or Caucasian	Orthopedics	23	0	1		2/13/2020 18:20		2/13/2020 14:32	Thu
Female	77	White or Caucasian	General Surgery	19	1	2		1/6/2020 10:45	1/11/2020 16:24	1/5/2020 15:14	Sun
Male	72	White or Caucasian	Urology	27.9	1	1		1/3/2017 18:54	6/14/2018 12:08	1/3/2017 8:54	Tue
Male	59	White or Caucasian	Neurosurgery	32.9	0	2	Sepsis, due to unspecified organism [A41.9]	3/12/2019 22:05	4/15/2019 19:41	3/11/2019 9:36	Mon
Male	59	White or Caucasian	Trauma	28.8	0	2	Wound infection [T14.8XXA, L08.9]	4/17/2019 9:05	4/29/2019 17:26	4/15/2019 14:05	Mon
Male	45	Black or African American	Orthopedics	30.2	0	2	Chronic osteomyelitis of right lower leg with draining sinus [M86.461]	5/9/2019 18:37		5/9/2019 8:19	Thu
Female	77	White or Caucasian	Internal Medicine	25	1	2	Other secondary pulmonary hypertension [I27.29]; Cystocele with rectocele [N81.10, N81.6]; Heart valve disease [I38]; Pneumoperitoneum of unknown etiology [K66.8]; Bradycardia [R00.1]; Vitamin D deficiency [E55.9]; Postlaminectomy syndrome of lumbar region [M96.1]; Seizure [R56.9]; Degeneration of lumbar intervertebral disc [M51.36]; Enterocele [K46.9]; Chronic pain disorder [G89.4]; Benign hyper…	6/16/2019 12:15	6/28/2019 21:49	6/16/2019 10:46	Sun
Male	58	White or Caucasian	Orthopedics	35.2	0	1		6/29/2019 9:57	10/3/2019 20:12	6/28/2019 7:23	Fri
Male	58	White or Caucasian	Orthopedics	35.3	0	1		10/11/2019 14:30	10/31/2019 19:30	10/9/2019 2:01	Wed
Male	17	Black or African American	Pediatric Hematology Oncology	20.2	1	2		1/26/2017 16:00	2/1/2017 19:46	1/25/2017 13:53	Wed
Female	72	Unknown	Hospital Medicine	33.1	1	1		10/28/2018 14:18	10/31/2018 17:01	10/26/2018 7:10	Fri
Male	74	White or Caucasian	Internal Medicine	21.2	0	1		8/8/2017 15:05		8/8/2017 10:49	Tue
Female	68	White or Caucasian	Neurology	32.8	1	3		4/14/2018 17:21	4/18/2018 14:42	4/14/2018 14:17	Sat
Male	58	White or Caucasian	Hospital Medicine	18.6	1	2	IVDU (intravenous drug user) [F19.90]; Osteomyelitis of cervical spine [M46.22]; Abscess in epidural space of cervical spine [G06.1]; Tobacco abuse [Z72.0]; Acute cystitis with hematuria [N30.01]	8/11/2019 9:06		8/9/2019 22:22	Fri
Male	51	White or Caucasian	Hospital Medicine	32.3	0	2	Pneumonia due to infectious organism, unspecified laterality, unspecified part of lung [J18.9]; Periorbital cellulitis of right eye [L03.213]	3/10/2018 17:52	3/22/2018 15:54	3/10/2018 15:43	Sat
Male	65	Black or African American	Internal Medicine	19.6	1	2	Pneumonia due to infectious organism, unspecified laterality, unspecified part of lung [J18.9]; Longitudinal melanonychia [L60.8]; NSTEMI (non-ST elevated myocardial infarction) [I21.4]; Ischemic cardiomyopathy [I25.5]; Iron deficiency anemia due to chronic blood loss [D50.0]; Chest pain due to myocardial ischemia, unspecified ischemic chest pain type [I25.9]; Bilateral edema of lower extremity […	9/17/2018 17:03	10/9/2018 18:00	9/17/2018 13:27	Mon
Male	65	Black or African American	Cardiology	22.7	1	3	Longitudinal melanonychia [L60.8]; AKI (acute kidney injury) [N17.9]; NSTEMI (non-ST elevated myocardial infarction) [I21.4]; Ischemic cardiomyopathy [I25.5]; ATN (acute tubular necrosis) [N17.0]; Other cirrhosis of liver [K74.69]; Hepatitis C virus infection cured after antiviral drug therapy [Z86.19]; V-tach [I47.2]; Orthostatic hypotension [I95.1]; Hypokalemia [E87.6]; Chronic ischemic heart d…	1/8/2019 16:43	1/17/2019 11:02	1/8/2019 11:46	Tue
Female	34	White or Caucasian	Internal Medicine	18.1	0	1		3/19/2019 15:16		3/19/2019 13:25	Tue
Female	55	White or Caucasian	Hospital Medicine	26.4	1	2	H/O splenectomy [Z90.81]; Osteomyelitis of finger of right hand [M86.9]; Hypogammaglobulinemia [D80.1]; Anxiety [F41.9]; Microcytic anemia [D50.9]	12/14/2019 11:27		12/13/2019 15:10	Fri
Female	70	White or Caucasian	Hospital Medicine	29.7	0	2	Bacteremia [R78.81]	12/2/2017 12:29		12/1/2017 23:30	Fri
Female	40	White or Caucasian	Trauma	24.2	1	2	Closed displaced transverse fracture of shaft of humerus with routine healing, unspecified laterality, subsequent encounter [S42.323D]; Collapse of right lung [J98.11]; Scalp laceration, initial encounter [S01.01XA]; Acute blood loss anemia [D62]; Acute respiratory failure following trauma and surgery [J95.821]; Hematoma [T14.8XXA]; Motor vehicle collision, initial encounter [V87.7XXA]; Lactic ac…	5/23/2018 17:51	5/28/2018 9:02	5/23/2018 15:18	Wed
Female	74	White or Caucasian	General Surgery	28.2	0	3	Abdominal pain, unspecified abdominal location [R10.9]	7/4/2019 10:17	7/10/2019 10:48	7/3/2019 14:05	Wed
Female	94	White or Caucasian	Surgery	21.2	1	1		6/30/2019 12:22	7/3/2019 0:00	6/30/2019 8:06	Sun
Male	87	White or Caucasian	Vascular Surgery	29.3	0	2		6/8/2017 10:48	6/27/2017 6:50	6/8/2017 8:10	Thu
Male	53	Patient Refused	Hematology Oncology	28.5	1	1	Cancer of lateral margin of anterior two-thirds of tongue [C02.3]	2/20/2019 10:26	4/29/2019 2:09	2/19/2019 17:42	Tue
Male	86	White or Caucasian	Respiratory Critical Care	23.5	1	2	HCAP (healthcare-associated pneumonia) [J18.9]; Abdominal aortic aneurysm without rupture [I71.4]; Hypothyroidism due to medication [E03.2]; Myasthenia gravis in crisis [G70.01]; Thrombocytopenia [D69.6]; MGUS (monoclonal gammopathy of unknown significance) [D47.2]; Primary malignant neoplasm of left kidney with metastasis from kidney to other site [C64.2]	12/26/2017 20:02	1/17/2018 13:37	12/26/2017 14:20	Tue
Male	66	White or Caucasian	Internal Medicine	31.5	1	3	Obesity, Class II, BMI 35-39.9 [E66.9]; PAF (paroxysmal atrial fibrillation) [I48.0]; Renal mass [N28.89]; Delirium [R41.0]; Brain metastases [C79.31]; Sepsis, due to unspecified organism [A41.9]; Cancer of right kidney [C64.1]; Chest pain, unspecified type [R07.9]; Hypercalcemia of malignancy [E83.52]; Viral encephalitis [A86]; Idiopathic hematuria with minor glomerular abnormality [N02.0]; Meta…	8/8/2018 18:55	8/28/2018 0:00	8/8/2018 12:19	Wed
Female	61	White or Caucasian	CardioVascularThoracic Surgery	20	1	2		5/30/2018 18:58	6/23/2018 18:35	5/30/2018 15:25	Wed
Female	61	White or Caucasian	CardioVascularThoracic Surgery	32.4	1	2		6/23/2018 18:36		6/23/2018 5:41	Sat
Male	0	Other	Pediatric Hospitalist	16.8	0	1		8/11/2017 16:11	8/18/2017 13:31	8/11/2017 6:58	Fri
Male	60	White or Caucasian	Internal Medicine	24	1	1		1/12/2017 17:32		1/12/2017 11:21	Thu
Male	82	White or Caucasian	Medical Critical Care Unit	26.4	0	3	Acute respiratory failure, unspecified whether with hypoxia or hypercapnia [J96.00]	4/3/2018 18:27	4/17/2018 16:37	4/3/2018 8:29	Tue
Male	68	White or Caucasian	Thoracic Surgery	21.3	1	1	Pleural effusion [J90]	9/18/2019 11:13	9/25/2019 19:52	9/17/2019 16:51	Tue
Male	68	White or Caucasian	Thoracic Surgery	22.1	1	2	Bacteremia due to Staphylococcus [R78.81]; Benign prostatic hyperplasia without lower urinary tract symptoms [N40.0]; Atrial flutter, unspecified type [I48.92]; Paroxysmal atrial fibrillation [I48.0]; Mixed hyperlipidemia [E78.2]; Malignant neoplasm of upper lobe of right lung [C34.11]; Chordoma [C41.2]; Benign essential hypertension [I10]; Hyponatremia [E87.1]; Respiratory distress [R06.03]; Thr…	9/25/2019 19:50		9/25/2019 19:33	Wed
Female	50	Other	Neurology	37.5	1	2	Seizure [R56.9]; Acute ischemic left ACA stroke [I63.522]; Stroke due to occlusion of right middle cerebral artery [I63.511]	11/2/2018 22:14	11/19/2018 12:34	11/2/2018 12:43	Fri
Male	83	White or Caucasian	Cardiology	27.6	1	2	AKI (acute kidney injury) [N17.9]; NSTEMI (non-ST elevated myocardial infarction) [I21.4]	1/25/2019 8:52		1/24/2019 9:56	Thu
Female	32	White or Caucasian	Respiratory Critical Care	23.4	1	1	Leg swelling [M79.89]	3/28/2019 14:12	4/1/2019 13:41	3/28/2019 8:28	Thu
Male	84	White or Caucasian	CardioVascularThoracic Surgery	26.8	1	3	Presence of cardiac pacemaker [Z95.0]; Hemoptysis [R04.2]; Elevated serum cholesterol [E78.9]; S/P aneurysm repair [Z98.890, Z86.79]; Other cirrhosis of liver [K74.69]; Iliac aneurysm [I72.3]; Paroxysmal atrial fibrillation [I48.0]; Chronic kidney disease (CKD), stage III (moderate) [N18.3]; Shortness of breath [R06.02]; Preop examination [Z01.818]; Hypernatremia [E87.0]; Small bowel obstruction …	9/5/2018 19:39	9/14/2018 14:44	9/4/2018 7:59	Tue
Male	85	White or Caucasian	General Surgery	24.3	1	2		11/25/2017 9:14	11/28/2017 13:39	11/24/2017 8:58	Fri
Male	72	White or Caucasian	Surgery	25.5	1	2	Cholangiocarcinoma [C22.1]; Essential hypertension [I10]; Septic shock [A41.9, R65.21]; Severe protein-calorie malnutrition [E43]	5/16/2018 18:00	6/23/2018 23:41	5/16/2018 10:46	Wed
Male	73	White or Caucasian	Hematology Oncology	28.3	1	1	Pneumonia due to infectious organism, unspecified laterality, unspecified part of lung [J18.9]	12/19/2018 9:42	12/28/2018 12:57	12/18/2018 12:53	Tue
Male	73	White or Caucasian	Hematology Oncology	25.2	1	2	Biliary obstruction [K83.1]	3/30/2019 12:43	5/30/2019 16:16	3/29/2019 11:46	Fri
Female	64	White or Caucasian	Orthopedics	41	1	1		10/5/2017 11:45	1/17/2018 0:00	10/4/2017 8:31	Wed
Female	89	White or Caucasian	General Surgery	17.4	1	1		5/25/2019 10:45	5/25/2019 11:00	5/25/2019 8:42	Sat
Female	89	White or Caucasian	General Surgery	17.4	1	2		5/25/2019 11:01	6/7/2019 11:35	5/25/2019 8:42	Sat
Male	73	White or Caucasian	Hematology Oncology	24.8	1	2		5/31/2017 10:35	8/15/2017 11:31	5/31/2017 7:49	Wed
Male	73	White or Caucasian	Neurosurgery	24	1	2	Dysarthria [R47.1]; AKI (acute kidney injury) [N17.9]; Brain tumor [D49.6]; Acute osteomyelitis of cranium [M86.18]; Brain abscess [G06.0]; Non-small cell carcinoma of lung [C34.90]; Cerebellar mass [G93.89]; Secondary malignant neoplasm of brain and spinal cord [C79.31, C79.49]; Ataxia [R27.0]; Gait disturbance [R26.9]; Tremor [R25.1]; Wound dehiscence [T81.30XA]; Brain infection [G04.90]; Wound…	8/10/2017 13:55		8/8/2017 18:36	Tue
Female	0	White or Caucasian	Pediatric Gastroenterology	19.7	0	1		11/19/2019 18:07	11/20/2019 17:32	11/18/2019 13:28	Mon
Female	0	White or Caucasian	Pediatric Gastroenterology	19.2	0	1		11/20/2019 17:32		11/18/2019 13:28	Mon
Male	73	White or Caucasian	Cardiology	35.9	1	3	Acute on chronic respiratory failure with hypoxia [J96.21]; Acute on chronic systolic congestive heart failure [I50.23]; Acute respiratory failure with hypoxia [J96.01]	2/27/2019 10:01	3/6/2019 13:24	2/26/2019 15:46	Tue
Female	68	White or Caucasian	Internal Medicine	35.1	1	2	SAH (subarachnoid hemorrhage) [I60.9]	10/5/2017 11:04	10/8/2017 0:00	10/5/2017 7:56	Thu
Female	40	White or Caucasian	Hospital Medicine	26.3	0	1		4/7/2018 12:42		4/5/2018 18:34	Thu
Male	78	White or Caucasian	Rehab Medicine	33.9	1	1		9/3/2019 15:57	10/1/2019 13:00	9/2/2019 5:48	Mon
Female	61	White or Caucasian	Hematology Oncology	29.3	1	3		5/23/2019 11:51	5/29/2019 16:48	5/22/2019 16:47	Wed
Female	60	White or Caucasian	Neurology	28.9	1	2	Nonrheumatic aortic valve insufficiency [I35.1]; Vomiting and diarrhea [R11.10, R19.7]; Aortic valve endocarditis [I35.8]; Cerebral edema [G93.6]; Cerebral abscess [G06.0]; Bacteremia [R78.81]; Dehydration [E86.0]; Brain abscess [G06.0]; Seizure [R56.9]; IV drug abuse [F19.10]; Abscess of arm, right [L02.413]; Atrial fibrillation, new onset [I48.91]	8/24/2017 18:22	8/30/2017 15:00	8/24/2017 11:27	Thu
Female	60	White or Caucasian	Neurology	28.9	1	2	Nonrheumatic aortic valve insufficiency [I35.1]; Vomiting and diarrhea [R11.10, R19.7]; Aortic valve endocarditis [I35.8]; Cerebral edema [G93.6]; Cerebral abscess [G06.0]; Bacteremia [R78.81]; Dehydration [E86.0]; Brain abscess [G06.0]; Seizure [R56.9]; IV drug abuse [F19.10]; Abscess of arm, right [L02.413]; Acute pulmonary edema [J81.0]; Atrial fibrillation, new onset [I48.91]	9/1/2017 14:19	9/27/2017 17:32	8/31/2017 19:08	Thu
Female	61	White or Caucasian	Cardiology Critical Care Unit	29.3	1	3		10/21/2017 22:07	10/26/2017 14:03	10/21/2017 21:30	Sat
Female	61	White or Caucasian	Cardiology Critical Care Unit	29.7	1	3	Nonrheumatic aortic valve insufficiency [I35.1]; Vomiting and diarrhea [R11.10, R19.7]; Aortic valve endocarditis [I35.8]; Acute on chronic systolic congestive heart failure [I50.23]; Cerebral abscess [G06.0]; Encounter for long-term (current) use of antibiotics [Z79.2]; Dehydration [E86.0]; Streptococcal bacteremia [R78.81, B95.5]; Acute respiratory failure with hypoxemia [J96.01]; Brain abscess…	10/26/2017 14:00		10/26/2017 11:55	Thu
Male	79	Other	Neurology	27.7	1	2	Cerebrovascular accident (CVA) due to embolism of middle cerebral artery, unspecified blood vessel laterality [I63.419]; AICD (automatic cardioverter/defibrillator) present [Z95.810]; NSTEMI (non-ST elevated myocardial infarction) [I21.4]; Malignant neoplasm of left eye [C69.92]; Influenza [J11.1]; Cerebrovascular accident (CVA), unspecified mechanism [I63.9]; Urinary retention [R33.9]; Pacemaker…	10/2/2017 17:38		10/1/2017 16:03	Sun
Male	68	White or Caucasian	Surgery	25.1	0	2	Fournier gangrene [N49.3]	7/2/2019 18:18	8/6/2019 16:45	7/1/2019 13:09	Mon
Female	28	Black or African American	Orthopedics	29.1	1	2	Acute blood loss anemia [D62]; Other closed fracture of proximal end of right tibia, initial encounter [S82.191A]	12/16/2018 9:19	1/23/2019 0:00	12/12/2018 16:19	Wed
Male	54	White or Caucasian	Internal Medicine	36.1	1	2	Ischemic cardiomyopathy [I25.5]; Old MI (myocardial infarction) [I25.2]; Infection [B99.9]; Low HDL (under 40) [E78.6]; Coronary artery disease involving native heart, angina presence unspecified, unspecified vessel or lesion type [I25.10]; ICD (implantable cardioverter-defibrillator), dual, in situ [Z95.810]; Acute ST elevation myocardial infarction (STEMI) involving left anterior descending (LA…	7/5/2018 9:11		7/4/2018 14:43	Wed
Female	74	White or Caucasian	Neurosurgery	28.4	1	2	Surgical site infection [T81.49XA]	2/9/2020 8:40		2/8/2020 9:28	Sat
Male	32	White or Caucasian	Hospital Medicine	23	1	2		10/2/2018 9:30	10/8/2019 1:14	9/29/2018 11:22	Sat
Male	81	White or Caucasian	Orthopedics	22.9	1	1		7/13/2019 10:50	7/24/2019 14:15	7/12/2019 16:30	Fri
Female	94	White or Caucasian	Orthopedics	28.3	1	1	Demand ischemia [I24.8]; Left hip pain [M25.552]; Chronic gout due to renal impairment of multiple sites with tophus [M1A.39X1]; Atrial fibrillation with RVR [I48.91]; Nocturnal polyuria [R35.1]; Left leg cellulitis [L03.116]; Vitamin D deficiency [E55.9]; Unspecified fracture of sternum, subsequent encounter for fracture with routine healing [S22.20XD]; Vitamin B12 deficiency [E53.8]; Type I or …	6/18/2019 21:50		6/17/2019 14:28	Mon
Male	80	Other	Colon Rectal	23.7	1	2		8/11/2018 14:34	8/21/2018 12:39	8/6/2018 19:48	Mon
Female	66	White or Caucasian	Orthopedics	29.1	0	2		2/28/2018 13:42		2/28/2018 8:39	Wed
Female	72	White or Caucasian	Hospital Medicine	31.2	1	2	Increased anion gap metabolic acidosis [E87.2]; IDDM (insulin dependent diabetes mellitus) [E11.9, Z79.4]; Essential hypertension [I10]; Anaphylactic reaction to contrast media [T78.2XXA, T50.8X5A]; Acquired hypothyroidism [E03.9]; Neuropathy [G62.9]; Unstable angina [I20.0]; Demand ischemia of myocardium [I24.8]; Acute pulmonary edema [J81.0]; Hypoxia [R09.02]; Obesity (BMI 30-39.9) [E66.9]; Lac…	3/23/2019 18:25	10/16/2019 5:46	3/23/2019 14:02	Sat
Female	71	White or Caucasian	Internal Medicine	33.9	1	1		6/2/2017 17:15	6/7/2017 14:44	6/2/2017 15:00	Fri
Male	71	Other	Medical Critical Care Unit	32	0	2		1/25/2017 9:19		1/24/2017 7:58	Tue
Male	68	White or Caucasian	Neurosurgery	40.6	1	2		2/24/2018 9:30	3/16/2018 12:39	2/23/2018 15:39	Fri
Male	59	White or Caucasian	Neurology	25.5	1	3		3/26/2018 12:22	4/9/2018 17:42	3/24/2018 14:51	Sat
Male	59	White or Caucasian	Neurology	24	1	2		4/9/2018 17:30	4/21/2018 1:01	4/9/2018 12:09	Mon
Male	66	White or Caucasian	General Surgery	34.5	1	1		5/10/2017 14:11	8/16/2017 14:08	5/9/2017 12:04	Tue
Male	66	White or Caucasian	Surgery	30.3	1	1	Obesity (BMI 35.0-39.9 without comorbidity) [E66.9]; Elevated serum cholesterol [E78.9]; Hyponatremia [E87.1]; Tobacco abuse [Z72.0]; Arthritis [M19.90]; Ampullary carcinoma [C24.1]; Intra-abdominal abscess [K65.1]; Peri-ampullary carcinoma [C24.8]; Abscess [L02.91]	8/20/2017 13:43	11/20/2017 0:00	8/20/2017 9:57	Sun
Female	61	White or Caucasian	Internal Medicine	18.2	0	1	Altered mental status, unspecified altered mental status type [R41.82]	9/16/2018 16:11		9/11/2018 18:04	Tue
Male	70	White or Caucasian	Hospital Medicine	45	1	1		5/22/2017 14:40	7/29/2019 8:08	5/21/2017 12:38	Sun
Male	72	White or Caucasian	Hospital Medicine	42.7	1	1		8/1/2019 11:28		7/31/2019 8:34	Wed
Female	74	White or Caucasian	Internal Medicine	45.9	0	1		7/2/2019 13:00	11/5/2019 0:00	7/2/2019 7:19	Tue
Male	51	White or Caucasian	Orthopedics	43.7	1	2	Prepatellar bursitis of left knee [M70.42]	8/14/2019 10:04		8/13/2019 20:51	Tue
Male	48	White or Caucasian	Internal Medicine	38.6	1	1	Bacteremia [R78.81]	11/10/2019 15:08		11/9/2019 12:30	Sat
Female	40	White or Caucasian	Hospital Medicine	31	0	2	Alcohol-induced acute pancreatitis without infection or necrosis [K85.20]	6/22/2017 9:29	6/27/2017 11:06	6/21/2017 16:24	Wed
Female	32	White or Caucasian	Internal Medicine	20.1	1	1		3/12/2017 19:36	5/29/2017 1:31	3/12/2017 8:38	Sun
Female	88	White or Caucasian	CardioVascularThoracic Surgery	31.3	1	3	Type 1 dissection of ascending aorta [I71.01]	2/13/2019 14:23		2/11/2019 10:16	Mon
Female	57	Black or African American	General Surgery	38.1	1	2		3/13/2019 10:55	3/15/2019 16:09	3/13/2019 9:45	Wed
Female	74	White or Caucasian	Internal Medicine	17.4	0	2		1/1/2019 19:23	2/20/2019 14:25	1/1/2019 9:56	Tue
Male	75	White or Caucasian	Internal Medicine	24.7	1	2	Osteoarthritis of lumbar spine, unspecified spinal osteoarthritis complication status [M47.816]	3/27/2018 19:19	12/9/2019 0:00	3/27/2018 10:56	Tue
Male	67	White or Caucasian	Vascular Surgery	26.6	0	2	AKI (acute kidney injury) [N17.9]; Arterial occlusion, lower extremity [I70.209]; Pain of left lower extremity [M79.605]; Peripheral vascular disease [I73.9]	3/26/2017 8:51	4/21/2017 0:00	3/25/2017 8:28	Sat
Male	49	White or Caucasian	Internal Medicine	39.8	1	2	Cellulitis of left lower extremity [L03.116]; Sepsis due to cellulitis [L03.90, A41.9]; NAFLD (nonalcoholic fatty liver disease) [K76.0]; Cushing syndrome [E24.9]; Hyponatremia [E87.1]; Bilateral lower leg cellulitis [L03.116, L03.115]; Insulin dependent diabetes mellitus [E11.9, Z79.4]	4/28/2017 18:43	5/6/2017 14:57	4/27/2017 11:37	Thu
Male	61	White or Caucasian	Orthopedics	30.5	1	1		7/4/2018 10:00	7/17/2018 18:27	7/3/2018 13:43	Tue
Female	68	White or Caucasian	Respiratory Critical Care	44.5	0	2		8/20/2017 17:23	9/8/2017 13:22	8/20/2017 9:35	Sun
Female	68	White or Caucasian	Hospital Medicine	37.2	0	2		10/19/2019 15:35	10/20/2019 21:24	10/18/2019 16:11	Fri
Female	61	Black or African American	Internal Medicine	39	1	2		11/26/2017 19:45	1/12/2018 20:05	11/26/2017 7:07	Sun
Female	61	Black or African American	Immunology	37.1	1	1		1/15/2018 11:30	3/16/2018 0:00	1/15/2018 9:12	Mon
Female	61	Black or African American	Immunology	39.1	1	1		3/18/2018 15:00	3/22/2018 16:42	3/17/2018 17:05	Sat
Female	61	Black or African American	Surgery	32.9	1	2	Necrotizing fasciitis [M72.6]	4/13/2018 21:41	5/29/2018 11:34	4/13/2018 17:58	Fri
Female	62	Black or African American	Internal Medicine	33.7	1	2	Renovascular hypertension [I15.0]; H/O recurrent vertebral fractures [Z87.81]; IDDM (insulin dependent diabetes mellitus) [E11.9, Z79.4]; Abnormal LFTs (liver function tests) [R94.5]; Pap smear for cervical cancer screening [Z12.4]; Methadone maintenance therapy patient [F11.20]; Gastroesophageal reflux disease without esophagitis [K21.9]; Acute blood loss anemia [D62]; Iron deficiency anemia due…	6/16/2018 16:51	6/20/2018 18:11	6/15/2018 20:16	Fri
Female	60	Black or African American	Internal Medicine	32.3	1	2		2/22/2017 12:16	3/6/2017 9:48	2/19/2017 17:04	Sun
Female	60	Black or African American	Hospital Medicine	30.1	1	2		4/1/2017 13:49	4/25/2017 12:58	3/31/2017 23:54	Fri
Male	46	White or Caucasian	Thoracic Surgery	21.3	1	3	Malignant neoplasm of esophagus, unspecified location [C15.9]	7/25/2017 14:48	1/13/2018 11:24	7/25/2017 7:36	Tue
Male	47	White or Caucasian	General Surgery	21.9	1	2		1/16/2018 21:24	1/21/2018 20:54	1/16/2018 9:59	Tue
Male	47	White or Caucasian	General Surgery	21.9	1	2		1/21/2018 20:24	1/31/2018 6:47	1/21/2018 13:01	Sun
Male	47	White or Caucasian	General Surgery	23.7	1	2	Enterocutaneous fistula [K63.2]	2/1/2018 11:55	4/27/2018 11:14	2/1/2018 9:00	Thu
Male	47	White or Caucasian	General Surgery	21.6	1	2		10/5/2018 17:02	10/17/2018 6:00	10/4/2018 20:30	Thu
Male	47	White or Caucasian	General Surgery	21.6	1	2		10/19/2018 9:20	4/9/2019 19:31	10/17/2018 12:51	Wed
Male	48	White or Caucasian	General Surgery	23.1	1	2	Malignant neoplasm of esophagus, unspecified location [C15.9]; Enterocutaneous fistula [K63.2]; Abdominal pain, unspecified abdominal location [R10.9]; Abdominal pain [R10.9]; Anxiety [F41.9]; Tobacco abuse [Z72.0]; PTSD (post-traumatic stress disorder) [F43.10]; Leukocytosis, unspecified type [D72.829]	4/9/2019 19:32		4/9/2019 12:31	Tue
Male	46	White or Caucasian	Thoracic Surgery	25.5	1	3		1/24/2017 9:46	7/19/2017 23:11	1/23/2017 10:18	Mon
Female	74	White or Caucasian	Medical Critical Care Unit	22	1	1	Lower limb ischemia [I99.8]	11/2/2017 11:47	3/30/2018 14:36	10/31/2017 15:12	Tue
Female	63	White or Caucasian	Hospital Medicine	40.1	1	2		2/18/2018 8:47	4/13/2018 0:00	2/17/2018 15:32	Sat
Female	68	White or Caucasian	Hematology Oncology	20.5	1	2	Peripheral T cell lymphoma of thorax [C84.42]; Pancytopenia [D61.818]; Tumor lysis syndrome [E88.3]; Neutropenic fever [D70.9, R50.81]; Hypercalcemia [E83.52]; Thrombocytopenia [D69.6]	6/13/2018 12:07	7/4/2018 16:23	6/11/2018 15:36	Mon
Male	49	White or Caucasian	Trauma	29.6	1	3		7/31/2018 8:35	8/8/2018 0:00	7/30/2018 16:04	Mon
Female	67	White or Caucasian	Hospital Medicine	32.4	1	2		2/26/2020 13:45	3/4/2020 11:56	2/26/2020 11:40	Wed
Female	59	White or Caucasian	Hospital Medicine	38.9	1	2	Unintentional weight loss [R63.4]; Other ascites [R18.8]; Malignant ascites [R18.0]; Pulmonary embolism on right [I26.99]; SBP (spontaneous bacterial peritonitis) [K65.2]; Vitamin D deficiency [E55.9]; Suspected malignant neoplasm [R68.89]; Morbid obesity [E66.01]; Fever and chills [R50.9]; Impaired glucose tolerance test [R73.09]; Healthcare maintenance [Z00.00]; Tobacco use disorder [F17.200]; …	5/8/2019 16:29	5/18/2019 22:42	5/8/2019 10:09	Wed
Female	59	White or Caucasian	Hospital Medicine	39.4	1	2	Other ascites [R18.8]	5/18/2019 22:40	5/24/2019 13:55	5/18/2019 21:51	Sat
Female	59	White or Caucasian	Hematology Oncology	34.5	1	2	SBO (small bowel obstruction) [K56.609]	7/4/2019 21:42		7/4/2019 11:58	Thu
Male	71	White or Caucasian	Hospital Medicine	25.1	1	2	Right foot infection [L08.9]	2/1/2018 8:42		1/31/2018 9:02	Wed
Female	62	White or Caucasian	Vascular Surgery	13.8	1	3	Peripheral vascular disease [I73.9]	4/7/2019 10:42	4/9/2019 19:30	4/7/2019 9:20	Sun
Female	62	White or Caucasian	Vascular Surgery	13.8	1	3		4/13/2019 17:24	4/28/2019 11:55	4/12/2019 13:25	Fri
Male	64	White or Caucasian	Orthopedics Hand	28.9	0	2	Anemia of unknown etiology [D64.9]; Necrotizing fasciitis [M72.6]; Hypokalemia [E87.6]; Hyponatremia [E87.1]	3/28/2020 17:50		3/26/2020 22:07	Thu
Female	59	White or Caucasian	Internal Medicine	41.4	1	2	Cerebrovascular accident (CVA) due to thrombosis of right posterior cerebral artery [I63.331]; Aortic valve vegetation [I33.0]; Cerebral septic emboli [I76, I66.9]; Cardiovascular risk factor [Z91.89]; Obesity, Class II, BMI 35-39.9 [E66.9]; Bacteremia due to Enterococcus [R78.81, B95.2]; Morbid obesity [E66.01]; Type 2 diabetes mellitus with hyperglycemia, with long-term current use of insulin […	6/17/2019 19:42	7/9/2019 19:01	6/17/2019 13:54	Mon
Female	59	White or Caucasian	Hospital Medicine	38.8	1	2	Cerebrovascular accident (CVA) due to thrombosis of right posterior cerebral artery [I63.331]; ESRD (end stage renal disease) on dialysis [N18.6, Z99.2]; Hypertensive urgency [I16.0]; PICC (peripherally inserted central catheter) in place [Z45.2]; Aortic valve vegetation [I33.0]; Cerebral septic emboli [I76, I66.9]; Cardiovascular risk factor [Z91.89]; OSA on CPAP [G47.33, Z99.89]; Obesity, Class…	7/13/2019 22:37		7/13/2019 21:28	Sat
Male	69	White or Caucasian	Hospital Medicine	32.1	1	1		7/9/2017 10:10	2/6/2018 0:00	7/7/2017 15:24	Fri
Female	73	White or Caucasian	Orthopedics	18.6	0	1		5/6/2018 20:45	2/2/2020 19:47	5/6/2018 6:28	Sun
Female	83	White or Caucasian	Hospital Medicine	42.5	0	1	Facial cellulitis [L03.211]	2/17/2017 8:54	5/15/2017 18:52	2/15/2017 18:38	Wed
Female	77	White or Caucasian	Infectious Disease	37	1	1	Pneumonia due to infectious organism, unspecified laterality, unspecified part of lung [J18.9]; AKI (acute kidney injury) [N17.9]; Bacteremia due to Pseudomonas [R78.81]; Morbid obesity [E66.01]; Bacteremia [R78.81]; Hypoproliferative anemia [D61.9]; Ecthyma gangrenosum [L08.0]; Rash and other nonspecific skin eruption [R21]; Septic shock [A41.9, R65.21]; Large granular lymphocytic leukemia [C91.…	8/22/2018 17:19	9/12/2018 0:00	8/13/2018 9:39	Mon
Female	52	White or Caucasian	Surgery	22.8	1	1		6/9/2018 18:22	6/13/2018 12:50	6/7/2018 19:50	Thu
Female	56	White or Caucasian	Hospital Medicine	26.6	1	1		4/28/2019 11:56		4/27/2019 17:29	Sat
Male	20	White or Caucasian	Neurosurgery	17.6	0	2	Subdural hematoma [S06.5X9A]	4/23/2017 14:37	4/29/2017 1:18	4/23/2017 1:49	Sun
Male	20	White or Caucasian	Neurosurgery	17.6	0	2	Cerebral edema [G93.6]; Underweight [R63.6]; Acute blood loss anemia [D62]; Subdural hematoma [S06.5X9A]; TBI (traumatic brain injury), with loss of consciousness of 30 minutes or less, subsequent encounter [S06.9X1D]	4/29/2017 1:19	5/3/2017 18:12	4/29/2017 0:52	Sat
Male	61	White or Caucasian	Neurosurgery	28.4	0	1	Acute lumbar radiculopathy [M54.16]; S/P laminectomy [Z98.890]; Wound dehiscence [T81.30XA]; Lumbar surgical wound fluid collection, sequela [T81.89XS]	9/18/2017 14:23		9/18/2017 9:48	Mon
Male	71	White or Caucasian	CardioVascularThoracic Surgery	27.7	1	3		9/9/2017 11:18	9/29/2017 10:04	9/9/2017 10:10	Sat
Male	61	White or Caucasian	Internal Medicine	55.5	1	2	Morbid obesity [E66.01]; Hematochezia [K92.1]; Anasarca [R60.1]; Right arm weakness [R29.898]; Pleural effusion on left [J90]; Acute pulmonary edema [J81.0]	5/15/2018 18:16		5/15/2018 14:04	Tue
Female	65	White or Caucasian	Respiratory Critical Care	24.7	1	2	Acute respiratory failure with hypercapnia [J96.02]; Pulmonary hypertension [I27.20]; COPD exacerbation [J44.1]; Chest discomfort [R07.89]; H/O pneumonectomy [Z98.890, Z90.2]	1/6/2018 10:33	1/16/2018 17:47	1/4/2018 14:19	Thu
Female	65	White or Caucasian	Respiratory Critical Care	24.7	1	2	Acute respiratory failure with hypercapnia [J96.02]; Pulmonary hypertension [I27.20]; Essential hypertension [I10]; COPD exacerbation [J44.1]; Chest discomfort [R07.89]; H/O pneumonectomy [Z98.890, Z90.2]	1/15/2018 17:43	1/16/2018 9:47	1/15/2018 16:22	Mon
Male	74	White or Caucasian	Cardiology Critical Care Unit	27.6	1	2		9/13/2017 11:14	9/20/2017 14:03	9/13/2017 9:03	Wed
Male	89	White or Caucasian	General Surgery	31.7	1	2		11/13/2018 11:27		11/12/2018 13:05	Mon
Female	73	White or Caucasian	Orthopedics	38.6	0	2	Nonunion of fracture of ankle and foot [S82.899K, S92.909K]	6/27/2018 17:19		6/27/2018 7:53	Wed
Male	52	White or Caucasian	Neurosurgery	33.4	1	2		10/31/2018 11:34	5/22/2019 17:45	10/30/2018 7:00	Tue
Female	56	White or Caucasian	Internal Medicine	20.3	1	1	Jaundice [R17]	4/21/2017 10:29	5/4/2017 14:34	4/20/2017 17:54	Thu
Male	50	Black or African American	Neurology	27.6	1	1	Aneurysmal subarachnoid hemorrhage [I60.8]	10/17/2019 10:32		10/16/2019 9:01	Wed
Male	79	White or Caucasian	Respiratory Critical Care	29.1	1	2	Pulmonary hypertension due to chronic obstructive pulmonary disease [I27.23, J44.9]; Other emphysema [J43.8]; Altered mental status, unspecified altered mental status type [R41.82]; Polycythemia [D75.1]; Epigastric pain [R10.13]; Benign appendage tumor of skin of left upper extremity [D23.62]; Patent foramen ovale [Q21.1]; Hyponatremia [E87.1]; COPD exacerbation [J44.1]; Arthropathy of shoulder r…	6/20/2018 22:09		6/20/2018 11:28	Wed
Female	78	White or Caucasian	Respiratory Critical Care	22.3	1	2	Acute respiratory failure, unspecified whether with hypoxia or hypercapnia [J96.00]	4/6/2019 17:45	4/21/2019 14:08	4/6/2019 13:08	Sat
Male	80	White or Caucasian	CardioVascularThoracic Surgery	38.9	1	3		10/8/2018 10:19	11/1/2018 10:41	10/8/2018 8:35	Mon
Male	21	White or Caucasian	Neurosurgery	26.5	1	2	GSW (gunshot wound) [W34.00XA]	2/27/2017 13:32	3/14/2017 12:32	2/27/2017 6:24	Mon
Male	43	White or Caucasian	Orthopedics	34.6	0	2		5/3/2020 11:42		5/1/2020 13:03	Fri
Female	75	White or Caucasian	Hospital Medicine	42.7	1	2		1/25/2018 12:16		1/23/2018 13:43	Tue
Male	71	White or Caucasian	Hematology Oncology	19.1	1	2	Malignant neoplasm of cardia of stomach [C16.0]; Adenocarcinoma, gastric cardia [C16.0]; Examination of participant in clinical trial [Z00.6]; Malignant neoplasm of body of stomach [C16.2]; Encounter for long-term (current) use of medications [Z79.899]; Failure to thrive (0-17) [R62.51]	5/13/2017 17:52	5/17/2017 17:21	5/13/2017 11:22	Sat
Male	42	White or Caucasian	Orthopedics	29.2	1	1	Chronic osteomyelitis of right tibia with draining sinus [M86.461]; Pyogenic inflammation of bone [M86.9]; Other acute osteomyelitis of right tibia [M86.161]	5/14/2018 9:11	6/1/2018 22:21	5/11/2018 14:40	Fri
Male	42	White or Caucasian	Orthopedics	28.9	1	2		7/2/2018 10:37	8/5/2018 22:21	7/1/2018 12:31	Sun
Male	42	White or Caucasian	Internal Medicine	33.2	1	2	Fever, unspecified fever cause [R50.9]	8/8/2018 9:54	9/18/2018 12:00	8/7/2018 18:08	Tue
Female	80	White or Caucasian	Respiratory Critical Care	29.8	0	2		6/17/2017 12:31	7/3/2017 16:05	6/17/2017 11:00	Sat
Female	80	White or Caucasian	Medical Critical Care Unit	24.6	1	2		1/8/2018 14:42	1/8/2018 19:04	1/8/2018 13:52	Mon
Female	80	White or Caucasian	Medical Critical Care Unit	24.6	1	2	HCAP (healthcare-associated pneumonia) [J18.9]; Chronic respiratory failure with hypoxia and hypercapnia [J96.11, J96.12]; Paroxysmal atrial fibrillation [I48.0]; COPD exacerbation [J44.1]; Acute respiratory failure with hypoxia and hypercarbia [J96.01, J96.02]	1/8/2018 18:59		1/8/2018 18:12	Mon
Male	51	White or Caucasian	Surgical Critical Care	33.8	1	3		1/14/2017 11:25	2/13/2017 15:00	1/14/2017 8:50	Sat
Male	83	White or Caucasian	Colon Rectal	24.6	0	2		2/24/2019 11:29	3/17/2019 15:49	2/23/2019 10:11	Sat
Female	61	White or Caucasian	Internal Medicine	33	1	2	Atrial fibrillation with rapid ventricular response [I48.91]; Hepatic abscess [K75.0]; Thyrotoxicosis factitia without thyroid storm [E05.40]; Compression fracture of L1 vertebra, initial encounter [S32.010A]; Paroxysmal SVT (supraventricular tachycardia) [I47.1]; Disease of thyroid gland [E07.9]; Idiopathic eosinophilia [D72.1]; Anxiety [F41.9]; Septic shock [A41.9, R65.21]; SVT (supraventricula…	3/19/2020 19:00	3/30/2020 15:15	3/19/2020 15:02	Thu
Male	56	White or Caucasian	Orthopedics	35.8	1	1		7/31/2017 14:30	10/8/2017 8:54	7/30/2017 12:32	Sun
Male	79	White or Caucasian	Colon Rectal	20	1	1		9/23/2019 10:50	11/4/2019 13:21	9/23/2019 9:54	Mon
Female	67	White or Caucasian	Hematology Oncology	22.7	1	2	Pain of upper abdomen [R10.10]; Neutropenic fever [D70.9, R50.81]; Weakness [R53.1]; Urinary tract infection symptoms [R39.9]; Bone lesion [M89.9]; Choledocholithiasis [K80.50]; Transaminitis [R74.0]; Adult failure to thrive [R62.7]; Back pain at L4-L5 level [M54.5]; Swelling of left lower extremity [M79.89]	11/9/2018 11:58	11/29/2018 9:34	11/9/2018 7:01	Fri
Female	67	White or Caucasian	Hematology Oncology	21.6	1	2	Anemia, unspecified type [D64.9]; Pain of upper abdomen [R10.10]; Multiple myeloma in relapse [C90.02]; Multiple myeloma not having achieved remission [C90.00]; Neutropenic fever [D70.9, R50.81]; Spell of abnormal behavior [R46.89]; Urinary tract infection symptoms [R39.9]; Bone lesion [M89.9]; Choledocholithiasis [K80.50]; Transaminitis [R74.0]; Pneumonia of left lower lobe due to infectious org…	12/13/2018 19:09	12/18/2018 15:06	12/13/2018 12:17	Thu
Male	69	White or Caucasian	Hospital Medicine	40.8	1	2		6/27/2018 9:41	12/7/2019 0:00	6/25/2018 11:16	Mon
Male	64	White or Caucasian	General Surgery	29.2	1	3		3/20/2017 12:20	3/28/2017 10:06	3/20/2017 7:25	Mon
Female	61	White or Caucasian	Hospital Medicine	40.9	0	2		9/10/2017 19:14	4/5/2019 0:24	9/10/2017 18:19	Sun
Male	55	Other	Internal Medicine	25.1	0	2		1/31/2018 11:57		1/30/2018 15:15	Tue
Male	64	Unknown	CardioVascularThoracic Surgery	28.2	1	3		4/25/2017 9:27		4/25/2017 7:36	Tue
Male	67	White or Caucasian	Hospital Medicine	29.7	1	1		4/10/2017 10:45		4/6/2017 16:00	Thu
Female	60	White or Caucasian	Internal Medicine	32.1	1	1		8/7/2017 17:18	8/9/2017 14:38	8/3/2017 17:44	Thu
Female	61	White or Caucasian	Plastic Surgery	29	1	1		10/22/2018 15:40	12/7/2018 17:10	10/17/2018 17:14	Wed
Female	58	Asian	Internal Medicine	24.1	0	2	Nonspecific reaction to tuberculin skin test without active tuberculosis [R76.11]; Pneumonia due to COVID-19 virus [J12.89, B97.29]; Hypokalemia [E87.6]; Acute respiratory failure with hypoxia [J96.01]	4/13/2020 14:35	4/21/2020 19:14	4/13/2020 9:42	Mon
Female	50	White or Caucasian	Orthopedics	41.9	1	2		3/4/2018 10:06	7/3/2019 1:40	3/4/2018 7:42	Sun
Male	90	White or Caucasian	Hospital Medicine	23.5	1	1		4/11/2019 14:49	5/25/2019 0:00	4/10/2019 11:20	Wed
Male	45	Black or African American	Hospital Medicine	15.8	1	2	Pneumonia due to infectious organism, unspecified laterality, unspecified part of lung [J18.9]; Venereal disease [A64]; Long term current use of therapeutic drug [Z79.899]; Dysthymic disorder [F34.1]; Acute respiratory distress [R06.03]; Hyponatremia [E87.1]; Pneumonia of both lungs due to infectious organism, unspecified part of lung [J18.9]; Syphilis [A53.9]; Human immunodeficiency virus (HIV) …	11/15/2018 20:23	11/23/2018 16:36	11/14/2018 15:32	Wed
Male	65	White or Caucasian	Neuro ICU	22.1	1	3		1/6/2018 10:09	1/16/2018 15:05	1/6/2018 9:12	Sat
Male	38	White or Caucasian	Otolaryngology	23.3	0	2	Abscess, neck [L02.11]; Odynophagia [R13.10]; Subcutaneous emphysema, initial encounter [T79.7XXA]; Mediastinal abscess [J85.3]	4/18/2018 17:50		4/17/2018 11:48	Tue
Female	83	White or Caucasian	Hospital Medicine	27.1	1	1		10/22/2019 14:59	10/28/2019 16:35	10/21/2019 14:34	Mon
Female	83	White or Caucasian	Hospital Medicine	27.1	1	1		10/28/2019 16:36	10/29/2019 22:50	10/21/2019 14:34	Mon
Female	83	White or Caucasian	Hospital Medicine	27.1	1	1		10/30/2019 10:10		10/21/2019 14:34	Mon
Female	67	White or Caucasian	Internal Medicine	18.6	0	2	Weakness [R53.1]	2/4/2020 17:58	2/14/2020 11:11	2/4/2020 14:37	Tue
Male	75	White or Caucasian	Hospital Medicine	26.6	1	1		10/9/2019 14:15		10/9/2019 9:03	Wed
Male	62	Other	Hospital Medicine	25.8	0	2	Anemia, unspecified type [D64.9]; Respiratory alkalosis [E87.3]; Acute renal failure, unspecified acute renal failure type [N17.9]; COVID-19 virus infection [J22, B97.29]; Acute respiratory failure with hypoxia [J96.01]; Lactic acidosis [E87.2]	4/25/2020 16:54	4/30/2020 14:15	4/24/2020 17:10	Fri
Female	38	White or Caucasian	Hospital Medicine	27.9	0	2		4/14/2017 21:37	5/2/2017 12:33	4/14/2017 15:08	Fri
Male	54	White or Caucasian	Nephrology	22.2	1	1		12/3/2018 17:14	12/6/2018 15:45	12/2/2018 9:12	Sun
Female	87	White or Caucasian	General Surgery	24.8	1	3		11/18/2018 11:12	11/29/2018 12:38	11/18/2018 7:48	Sun
Female	66	Black or African American	Internal Medicine	33.3	1	2	Hematoma of thigh, right, initial encounter [S70.11XA]; Acute deep vein thrombosis (DVT) of proximal vein of lower extremity, unspecified laterality [I82.4Y9]	5/20/2018 19:03	5/27/2018 11:28	5/19/2018 16:44	Sat
Female	89	White or Caucasian	Internal Medicine	18.5	1	1		3/22/2018 10:57		3/21/2018 11:32	Wed
Female	76	White or Caucasian	General Surgery	20.1	1	3	Free intraperitoneal air [K66.8]	1/22/2020 17:09	1/28/2020 14:11	1/22/2020 10:20	Wed
Male	79	White or Caucasian	Hospital Medicine	24.2	1	2		3/8/2019 12:13	3/19/2019 14:09	3/5/2019 10:02	Tue
Female	84	White or Caucasian	Plastic Surgery	25.7	1	2	Cellulitis of left upper extremity [L03.114]	1/11/2017 18:35	1/14/2017 10:38	1/10/2017 8:21	Tue
Female	74	White or Caucasian	Hospital Medicine	27.5	1	2	Hypotension [I95.9]	4/26/2020 9:31		4/25/2020 14:35	Sat
Male	56	White or Caucasian	Hospital Medicine	33.7	1	1		5/8/2019 12:35		5/8/2019 9:22	Wed
Female	93	White or Caucasian	Orthopedics	26.5	1	2	Pyogenic arthritis of left knee joint, due to unspecified organism [M00.9]	3/18/2019 14:39		3/18/2019 11:10	Mon
Male	50	White or Caucasian	Hospital Medicine	26.6	1	1	Ascites due to alcoholic cirrhosis [K70.31]	10/21/2019 13:49		10/20/2019 8:09	Sun
Female	63	White or Caucasian	Otolaryngology	22.4	1	2	Submandibular abscess [K12.2]	4/4/2020 9:59		4/3/2020 16:07	Fri
Female	53	White or Caucasian	Hospital Medicine	25	1	2		3/23/2020 14:30		3/23/2020 9:45	Mon
Male	70	White or Caucasian	Hospital Medicine	30.2	1	1	Bacteremia [R78.81]	5/4/2017 13:00		5/3/2017 13:05	Wed
Male	58	White or Caucasian	Internal Medicine	50.6	1	2	Severe sepsis [A41.9, R65.20]	10/29/2018 12:22	11/8/2018 16:31	10/29/2018 10:27	Mon
Male	49	White or Caucasian	Surgery	29.9	0	3	Partial intestinal obstruction, unspecified cause [K56.600]	8/22/2018 11:55	8/30/2018 13:20	8/22/2018 9:48	Wed
Male	64	White or Caucasian	Internal Medicine	28.2	1	2	Cellulitis of left lower extremity [L03.116]	10/2/2018 16:42	10/7/2018 14:49	10/2/2018 14:37	Tue
Male	87	White or Caucasian	Medical Critical Care Unit	29.6	1	2		7/2/2017 15:40		7/2/2017 15:32	Sun
Male	87	White or Caucasian	Cardiology Critical Care Unit	34.8	1	1	CHF (congestive heart failure), NYHA class III, acute on chronic, combined [I50.43]; CHF (congestive heart failure), NYHA class III, acute on chronic, combined [I50.43]	2/2/2017 16:30	2/10/2017 16:12	2/2/2017 12:09	Thu
Male	87	White or Caucasian	Cardiology Critical Care Unit	32.9	1	1	CHF (congestive heart failure), NYHA class III, acute on chronic, combined [I50.43]; CHF (congestive heart failure), NYHA class III, acute on chronic, combined [I50.43]	2/10/2017 16:13	3/9/2017 0:00	2/2/2017 12:09	Thu
Female	38	White or Caucasian	Neuro ICU	24.5	0	3		10/22/2017 18:53	10/23/2017 20:38	10/22/2017 17:20	Sun
Female	38	White or Caucasian	Neuro ICU	24.5	0	3	Closed displaced fracture of neck of right talus, initial encounter [S92.111A]; Respiratory failure after trauma [J96.90]; Subdural hematoma [S06.5X9A]; Trauma [T14.90XA]; Diffuse cerebral edema [G93.6]	10/23/2017 19:42		10/23/2017 14:59	Mon
Female	61	White or Caucasian	General Surgery	34	1	2	Necrotizing soft tissue infection [M79.89]	2/11/2018 17:42		2/11/2018 12:29	Sun
Male	69	White or Caucasian	Medical Critical Care Unit	29.9	1	2	Hemoptysis [R04.2]; Malignant neoplasm of overlapping sites of right bronchus and lung [C34.81]; Chronic ITP (idiopathic thrombocytopenia) [D69.3]; Malignant neoplasm of hilus of right lung [C34.01]	10/18/2019 17:24		10/18/2019 12:04	Fri
Male	65	White or Caucasian	Internal Medicine	22.8	1	2	Cigarette nicotine dependence without complication [F17.210]; Atrial fibrillation with RVR [I48.91]; Postprocedural hypotension [I95.81]; HCAP (healthcare-associated pneumonia) [J18.9]; Gastroesophageal reflux disease without esophagitis [K21.9]; Constipation, chronic [K59.09]; Bradycardia [R00.1]; Marital conflict [Z63.0]; Essential hypertension [I10]; Type 2 diabetes mellitus with diabetic neur…	3/24/2020 17:53	4/30/2020 19:08	3/24/2020 15:25	Tue
Female	68	White or Caucasian	Hematology Oncology	27	1	2	Lymphadenopathy, abdominal [R59.0]	12/19/2017 17:01		12/19/2017 10:06	Tue
Male	80	White or Caucasian	CardioVascularThoracic Surgery	29.5	1	2	S/P TURP (status post transurethral resection of prostate) [Z90.79]; Other nonspecific abnormal finding of lung field [R91.8]; Lupus anticoagulant disorder [D68.62]; Vasomotor rhinitis [J30.0]; PAF (paroxysmal atrial fibrillation) [I48.0]; Chronic bronchitis, unspecified chronic bronchitis type [J42]; Unstable angina [I20.0]; Delirium [R41.0]; Malignant neoplasm of upper lobe, left bronchus or lu…	5/21/2017 17:22	10/13/2017 0:00	5/21/2017 10:50	Sun
Male	45	White or Caucasian	Neurosurgery	21.1	1	1	Spontaneous subarachnoid hemorrhage [I60.9]	5/28/2017 9:50	7/24/2017 15:05	5/26/2017 11:55	Fri
Male	33	White or Caucasian	Neuro ICU	22.5	0	3		3/22/2020 9:32		3/22/2020 6:47	Sun
Female	68	White or Caucasian	Orthopedics	35.9	1	1		10/6/2018 14:20	12/26/2018 0:00	10/6/2018 11:26	Sat
Female	62	White or Caucasian	Neurology	38.1	1	2	Cerebrovascular accident (CVA), unspecified mechanism [I63.9]	9/10/2018 10:00	12/7/2018 0:00	9/9/2018 9:30	Sun
Male	85	White or Caucasian	Hospital Medicine	20.8	0	1	Fever, unspecified fever cause [R50.9]	11/17/2018 11:46		11/16/2018 10:50	Fri
Male	41	White or Caucasian	Internal Medicine	28.3	0	2		4/21/2017 13:12	5/9/2017 0:00	4/21/2017 9:45	Fri
Male	41	White or Caucasian	General Surgery	44.3	0	2		5/16/2017 12:00	6/22/2017 10:28	5/16/2017 8:48	Tue
Male	42	White or Caucasian	General Surgery	29	0	2		4/22/2018 15:08	5/10/2018 14:25	4/22/2018 10:52	Sun
Male	25	White or Caucasian	Colon Rectal	22.7	1	2		8/31/2019 11:30	12/19/2019 18:38	8/31/2019 7:55	Sat
Male	67	White or Caucasian	Neurosurgery	30.3	1	2	Subdural hematoma [S06.5X9A]; Subdural hemorrhage [I62.00]; Seizure [R56.9]; SDH (subdural hematoma) [S06.5X9A]; Encounter for incision and drainage procedure [Z01.89]; Brain herniation [G93.5]	6/21/2017 9:31	9/21/2017 12:07	6/20/2017 5:48	Tue
Male	68	White or Caucasian	Neurosurgery	32	1	2		10/4/2017 13:41		10/4/2017 10:45	Wed
Female	83	White or Caucasian	Surgery	22.3	0	2	Diarrhea, unspecified type [R19.7]; Ischemic colitis [K55.9]; Mesenteric ischemia [K55.9]; Infectious colitis [A09]; Superior mesenteric artery stenosis [I77.1]	8/31/2019 14:13	9/5/2019 17:45	8/30/2019 16:44	Fri
Female	83	White or Caucasian	Surgery	28.8	0	3	Mesenteric ischemia [K55.9]	9/5/2019 22:00	9/9/2019 19:36	9/5/2019 20:07	Thu
Female	83	White or Caucasian	Surgery	28.8	0	3	Mesenteric ischemia [K55.9]	9/19/2019 12:03		9/19/2019 9:21	Thu
Female	72	White or Caucasian	Respiratory Critical Care	31.8	1	2		5/11/2017 10:45		5/10/2017 14:22	Wed
Male	78	White or Caucasian	Hospital Medicine	29.1	1	2	Dissection of aorta, unspecified portion of aorta [I71.00]	10/11/2019 12:15	10/24/2019 11:53	10/11/2019 9:59	Fri
Male	35	White or Caucasian	Hospital Medicine	68	1	2		9/19/2018 18:39	9/30/2018 12:08	9/19/2018 10:51	Wed
Male	36	White or Caucasian	Internal Medicine	67	1	1		4/19/2019 14:58	5/3/2019 14:40	4/19/2019 10:30	Fri
Female	54	White or Caucasian	Hospital Medicine	35.5	1	2		1/25/2019 12:01	8/11/2019 0:00	1/22/2019 15:15	Tue
Female	78	White or Caucasian	Cardiology	33.6	1	1		5/25/2017 12:45	8/11/2017 7:36	5/23/2017 14:37	Tue
Male	52	Other	Internal Medicine	28.4	1	2	Sepsis, due to unspecified organism [A41.9]	3/3/2017 18:56		3/3/2017 12:19	Fri
Female	61	White or Caucasian	Neurology	35.6	1	2	Hemorrhagic stroke [I61.9]; Convulsions, unspecified convulsion type [R56.9]	2/6/2017 10:22	2/13/2017 14:45	2/5/2017 17:05	Sun
Female	89	White or Caucasian	Neurology	30	1	2	Closed extensive facial fractures with routine healing, subsequent encounter [S02.92XD]; ETOH abuse [F10.10]; Vascular dementia without behavioral disturbance [F01.50]; Dementia associated with alcoholism without behavioral disturbance [F10.27]; Essential hypertension [I10]; Nontoxic uninodular goiter [E04.1]; Seizure [R56.9]; Gastroesophageal reflux disease with esophagitis [K21.0]; CKD (chronic…	11/7/2019 9:07		11/6/2019 11:53	Wed
Male	62	White or Caucasian	Hospital Medicine	26.6	1	1		1/1/2019 14:33	3/4/2020 15:38	12/31/2018 17:30	Mon
Male	53	White or Caucasian	Hospital Medicine	31.1	1	1	Diabetic ulcer of left heel associated with type 2 diabetes mellitus, unspecified ulcer stage [E11.621, L97.429]; IDDM (insulin dependent diabetes mellitus) [E11.9, Z79.4]; Cellulitis of left foot [L03.116]	11/22/2019 17:35	1/29/2020 15:41	11/22/2019 11:51	Fri
Female	75	White or Caucasian	Respiratory Critical Care	23.1	0	2	Chronic abdominal pain [R10.9, G89.29]; Chronic abdominal pain [R10.9, G89.29]; Pain of upper abdomen [R10.10]; Pain of upper abdomen [R10.10]; Syncope, unspecified syncope type [R55]; Syncope, unspecified syncope type [R55]	10/25/2019 17:06	11/15/2019 14:46	10/23/2019 19:18	Wed
Female	75	White or Caucasian	Respiratory Critical Care	23.1	0	2	Chronic abdominal pain [R10.9, G89.29]; Chronic abdominal pain [R10.9, G89.29]; Pain of upper abdomen [R10.10]; Pain of upper abdomen [R10.10]; Syncope, unspecified syncope type [R55]; Syncope, unspecified syncope type [R55]	10/25/2019 17:06	10/26/2019 0:27	10/23/2019 19:18	Wed
Male	32	White or Caucasian	Hospital Medicine	48.9	1	2	Toe infection [L08.9]	10/3/2018 9:15	1/27/2019 15:54	10/3/2018 7:36	Wed
Male	50	White or Caucasian	Internal Medicine	48.1	0	2	Epidural abscess [G06.2]	7/8/2019 14:18		7/8/2019 10:07	Mon
Male	48	White or Caucasian	Hospital Medicine	38.8	1	2	Pneumonia due to infectious organism, unspecified laterality, unspecified part of lung [J18.9]; Closed fracture of tibial plateau, unspecified laterality, initial encounter [S82.143A]; Myotonic dystrophy, type 1 [G71.11]; Morbid obesity [E66.01]; Essential hypertension [I10]; Closed fracture of right tibial plateau, initial encounter [S82.141A]; AV block, 1st degree [I44.0]; Impaired fasting gluc…	12/17/2018 14:04	12/31/2018 20:03	12/16/2018 7:17	Sun
Male	48	White or Caucasian	Internal Medicine	39.3	1	2		3/13/2019 10:07	4/5/2019 11:52	3/11/2019 9:58	Mon
Female	62	White or Caucasian	Plastic Surgery	29.9	0	1		5/26/2017 9:04		5/25/2017 15:58	Thu
Female	20	White or Caucasian	Hospital Medicine	16.4	1	2	CF (cystic fibrosis) [E84.9]	2/3/2017 10:07	2/5/2018 12:46	2/2/2017 17:38	Thu
Female	75	White or Caucasian	Internal Medicine	31.4	1	2	Dysphagia [R13.10]	3/26/2020 19:54	4/4/2020 13:51	3/26/2020 11:34	Thu
Male	61	White or Caucasian	CardioVascularThoracic Surgery	47.4	1	3	AKI (acute kidney injury) [N17.9]; Right ventricular dysfunction [I51.9]; MSSA (methicillin-susceptible Staphylococcus aureus) colonization [Z22.321]; Right ventricular failure [I50.810]; Personal history of ECMO [Z92.81]; Trauma [T14.90XA]; History of embolectomy [Z98.890]; OSA (obstructive sleep apnea) [G47.33]; Acute saddle pulmonary embolism with acute cor pulmonale [I26.02]; Closed displaced…	1/7/2020 17:08	1/17/2020 16:55	1/7/2020 8:14	Tue
Male	79	White or Caucasian	Internal Medicine	26.1	1	2	Age-related nuclear cataract of right eye [H25.11]; Hyperglycemia [R73.9]; Nephrolithiasis [N20.0]; Dizziness [R42]; Lymphoma, unspecified body region, unspecified lymphoma type [C85.90]; Chronic kidney disease, stage III (moderate) [N18.3]; Kidney stones [N20.0]; Seizure [R56.9]; Mixed hyperlipidemia [E78.2]; Lung nodule [R91.1]; History of repair of aneurysm of abdominal aorta using endovascula…	2/20/2018 18:10		2/20/2018 14:00	Tue
Male	7	Asian	Pediatric Hospitalist	13.5	0	1		9/8/2017 12:37		9/7/2017 13:11	Thu
Male	54	White or Caucasian	Vascular Surgery	34	1	2	Wound infection [T14.8XXA, L08.9]	6/3/2017 9:58		6/2/2017 17:27	Fri
Female	86	White or Caucasian	Hematology Oncology	28.8	1	2	Atrial fibrillation with RVR [I48.91]	1/24/2019 11:45		1/23/2019 12:42	Wed
Female	52	White or Caucasian	Surgery	20.7	1	2		11/8/2017 16:24		11/8/2017 9:34	Wed
Male	62	White or Caucasian	Medical Critical Care Unit	55	1	1		11/13/2017 14:26	11/14/2017 8:50	11/13/2017 8:01	Mon
Male	62	White or Caucasian	Medical Critical Care Unit	55	1	1	Pancytopenia [D61.818]; AKI (acute kidney injury) [N17.9]; Lymphadenopathy [R59.1]	11/14/2017 8:51	11/22/2017 8:39	11/14/2017 0:00	Tue
Male	62	White or Caucasian	Medical Critical Care Unit	52.9	1	2		11/22/2017 8:36		11/21/2017 20:39	Tue
Male	49	White or Caucasian	Medical Critical Care Unit	35.9	0	2	Acute on chronic respiratory failure with hypoxia [J96.21]	3/26/2019 12:19		3/26/2019 9:56	Tue
Male	73	White or Caucasian	Respiratory Critical Care	20.4	1	3	Rapid atrial fibrillation [I48.91]; Multifocal pneumonia [J18.9]; Paroxysmal atrial fibrillation [I48.0]; Other nonspecific finding on examination of urine [R82.998]; Hypercalciuria [R82.994]; Hyponatremia [E87.1]; Left nephrolithiasis [N20.0]; Essential hypertension [I10]; Anemia due to blood loss, chronic [D50.0]; Hyposmolality and/or hyponatremia [E87.1]; Age-related osteoporosis without curre…	9/8/2017 12:02	9/13/2017 14:09	9/8/2017 9:37	Fri
Male	73	White or Caucasian	Respiratory Critical Care	20.4	1	3	Multifocal pneumonia [J18.9]	9/13/2017 14:04	9/23/2017 23:50	9/13/2017 10:50	Wed
Male	74	White or Caucasian	Respiratory Critical Care	18	1	2	Multifocal pneumonia [J18.9]	9/24/2017 11:58	10/7/2017 22:11	9/24/2017 9:06	Sun
Male	74	White or Caucasian	Respiratory Critical Care	20.8	1	3		1/8/2018 8:53	1/30/2018 11:50	1/5/2018 20:31	Fri
Male	79	White or Caucasian	Internal Medicine	33.1	1	2	Pneumonia due to infectious organism, unspecified laterality, unspecified part of lung [J18.9]; AICD (automatic cardioverter/defibrillator) present [Z95.810]; Anticoagulated on warfarin [Z79.01]; Ventricular tachycardia, sustained [I47.2]; AKI (acute kidney injury) [N17.9]; Ischemic cardiomyopathy [I25.5]; Dehydration with hyponatremia [E87.1]; Encounter for long-term (current) use of antibiotics…	3/26/2017 17:22	3/30/2017 14:08	3/25/2017 9:47	Sat
Male	41	Black or African American	Hospital Medicine	25.5	1	2	Alcohol-induced acute pancreatitis, unspecified complication status [K85.20]	12/19/2019 17:44	12/31/2019 16:58	12/18/2019 19:44	Wed
Male	41	Black or African American	Hospital Medicine	25.1	1	2	History of acute pancreatitis [Z87.19]; Pseudoaneurysm of pancreatic artery [I72.8]; Hyperglycemia [R73.9]; Recurrent pancreatitis [K85.90]; Acute pancreatitis, unspecified complication status, unspecified pancreatitis type [K85.90]; Diabetes mellitus, insulin dependent (IDDM), uncontrolled [E11.65, Z79.4]; Drug abuse [F19.10]; History of hematemesis [Z87.19]; Alcohol abuse [F10.10]; Anxiety [F41…	1/5/2020 22:12	1/23/2020 19:58	1/5/2020 21:33	Sun
Male	41	Black or African American	Hospital Medicine	27.1	1	2	History of acute pancreatitis [Z87.19]; Pseudoaneurysm of pancreatic artery [I72.8]; Hyperglycemia [R73.9]; Recurrent pancreatitis [K85.90]; Abscess, hepatic [K75.0]; Iron deficiency anemia due to chronic blood loss [D50.0]; Type 2 diabetes mellitus with hyperglycemia, with long-term current use of insulin [E11.65, Z79.4]; Acute pancreatitis, unspecified complication status, unspecified pancreati…	1/23/2020 19:58	1/31/2020 10:39	1/23/2020 19:41	Thu
Male	41	Black or African American	Hospital Medicine	24.8	1	1		1/31/2020 10:36	2/16/2020 13:30	1/31/2020 9:13	Fri
Male	41	Black or African American	Hospital Medicine	24.8	1	2	History of acute pancreatitis [Z87.19]; Drug-seeking behavior [Z76.5]; Pseudoaneurysm of pancreatic artery [I72.8]; Hyperglycemia [R73.9]; Recurrent pancreatitis [K85.90]; Abscess, hepatic [K75.0]; Iron deficiency anemia due to chronic blood loss [D50.0]; Type 2 diabetes mellitus with hyperglycemia, with long-term current use of insulin [E11.65, Z79.4]; Acute pancreatitis, unspecified complicatio…	2/26/2020 17:34	2/29/2020 12:13	2/26/2020 16:18	Wed
Female	61	White or Caucasian	Colon Rectal	21.7	1	3	Large bowel obstruction [K56.609]	9/1/2017 17:46	9/13/2017 9:32	9/1/2017 10:10	Fri
Male	66	White or Caucasian	Hospital Medicine	22.9	1	2	AKI (acute kidney injury) [N17.9]; Lumbar herniated disc [M51.26]; Sepsis, unspecified organism [A41.9]; Hypokalemia [E87.6]; Hyponatremia [E87.1]; Elevated CPK [R74.8]; Hematuria [R31.9]; Discitis of lumbar region [M46.46]; Hypoxia [R09.02]	6/1/2017 19:10	8/27/2018 15:48	5/31/2017 18:02	Wed
Male	56	White or Caucasian	Internal Medicine	33.7	1	2	History of cardiac arrest [Z86.74]; AKI (acute kidney injury) [N17.9]; Sequelae, post-stroke [I69.30]; Frequent falls [R29.6]; Prolonged Q-T interval on ECG [R94.31]; Bronchopleural fistula [J86.0]; Essential hypertension [I10]; Bilateral edema of lower extremity [R60.0]; Imbalance due to old stroke [I69.398, R26.89]; Pneumonia of left lower lobe due to infectious organism [J18.1]; Obesity (BMI 3…	11/30/2019 14:49	2/21/2020 13:34	11/29/2019 12:05	Fri
Male	58	White or Caucasian	Hospital Medicine	36.7	0	2	Acute pancreatitis, unspecified complication status, unspecified pancreatitis type [K85.90]; Ileus [K56.7]	6/12/2018 16:54	6/13/2018 5:00	6/12/2018 8:44	Tue
Male	58	White or Caucasian	Hospital Medicine	37	0	2		6/13/2018 9:38	6/16/2018 15:18	6/13/2018 4:16	Wed
Male	53	White or Caucasian	Internal Medicine	23.8	0	2	Penetrating head trauma, sequela [S09.8XXS]; Penetrating head trauma, initial encounter [S09.8XXA]; Fever, unspecified fever cause [R50.9]	12/10/2017 21:31	12/21/2017 4:00	12/9/2017 9:36	Sat
Female	62	White or Caucasian	Neurosurgery	16.6	1	2		1/9/2017 21:25		1/9/2017 21:00	Mon
Male	63	White or Caucasian	Internal Medicine	34.5	1	1	Bilateral lower extremity edema [R60.0]; Essential hypertension [I10]; Rash [R21]; Hypokalemia [E87.6]; Desquamative dermatitis [L53.8]; Staphylococcus aureus bacteremia [R78.81]; Positive culture findings in wound [R89.5]	7/28/2018 10:29		7/27/2018 14:45	Fri
Male	84	White or Caucasian	Internal Medicine	26.9	1	2	History of pulmonary embolus (PE) [Z86.711]; Diabetes mellitus type 2 without retinopathy [E11.9]; Chronic atrial fibrillation [I48.20]; AKI (acute kidney injury) [N17.9]; Dry eye syndrome of bilateral lacrimal glands [H04.123]; Cyst of left lower eyelid [H02.825]; Dermatitis medicamentosa due to drug applied to skin [L25.1, T49.95XA]; Cataract of right eye, hypermature senile [H25.21]; Bacteremi…	11/5/2018 17:19	12/17/2018 8:50	11/4/2018 8:10	Sun
Female	70	White or Caucasian	Hospital Medicine	35.5	1	1	Gram-negative bacteremia [R78.81]	2/16/2018 17:06	8/30/2018 14:11	2/16/2018 8:28	Fri
Female	62	Unknown	Internal Medicine	24	0	2		2/12/2018 9:19	2/18/2018 22:21	2/11/2018 9:51	Sun
Female	62	Unknown	Internal Medicine	24	0	2		2/18/2018 22:13	2/22/2018 16:17	2/18/2018 19:11	Sun
Female	73	White or Caucasian	Neurosurgery	31.3	1	2	Elevated alkaline phosphatase level [R74.8]; Encephalopathy [G93.40]; Seizure [R56.9]; Seizures [R56.9]	12/10/2019 14:06	1/13/2020 17:16	12/10/2019 9:35	Tue
Male	66	White or Caucasian	Medical Critical Care Unit	30.2	1	1		9/21/2018 13:18	9/29/2018 9:17	9/20/2018 8:53	Thu
Female	67	Black or African American	Respiratory Critical Care	42.5	1	2		10/27/2018 16:47	11/1/2018 13:59	10/27/2018 10:57	Sat
Male	74	White or Caucasian	Neurology	27.4	1	1	Cerebral edema [G93.6]; Multiple right-sided nontraumatic localized intracerebral hemorrhages [I61.6]; Cerebrovascular accident (CVA) due to embolism of right middle cerebral artery [I63.411]; Cerebrovascular accident (CVA), unspecified mechanism [I63.9]; Encephalopathy [G93.40]; Acute ischemic right middle cerebral artery (MCA) stroke [I63.511]	2/21/2018 18:42	3/2/2018 15:07	2/20/2018 18:40	Tue
Male	84	White or Caucasian	Internal Medicine	22.8	1	2	Essential hypertension [I10]; Delirium [R41.0]; Type 2 diabetes mellitus without complication, without long-term current use of insulin [E11.9]; History of tobacco abuse [Z87.891]; Anemia due to blood loss, acute [D62]; Heart failure with preserved ejection fraction [I50.30]	8/2/2018 17:00	12/6/2018 0:00	8/2/2018 10:26	Thu
Male	66	White or Caucasian	Orthopedics Spine	37.7	1	1		10/25/2017 10:16		10/24/2017 16:05	Tue
Female	91	White or Caucasian	Cardiology Critical Care Unit	22.3	1	2	Bradycardia [R00.1]; Heart failure, unspecified heart failure chronicity, unspecified heart failure type [I50.9]; Mitral valve replaced [Z95.2]	7/6/2017 18:37		7/6/2017 8:34	Thu
Female	79	White or Caucasian	Rehab Medicine	39.7	0	1	Stroke due to embolism of left middle cerebral artery [I63.412]	9/23/2017 9:56		9/21/2017 10:53	Thu
Male	57	White or Caucasian	Hospital Medicine	25.6	1	2		1/8/2018 16:20	2/6/2018 10:40	1/8/2018 9:58	Mon
Male	68	White or Caucasian	Neurosurgery	36.9	1	2	Reflux esophagitis [K21.0]; Essential hypertension [I10]; Hypomagnesemia [E83.42]; Hyponatremia [E87.1]; Overweight [E66.3]; Thrombocytopenia [D69.6]; SDH (subdural hematoma) [S06.5X9A]; Routine general medical examination at a health care facility [Z00.00]	2/21/2019 19:26	2/27/2019 13:54	2/21/2019 14:53	Thu
Female	69	White or Caucasian	Internal Medicine	28.5	1	2	Stage 3 chronic kidney disease [N18.3]; Adrenal hypertrophy [E27.8]; HCAP (healthcare-associated pneumonia) [J18.9]; Rheumatoid arthritis involving multiple sites with positive rheumatoid factor [M05.79]; Transient hypotension [I95.9]; Controlled type 2 diabetes mellitus without complication, without long-term current use of insulin [E11.9]; COPD exacerbation [J44.1]; SOB (shortness of breath) [R…	1/20/2019 14:18		1/20/2019 9:44	Sun
Female	63	White or Caucasian	Orthopedics	25.6	1	1		2/11/2020 11:41		2/10/2020 13:38	Mon
Female	68	White or Caucasian	CardioVascularThoracic Surgery	28.9	1	3	S/P AVR [Z95.2]; Respiratory distress following surgery [J95.89, R06.03]; Chronic atrial fibrillation [I48.20]; Ascending aortic aneurysm [I71.2]; S/P MVR (mitral valve replacement) [Z95.2]; Acute encephalopathy [G93.40]; Old cardioembolic stroke without late effect [Z86.73]; Acute blood loss anemia [D62]; H/O ascending aorta repair [Z98.890]; Morbid obesity [E66.01]; ATN (acute tubular necrosis)…	3/15/2018 18:36	3/23/2018 13:32	3/15/2018 8:51	Thu
Male	69	White or Caucasian	General Surgery	24.3	1	2	Preop testing [Z01.818]; Enterocutaneous fistula [K63.2]; Bilateral stenosis of lateral recess of lumbar spine [M48.061]; Acquired spinal deformity [M43.9]; Ecchymosis [R58]; Diabetes mellitus of other type with complication [E13.8]; Mesenteric ischemia [K55.9]; SMA stenosis [I77.1]; Peritonitis [K65.9]	6/16/2017 17:23	7/27/2019 10:51	6/16/2017 10:54	Fri
Male	69	White or Caucasian	General Surgery	27.4	1	3	Preop testing [Z01.818]; Bilateral stenosis of lateral recess of lumbar spine [M48.061]; Acquired spinal deformity [M43.9]; Ecchymosis [R58]; Diabetes mellitus of other type with complication [E13.8]; SMA stenosis [I77.1]; Peritonitis [K65.9]	3/31/2017 22:08	6/16/2017 17:26	3/31/2017 8:41	Fri
Male	70	White or Caucasian	Medical Critical Care Unit	27.8	1	2	Other acute pulmonary embolism with acute cor pulmonale [I26.09]; Transaminitis [R74.0]; Sepsis, due to unspecified organism [A41.9]; Hyperbilirubinemia [E80.6]; Other acute pulmonary embolism without acute cor pulmonale [I26.99]; Other acute pancreatitis without infection or necrosis [K85.80]; Cholangiocarcinoma of biliary tract [C24.9]; Jaundice [R17]	6/9/2018 17:04	8/18/2018 1:57	6/9/2018 7:53	Sat
Female	0	White or Caucasian	Pediatric Hospitalist	16.8	0	1		4/25/2019 18:31	4/28/2019 16:35	4/24/2019 19:56	Wed
Male	45	White or Caucasian	Neurosurgery	139.2	0	2	Central cord syndrome, subsequent encounter [S14.129D]; Hematomyelia [G95.19]	1/12/2020 20:00	1/27/2020 15:55	1/12/2020 9:56	Sun
Male	83	White or Caucasian	Neurology	39.6	1	2		8/18/2018 11:13		8/17/2018 19:11	Fri
Female	40	Other	Vascular Surgery	18.1	1	2	Gangrene of foot [I96]; Gangrene [I96]; Infection [B99.9]; Peripheral vascular disease [I73.9]; Amputation stump infection [T87.40]	5/19/2018 22:05	11/1/2018 0:00	5/19/2018 9:42	Sat
Male	76	White or Caucasian	Cardiology Critical Care Unit	30.8	1	2	Angina at rest [I20.8]; COPD with acute exacerbation [J44.1]; NSTEMI (non-ST elevated myocardial infarction) [I21.4]; Paranoid disorder [F22]; (HFpEF) heart failure with preserved ejection fraction [I50.30]; Anxiety [F41.9]; Delusional disorder, persecutory type, multiple episodes, currently in acute episode [F22]; Pneumonia of both lungs due to infectious organism, unspecified part of lung [J18.…	2/27/2017 18:42	3/2/2017 12:14	2/27/2017 12:35	Mon
Male	77	White or Caucasian	Hospital Medicine	37.1	0	1		8/16/2019 17:45	10/27/2019 15:00	8/15/2019 11:25	Thu
Male	51	White or Caucasian	Neurology	35.5	0	2	Cerebellar stroke [I63.9]	7/13/2017 17:34	7/22/2017 19:59	7/13/2017 17:16	Thu
Male	63	White or Caucasian	Medical Critical Care Unit	42.6	1	2	Varices of esophagus determined by endoscopy [I85.00]; Hydrocele in adult [N43.3]; Hematemesis, presence of nausea not specified [K92.0]	8/10/2017 19:40		8/10/2017 10:04	Thu
Male	82	White or Caucasian	General Surgery	26.8	1	2	Presence of cardiac pacemaker [Z95.0]; Paroxysmal atrial fibrillation [I48.0]; Chronic kidney disease (CKD), stage II (mild) [N18.2]; Obesity (BMI 30.0-34.9) [E66.9]; Abdominal pain, unspecified location [R10.9]; Abdominal fluid collection [R18.8]; Hyponatremia [E87.1]; Essential hypertension [I10]; Stage II decubitus ulcer [L89.92]; Peripancreatic fluid collection [K86.89]; Malnutrition [E46]; S…	5/2/2017 17:50	5/1/2019 0:00	5/2/2017 8:33	Tue
Male	82	White or Caucasian	General Surgery	28.1	1	1	Acute pancreatitis with infected necrosis, unspecified pancreatitis type [K85.92]	1/26/2017 18:00	2/17/2017 10:13	1/26/2017 7:30	Thu
Female	63	White or Caucasian	Orthopedics Spine	38.2	1	2		1/24/2017 11:51	1/22/2019 10:33	1/24/2017 6:27	Tue
Male	84	White or Caucasian	Internal Medicine	33.5	1	1	Acute osteomyelitis of left foot [M86.172]; History of first degree AV block [Z86.79]; Proctitis [K62.89]; Morbid obesity [E66.01]; Essential hypertension [I10]; Urinary retention [R33.9]; Seizure disorder [G40.909]; Sepsis, due to unspecified organism [A41.9]; Vomiting, intractability of vomiting not specified, presence of nausea not specified, unspecified vomiting type [R11.10]; Upper GI bleed …	3/4/2019 19:41	7/10/2019 0:00	3/4/2019 8:06	Mon
Female	76	White or Caucasian	Urology	25	1	2		12/11/2019 9:33	12/30/2019 19:53	12/10/2019 6:37	Tue
Female	77	White or Caucasian	Urology	25	1	2		12/30/2019 16:23	12/30/2019 18:11	12/10/2019 6:37	Tue
Female	20	White or Caucasian	Neurosurgery	56.3	0	2	Postoperative wound infection, initial encounter [T81.4XXA]	8/25/2018 10:21	9/10/2018 12:24	8/23/2018 16:23	Thu
Male	61	White or Caucasian	Infectious Disease	31.2	1	1		7/13/2018 15:00	2/15/2019 15:48	7/12/2018 11:16	Thu
Female	54	White or Caucasian	Orthopedics Spine	21.8	0	2	Gastroesophageal reflux disease without esophagitis [K21.9]; Fusion of spine of thoracolumbar region [M43.25]; Idiopathic scoliosis of thoracic region [M41.24]; Pre-diabetes [R73.03]; Acute low back pain, unspecified back pain laterality, with sciatica presence unspecified [M54.5]; Fusion of spine, thoracolumbar region [M43.25]; Hypothyroidism due to acquired atrophy of thyroid [E03.4]	10/5/2017 18:39	10/6/2017 12:30	10/5/2017 12:07	Thu
Female	55	White or Caucasian	Orthopedics Spine	18.4	1	2	Abscess of muscle [M60.009]; Gastroesophageal reflux disease without esophagitis [K21.9]; Fusion of spine of thoracolumbar region [M43.25]; Encounter for long-term (current) use of antibiotics [Z79.2]; Idiopathic scoliosis of thoracic region [M41.24]; Hx of TB skin testing [Z92.89]; Infection [B99.9]; Thrombocytosis [D47.3]; Pre-diabetes [R73.03]; Septic arthritis of sacroiliac joint [M46.58]; Fu…	1/4/2018 10:55	3/22/2018 16:00	1/3/2018 19:24	Wed
Female	56	White or Caucasian	Orthopedics	21.4	1	2	Fusion of spine of thoracolumbar region [M43.25]	6/8/2019 11:16	6/12/2019 16:01	6/8/2019 5:49	Sat
Male	29	White or Caucasian	Trauma Intensive Care Unit	47.4	1	2	Other closed fracture of eleventh thoracic vertebra, initial encounter [S22.088A]; Pneumothorax, right [J93.9]; Acute renal failure with tubular necrosis [N17.0]; Acute respiratory failure with hypoxia and hypercapnia [J96.01, J96.02]; Fracture of radius with ulna, left, closed, with routine healing, subsequent encounter [S52.92XD, S52.202D]; Tobacco dependence [F17.200]; Trauma [T14.90XA]; Prote…	6/21/2017 17:46	5/4/2019 6:13	6/21/2017 11:16	Wed
Female	45	White or Caucasian	Orthopedics	18.4	1	2	Left wrist pain [M25.532]; Left wrist fracture, open, initial encounter [S62.102B]; Encounter for long-term (current) use of antibiotics [Z79.2]; Tobacco abuse [Z72.0]; Chronic osteomyelitis of left forearm [M86.632]; Postoperative wound abscess [T81.49XA]	2/8/2020 12:16	4/8/2020 0:00	2/8/2020 9:01	Sat
Female	68	White or Caucasian	Internal Medicine	22.5	1	2	NSTEMI (non-ST elevated myocardial infarction) [I21.4]; Acute encephalopathy [G93.40]; Acute urinary retention [R33.8]; NICM (nonischemic cardiomyopathy) [I42.8]; Bacteremia [R78.81]; Rheumatoid arthritis of wrist, unspecified laterality, unspecified rheumatoid factor presence [M06.9]; Sepsis, due to unspecified organism [A41.9]	12/18/2018 19:06		12/18/2018 11:14	Tue
Female	45	White or Caucasian	Hematology Oncology	32.3	1	2	Macrocytic anemia [D53.9]	1/19/2020 21:44	2/29/2020 12:59	1/19/2020 13:54	Sun
Male	56	Black or African American	Internal Medicine	25	1	1	Muscle abscess [M60.009]; Osteomyelitis of left elbow [M86.9]; Vitamin D deficiency [E55.9]; Class 2 severe obesity due to excess calories with serious comorbidity in adult, unspecified BMI [E66.01]; Needs flu shot [Z23]; Alopecia totalis [L63.0]; Atrial fibrillation status post cardioversion [I48.91]; Hyperthyroidism [E05.90]; Septic bursitis of elbow, left [M71.122]; Annual physical exam [Z00.0…	12/27/2019 14:35		12/25/2019 8:49	Wed
Female	51	White or Caucasian	Plastic Surgery	55.5	1	2	Dog bite of left hand with infection, initial encounter [S61.452A, L08.9, W54.0XXA]	7/10/2017 8:52	7/15/2017 10:48	7/10/2017 6:24	Mon
Male	63	White or Caucasian	General Surgery	24.4	1	1	Cholangiocarcinoma [C22.1]; Bile duct cancer [C24.0]; Anemia associated with cholangiocarcinoma treated with erythropoietin [C22.1, D63.0]; Hyponatremia [E87.1]; Abscess [L02.91]; Jaundice [R17]	11/20/2017 19:02	4/4/2019 17:28	11/20/2017 13:26	Mon
Female	37	Black or African American	Hospital Medicine	31.8	1	2	History of acute pancreatitis [Z87.19]; Pancreatic lesion [K86.9]; H/O small bowel obstruction [Z87.19]; Epigastric pain [R10.13]; Other acute pancreatitis, unspecified complication status [K85.80]; Hypertriglyceridemia [E78.1]; Smoker [F17.200]; RUQ pain [R10.11]	7/8/2017 18:29	7/12/2017 8:40	7/8/2017 11:10	Sat
Female	71	Black or African American	Hospital Medicine	17.2	1	2	Moderate episode of recurrent major depressive disorder [F33.1]; History of CVA (cerebrovascular accident) without residual deficits [Z86.73]; History of thyroid nodule [Z86.39]; Financial difficulties [Z59.8]; Frequent falls [R29.6]; Non compliance w medication regimen [Z91.14]; Atypical chest pain [R07.89]; Gastroesophageal reflux disease without esophagitis [K21.9]; Anxiety state, unspecified …	8/27/2017 12:01	9/1/2017 12:25	8/26/2017 20:11	Sat
Female	72	Black or African American	Internal Medicine	19.2	1	2	Moderate episode of recurrent major depressive disorder [F33.1]; History of CVA (cerebrovascular accident) without residual deficits [Z86.73]; History of thyroid nodule [Z86.39]; Common bile duct dilation [K83.8]; Abnormal chest x-ray [R93.89]; Financial difficulties [Z59.8]; Aneurysm of renal artery in native kidney [I72.2]; Frequent falls [R29.6]; Decubitus ulcer of sacral region, unstageable […	7/22/2018 14:38	7/29/2018 14:55	7/22/2018 12:31	Sun
Female	73	Black or African American	Hospital Medicine	19.8	1	2		7/21/2019 10:48	7/30/2019 14:36	7/21/2019 5:51	Sun
Male	55	White or Caucasian	Internal Medicine	20.5	1	2	Seizure [R56.9]	3/3/2020 21:50	3/7/2020 13:37	3/3/2020 13:24	Tue
Male	43	White or Caucasian	General Surgery	48.4	0	2	Shock [R57.9]; Intestinal obstruction, unspecified type [K56.60]; Septic shock [A41.9, R65.21]; Other specified intestinal obstruction [K56.699]	1/4/2017 11:37	1/27/2017 18:28	1/2/2017 9:46	Mon
Female	29	White or Caucasian	Internal Medicine	25.4	1	2	IVDU (intravenous drug user) [F19.90]; Bacteremia due to Staphylococcus aureus [R78.81]; Tobacco abuse [Z72.0]; Acute osteomyelitis of right clavicle [M86.111]	6/28/2017 18:35	7/1/2017 9:44	6/28/2017 14:30	Wed
Female	29	White or Caucasian	Internal Medicine	25.1	1	1		7/3/2017 8:55		7/2/2017 7:53	Sun
Female	71	White or Caucasian	General Surgery	43.9	1	1		5/26/2017 18:27	7/6/2017 0:00	5/26/2017 16:49	Fri
Male	56	White or Caucasian	Hematology Oncology	20.3	1	2	Acute monocytic leukemia not having achieved remission [C93.00]; Blast crisis phase of chronic myeloid leukemia [C92.10]	11/12/2019 17:08	12/6/2019 17:24	11/12/2019 11:35	Tue
Male	56	White or Caucasian	Hematology Oncology	18.8	1	2	Nonintractable headache, unspecified chronicity pattern, unspecified headache type [R51]; Neutropenic colitis [D70.9, K52.89]; Acute monocytic leukemia not having achieved remission [C93.00]; Clostridium difficile enterocolitis [A04.72]; Narcotic abuse in remission [F11.11]; Fever, unspecified fever cause [R50.9]	1/19/2020 13:46	1/25/2020 12:09	1/19/2020 11:08	Sun
Male	56	White or Caucasian	Hematology Oncology	19.7	1	2	VRE bacteremia [R78.81, Z16.21]; Neutropenic colitis [D70.9, K52.89]; Acute monocytic leukemia not having achieved remission [C93.00]; Clostridium difficile enterocolitis [A04.72]; Narcotic abuse in remission [F11.11]	1/27/2020 17:19	2/7/2020 14:15	1/27/2020 9:28	Mon
Male	51	Patient Refused	Hospital Medicine	36.2	1	1		1/21/2020 11:20		1/20/2020 17:19	Mon
Female	69	White or Caucasian	General Surgery	28	1	2	SBO (small bowel obstruction) [K56.609]	5/1/2019 10:04	5/28/2019 14:04	4/29/2019 11:40	Mon
Female	60	White or Caucasian	Hospital Medicine	37.6	1	1	Right knee pain, unspecified chronicity [M25.561]; Osteopenia, unspecified location [M85.80]; Systolic congestive heart failure, unspecified HF chronicity [I50.20]; Persistent atrial fibrillation [I48.19]; Anticoagulant long-term use [Z79.01]; Moderate mitral regurgitation [I34.0]; Post-menopausal [Z78.0]; Elevated alkaline phosphatase level [R74.8]; ACE-inhibitor cough [R05, T46.4X5A]; History o…	7/27/2019 17:23	8/7/2019 10:14	7/26/2019 11:28	Fri
Female	71	White or Caucasian	Neurosurgery	16.3	0	1	Surgical site infection [T81.49XA]; Thyroid eye disease [E05.00]; Nuclear sclerotic cataract of both eyes [H25.13]; Constant exophthalmos of both eyes [H05.243]; Non-traumatic compression fracture of T11 thoracic vertebra, initial encounter [M48.54XA]; Thoracic aortic aneurysm, ruptured [I71.1]; Vision loss [H54.7]; Visual field defect [H53.40]; Hypokalemia [E87.6]; Disease of eye [H57.9]; Hypero…	10/29/2018 18:27	2/8/2019 19:38	10/28/2018 17:12	Sun
Female	72	White or Caucasian	Neurosurgery	17.7	1	2	Surgical site infection [T81.49XA]; Thyroid eye disease [E05.00]; Protein-calorie malnutrition, severe [E43]; Mild protein-calorie malnutrition [E44.1]; Nuclear sclerotic cataract of both eyes [H25.13]; Constant exophthalmos of both eyes [H05.243]; Osteomyelitis of thoracic spine [M46.24]; Encounter for long-term (current) use of antibiotics [Z79.2]; Thoracic aortic aneurysm, ruptured [I71.1]; Ep…	3/12/2019 17:29		3/11/2019 15:40	Mon
Male	60	White or Caucasian	Internal Medicine	34.4	0	2	Altered mental status, unspecified altered mental status type [R41.82]	6/12/2018 14:47	6/27/2018 10:59	6/12/2018 10:07	Tue
Male	72	White or Caucasian	Hematology Oncology	32.4	1	2	Hypercalcemia [E83.52]	10/22/2018 8:52	11/9/2018 11:50	10/21/2018 19:20	Sun
Female	50	White or Caucasian	General Surgery	26.8	0	2		3/21/2019 10:50	3/25/2019 13:33	3/21/2019 8:38	Thu
Female	81	White or Caucasian	Medical Critical Care Unit	33.2	1	2		3/9/2019 9:24		3/8/2019 12:27	Fri
Female	79	White or Caucasian	Hospital Medicine	24.2	1	2	AKI (acute kidney injury) [N17.9]; Acute blood loss anemia [D62]; Iron deficiency anemia due to chronic blood loss [D50.0]; GAVE (gastric antral vascular ectasia) [K31.819]; Upper GI bleed [K92.2]; Nonrheumatic aortic valve stenosis [I35.0]; Congestive heart failure, unspecified HF chronicity, unspecified heart failure type [I50.9]; Gastrointestinal hemorrhage associated with angiodysplasia of st…	6/7/2018 18:20	6/15/2018 9:17	6/7/2018 13:11	Thu
Male	37	White or Caucasian	Hematology Oncology	19.9	1	2	Neoplasm of uncertain behavior of skin [D48.5]	1/22/2020 9:30	2/15/2020 10:40	1/21/2020 7:29	Tue
Female	54	Black or African American	General Surgery	23.5	1	2	Infection of wound of perineum, initial encounter [T81.4XXA]	7/20/2017 16:37	9/23/2017 12:50	7/18/2017 8:56	Tue
Female	54	Black or African American	Surgery	21.5	1	2		9/22/2017 15:36	10/4/2018 13:57	9/20/2017 17:12	Wed
Female	56	Black or African American	Plastic Surgery	18.8	1	1		3/26/2019 15:17		3/22/2019 12:29	Fri
Male	50	White or Caucasian	Surgery	21.4	0	2		3/4/2019 18:07		3/4/2019 11:50	Mon
Male	55	White or Caucasian	Neurology	28.1	0	2	Acute ischemic stroke [I63.9]	12/20/2019 20:11	12/27/2019 17:30	12/20/2019 16:41	Fri
Male	81	White or Caucasian	Neurology	21.6	1	2		10/8/2018 18:18		10/8/2018 7:18	Mon
Male	23	White or Caucasian	Urology	19.8	1	2		5/21/2017 12:30	5/29/2017 13:09	5/21/2017 8:05	Sun
Female	55	White or Caucasian	Hematology Oncology	18.1	1	1		5/9/2018 11:38	6/1/2018 8:36	5/9/2018 10:46	Wed
Male	64	White or Caucasian	Internal Medicine	28.3	1	1		12/19/2019 12:16	3/11/2020 16:08	12/18/2019 15:50	Wed
Male	70	White or Caucasian	Internal Medicine	20.7	0	1		2/20/2019 14:40		2/20/2019 9:37	Wed
Female	89	Black or African American	Hospital Medicine	30.8	1	1		6/20/2019 20:10	6/28/2019 13:39	6/20/2019 17:18	Thu
Male	43	Black or African American	Hematology Oncology	27.1	1	2	Hypercalcemia [E83.52]	3/2/2018 9:19	3/16/2018 14:24	3/1/2018 15:33	Thu
Male	20	White or Caucasian	Orthopedics	19	0	2		12/20/2017 11:48		12/18/2017 18:17	Mon
Female	44	White or Caucasian	Hematology Oncology	26.4	1	2		5/14/2017 14:31	5/19/2017 14:53	5/14/2017 12:36	Sun
Female	81	White or Caucasian	Internal Medicine	22.7	0	1		3/15/2017 10:45	3/15/2017 13:46	3/14/2017 18:55	Tue
Female	81	White or Caucasian	Internal Medicine	22.7	0	1	Infection [B99.9]	3/15/2017 14:29		3/15/2017 13:47	Wed
Female	47	White or Caucasian	Neurology	38.1	1	2		2/23/2017 17:34		2/23/2017 11:56	Thu
Female	71	White or Caucasian	Internal Medicine	43.3	1	2	Anxiety, generalized [F41.1]; Anxiety, generalized [F41.1]; Neuroleptic-induced tardive dyskinesia [G24.01, T43.505A]; Neuroleptic-induced tardive dyskinesia [G24.01, T43.505A]; Paranoid schizophrenia [F20.0]; Paranoid schizophrenia [F20.0]; Acute respiratory failure with hypoxia and hypercapnia [J96.01, J96.02]; Acute respiratory failure with hypoxia and hypercapnia [J96.01, J96.02]; Morbid obes…	5/20/2019 18:45	5/20/2019 19:50	5/20/2019 17:13	Mon
Female	71	White or Caucasian	Internal Medicine	43.3	1	2	Anxiety, generalized [F41.1]; Anxiety, generalized [F41.1]; Neuroleptic-induced tardive dyskinesia [G24.01, T43.505A]; Neuroleptic-induced tardive dyskinesia [G24.01, T43.505A]; Paranoid schizophrenia [F20.0]; Paranoid schizophrenia [F20.0]; Acute respiratory failure with hypoxia and hypercapnia [J96.01, J96.02]; Acute respiratory failure with hypoxia and hypercapnia [J96.01, J96.02]; Morbid obes…	5/20/2019 19:51	5/31/2019 12:17	5/20/2019 17:13	Mon
Male	73	White or Caucasian	Internal Medicine	26.7	0	1	HCAP (healthcare-associated pneumonia) [J18.9]	9/13/2017 8:42		9/12/2017 10:09	Tue
Female	56	White or Caucasian	Hematology Oncology	33.8	1	2	Post-surgical hypothyroidism [E89.0]; History of radioactive iodine thyroid ablation [Z92.3]; Shortness of breath [R06.02]; Leukocytosis, unspecified type [D72.829]; History of MI (myocardial infarction) [I25.2]	12/29/2019 10:31	12/31/2019 19:39	12/28/2019 16:23	Sat
Female	56	White or Caucasian	Hematology Oncology	33.8	1	2	Post-surgical hypothyroidism [E89.0]; History of radioactive iodine thyroid ablation [Z92.3]; Shortness of breath [R06.02]; Acute leukemia not having achieved remission [C95.00]; Leukocytosis, unspecified type [D72.829]; History of MI (myocardial infarction) [I25.2]	1/2/2020 8:48	2/1/2020 12:37	1/1/2020 8:59	Wed
Female	56	White or Caucasian	Hematology Oncology	29.5	1	2	C. difficile colitis [A04.72]; Febrile neutropenia [D70.9, R50.81]; Post-surgical hypothyroidism [E89.0]; History of radioactive iodine thyroid ablation [Z92.3]; Bacteremia [R78.81]; Shortness of breath [R06.02]; Acute leukemia not having achieved remission [C95.00]; Cerebellar ataxia [G11.9]; History of MI (myocardial infarction) [I25.2]	3/23/2020 12:06	3/28/2020 19:27	3/23/2020 10:01	Mon
Female	44	White or Caucasian	Orthopedics	36	1	2	Acute blood loss anemia [D62]; Encounter for long-term (current) use of antibiotics [Z79.2]; Wound infection [T14.8XXA, L08.9]; Periprosthetic fracture of proximal end of femur [M97.8XXA, Z96.649]; Obesity (BMI 30-39.9) [E66.9]	4/15/2017 13:57	4/20/2017 14:23	4/15/2017 8:52	Sat
Male	71	Asian; Black or African American; White or Caucasian	Neurosurgery	25.1	1	2		4/6/2018 18:44	4/19/2018 18:59	4/6/2018 12:42	Fri
Female	70	Black or African American	Hospital Medicine	42.9	1	1		11/21/2019 21:13		11/21/2019 15:26	Thu
Male	48	Black or African American	Hematology Oncology	30.7	1	2		2/27/2018 13:54	3/3/2018 9:11	2/27/2018 10:34	Tue
Male	48	Black or African American	Hematology Oncology	30.8	1	2		3/21/2018 14:34	3/25/2018 12:00	3/21/2018 9:25	Wed
Male	48	Black or African American	Hematology Oncology	29.8	1	2		4/8/2018 17:15	4/14/2018 13:46	4/8/2018 13:27	Sun
Female	66	White or Caucasian	Respiratory Critical Care	21	1	2		3/8/2017 8:51		3/7/2017 12:10	Tue
Female	74	White or Caucasian	Neurosurgery	23.4	0	3	SAH (subarachnoid hemorrhage) [I60.9]	4/19/2018 17:02		4/19/2018 14:14	Thu
Female	20	Black or African American	Internal Medicine	24.6	1	2	Hypokalemia [E87.6]; Ileitis [K52.9]; Hypomagnesemia [E83.42]; Anxiety [F41.9]; Enteritis [K52.9]	10/30/2018 12:27	10/31/2018 14:43	10/29/2018 22:40	Mon
Female	27	Black or African American	Hematology Oncology	23.5	1	2		5/29/2017 10:07	6/3/2017 14:25	5/28/2017 11:41	Sun
Male	60	White or Caucasian	Trauma	36.9	0	2	Skin necrosis [I96]; AKI (acute kidney injury) [N17.9]; Hyponatremia [E87.1]; Acute kidney injury [N17.9]; Obesity (BMI 30-39.9) [E66.9]	9/29/2017 12:17	10/1/2017 21:18	9/27/2017 20:59	Wed
Male	60	White or Caucasian	Trauma	36.9	0	1	Skin necrosis [I96]; AKI (acute kidney injury) [N17.9]; Hyponatremia [E87.1]; Acute kidney injury [N17.9]; Obesity (BMI 30-39.9) [E66.9]	10/1/2017 21:21	10/4/2017 17:20	10/1/2017 20:42	Sun
Female	26	Other; White or Caucasian	Internal Medicine	31.9	0	2		11/17/2017 12:09	11/17/2017 19:13	11/17/2017 9:06	Fri
Female	15	Black or African American	Pediatric Hospitalist	17.7	1	1		4/6/2018 15:45	4/20/2018 16:15	4/5/2018 15:59	Thu
Male	37	White or Caucasian	Hospital Medicine	23.8	0	2		12/11/2017 10:21		12/10/2017 9:32	Sun
Female	65	White or Caucasian	Hospital Medicine	22.3	0	2		7/11/2017 19:12	7/25/2017 15:06	7/11/2017 17:15	Tue
Male	77	White or Caucasian	Respiratory Critical Care	32.6	0	2	Acute respiratory failure with hypercapnia [J96.02]	11/14/2019 8:41	11/20/2019 11:19	11/13/2019 8:44	Wed
Male	57	White or Caucasian	Orthopedics	27.5	1	2	Left elbow pain [M25.522]	10/21/2019 14:04	11/7/2019 11:46	10/21/2019 8:02	Mon
Female	50	White or Caucasian	Hematology Oncology	29.5	1	2		11/23/2017 17:00	12/18/2017 15:30	11/23/2017 14:01	Thu
Female	18	Other	Trauma Intensive Care Unit	39.1	0	2		5/27/2017 10:18		5/27/2017 7:47	Sat
Male	68	White or Caucasian	Internal Medicine	33.9	1	2		8/14/2019 22:23		8/14/2019 13:36	Wed
Male	77	White or Caucasian	Orthopedics	33	0	1		10/15/2018 15:34	5/3/2019 7:07	10/13/2018 16:09	Sat
Male	52	White or Caucasian	Trauma Intensive Care Unit	25.4	1	2	Acute respiratory failure following trauma and surgery [J95.821]	2/17/2017 17:49		2/17/2017 10:23	Fri
Female	29	White or Caucasian	Internal Medicine	19.5	1	2		11/18/2017 12:07	11/22/2017 14:11	11/18/2017 10:57	Sat
Female	80	White or Caucasian	Neurosurgery	31.9	1	2	Muscular weakness [M62.81]; Cervical stenosis of spinal canal [M48.02]; Weakness [R53.1]; Neck pain [M54.2]; Neuropathy [G62.9]; Tingling [R20.2]; Severe hypothyroidism [E03.8]; Sinus bradycardia [R00.1]; Renal failure [N19]; Hyperparathyroidism [E21.3]; Obesity (BMI 30.0-34.9) [E66.9]; Left sciatic nerve pain [M54.32]; Hyponatremia [E87.1]; Acute respiratory failure with hypoxia [J96.01]; Smokin…	1/21/2017 19:02	1/27/2017 10:34	1/21/2017 10:56	Sat
Female	94	White or Caucasian	Hospital Medicine	28.4	0	2	Epidural abscess [G06.2]; Osteomyelitis of spine [M46.20]; Discitis, unspecified spinal region [M46.40]; Other hyperlipidemia [E78.49]; Arthritis [M19.90]	11/13/2018 18:59		11/11/2018 14:52	Sun
Female	59	White or Caucasian	Respiratory Critical Care	42.3	1	2	Pulmonary hypertension [I27.20]	3/22/2018 17:08	4/6/2018 14:03	3/22/2018 15:25	Thu
Male	65	White or Caucasian	Trauma	30.1	1	3		1/28/2017 11:34		1/28/2017 8:33	Sat
Female	63	White or Caucasian	Colon Rectal	32.8	1	2		5/16/2019 12:45	5/24/2019 12:43	5/16/2019 9:05	Thu
Male	64	Black or African American	Internal Medicine	20.4	1	2		11/16/2017 17:36	11/21/2017 16:00	11/15/2017 16:07	Wed
Male	65	White or Caucasian	Neurosurgery	21.3	1	2	Facet syndrome, lumbar [M47.816]; Lumbar postlaminectomy syndrome [M96.1]; Dizziness [R42]; Alcohol use disorder, moderate, in early remission [F10.21]; Other depression [F32.89]; Cerebrovascular accident (CVA), unspecified mechanism [I63.9]; Osteoarthritis of spine with radiculopathy, lumbar region [M47.26]; Chronic bilateral low back pain with bilateral sciatica [M54.42, M54.41, G89.29]; Urine …	6/24/2017 18:08		6/23/2017 16:30	Fri
Female	73	White or Caucasian	CardioVascularThoracic Surgery	34.2	1	3	AKI (acute kidney injury) [N17.9]; NSTEMI (non-ST elevated myocardial infarction) [I21.4]; VAP (ventilator-associated pneumonia) [J95.851]; ATN (acute tubular necrosis) [N17.0]; Anxiety [F41.9]; Encounter for continuous renal replacement therapy (CRRT) for acute renal failure [N17.9]; Coronary artery disease involving native coronary artery of native heart with unstable angina pectoris [I25.110];…	10/22/2019 17:21		10/22/2019 9:08	Tue
Male	53	White or Caucasian	Neuro ICU	33.1	1	2		7/25/2019 9:46		7/23/2019 23:45	Tue
Male	75	White or Caucasian	Hospital Medicine	33.5	1	1		10/3/2018 10:00		10/2/2018 15:05	Tue
Female	50	White or Caucasian	Medical Critical Care Unit	29.2	0	2	Seizure [R56.9]; Hyponatremia [E87.1]	7/20/2018 11:20		7/19/2018 22:58	Thu
Male	67	White or Caucasian	Cardiology Critical Care Unit	26.8	1	2	NSTEMI (non-ST elevated myocardial infarction) [I21.4]	1/18/2017 14:00	2/3/2017 15:52	1/17/2017 10:29	Tue
Female	61	White or Caucasian	Hospital Medicine	25.3	1	1		10/9/2017 10:30	5/29/2018 9:59	10/7/2017 16:06	Sat
Male	62	Black or African American	Neurosurgery	29.5	1	2	Postoperative seroma involving nervous system after nervous system procedure [G97.63]	3/14/2020 17:09		3/13/2020 12:20	Fri
Male	54	White or Caucasian	Internal Medicine	29.9	1	2	AKI (acute kidney injury) [N17.9]; Fever of undetermined origin [R50.9]; HCAP (healthcare-associated pneumonia) [J18.9]; Diffuse alveolar damage [J84.09]; Gastroesophageal reflux disease without esophagitis [K21.9]; Acute respiratory failure with hypoxia and hypercapnia [J96.01, J96.02]; Essential hypertension [I10]; Altered mental status, unspecified altered mental status type [R41.82]; Acute re…	1/14/2017 19:01	1/18/2017 17:00	1/14/2017 13:27	Sat
Male	54	White or Caucasian	Internal Medicine	29.9	1	2	HCAP (healthcare-associated pneumonia) [J18.9]	1/18/2017 17:06	2/3/2017 15:09	1/18/2017 15:03	Wed
Male	54	White or Caucasian	Internal Medicine	29.9	1	2	HCAP (healthcare-associated pneumonia) [J18.9]	2/5/2017 9:27		2/4/2017 17:22	Sat
Male	77	White or Caucasian	Orthopedics	30.3	1	2		10/1/2017 9:15	1/24/2018 13:42	10/1/2017 8:10	Sun
Male	19	White or Caucasian	Neurology	48.4	0	3		4/8/2018 18:16		4/8/2018 17:05	Sun
Female	65	White or Caucasian	Medical Critical Care Unit	32	0	1	ESRD (end stage renal disease) on dialysis [N18.6, Z99.2]; Pain of upper abdomen [R10.10]; Non-healing wound of amputation stump [T87.89]; Hx of right BKA [Z89.511]; Fournier gangrene [N49.3]; PVD (peripheral vascular disease) [I73.9]; Necrotic toes [I96]; Fournier's gangrene [N49.3]; Diabetes due to underlying condition w oth circulatory comp [E08.59]; Hyponatremia [E87.1]; Rhinovirus infection …	4/9/2020 18:20		4/9/2020 15:11	Thu
Male	72	Black or African American	General Surgery	23.2	0	2	Diverticulitis [K57.92]	4/22/2019 18:02	5/11/2019 18:12	4/22/2019 9:49	Mon
Male	66	White or Caucasian	CardioVascularThoracic Surgery	40.4	1	2		12/18/2017 10:57	12/22/2017 12:10	12/18/2017 9:45	Mon
Female	43	White or Caucasian	General Surgery	25.4	0	1		8/19/2017 9:19	11/9/2017 22:23	8/19/2017 0:53	Sat
Female	43	White or Caucasian	Hospital Medicine	28.7	1	2	MRSA bacteremia [R78.81]; Abscess of left arm [L02.414]; Bacteremia [R78.81]; Encounter for long-term (current) use of antibiotics [Z79.2]; Epidural abscess [G06.2]; Bipolar I disorder, most recent episode depressed [F31.30]; Opiate dependence, continuous [F11.20]; IV drug user [F19.90]; Hepatitis C virus infection without hepatic coma, unspecified chronicity [B19.20]	11/14/2017 9:38	1/13/2018 19:11	11/13/2017 11:29	Mon
Male	71	White or Caucasian	Hospital Medicine	30.4	1	1		5/29/2019 11:15	3/19/2020 13:46	5/28/2019 10:41	Tue
Male	51	White or Caucasian	Internal Medicine	21.4	0	1	Guillain Barr� syndrome [G61.0]	5/20/2019 11:00		5/20/2019 7:34	Mon
Male	45	Other	Cardiology Critical Care Unit	28.9	1	2	Chronic abdominal pain [R10.9, G89.29]; AKI (acute kidney injury) [N17.9]; NSTEMI (non-ST elevated myocardial infarction) [I21.4]; NSTEMI (non-ST elevated myocardial infarction) [I21.4]; Non compliance w medication regimen [Z91.14]; Ischemic cardiomyopathy [I25.5]; Hyperglycemia [R73.9]; Vitamin D deficiency [E55.9]; CKD stage 3 due to type 2 diabetes mellitus [E11.22, N18.3]; Acute renal failure…	10/8/2017 16:57	10/9/2017 15:02	10/7/2017 18:27	Sat
Male	16	Other	Pediatric Hematology Oncology	36.6	1	1		4/16/2020 12:15		4/16/2020 9:17	Thu
Male	39	Black or African American	Plastic Surgery	43.5	1	2	T10 spinal cord injury, initial encounter [S24.103A]; Encounter for long-term (current) use of antibiotics [Z79.2]; Skin ulcer of left heel, limited to breakdown of skin [L97.421]; Pressure ulcer of contiguous region involving back and left buttock, stage 4 [L89.44]; Clostridium difficile colitis [A04.72]; OSA (obstructive sleep apnea) [G47.33]; Thigh abscess [L02.419]; Fecal impaction [K56.41]; …	10/17/2017 16:55	5/8/2018 7:33	10/17/2017 14:11	Tue
Male	70	White or Caucasian	Neurosurgery	34.6	1	2	Cervical spondylosis with radiculopathy [M47.22]	10/30/2019 18:45	11/15/2019 13:31	10/28/2019 10:45	Mon
Male	20	Black or African American	Internal Medicine	26.7	0	1	Acute sickle cell crisis [D57.00]; Pain [R52]; Sickle-cell-hemoglobin C disease with crisis [D57.219]; Sickle cell pain crisis [D57.00]	4/7/2019 14:30	4/8/2019 14:38	4/7/2019 11:45	Sun
Male	53	White or Caucasian	Hospital Medicine	33.3	1	2	Acute pulmonary edema [J81.0]	5/13/2019 14:08	6/1/2019 9:43	5/13/2019 10:29	Mon
Male	54	White or Caucasian	Hospital Medicine	27.8	1	2	Stage 3 chronic kidney disease [N18.3]; ESRD (end stage renal disease) on dialysis [N18.6, Z99.2]; Hypertensive urgency [I16.0]; Acute encephalopathy [G93.40]; HCAP (healthcare-associated pneumonia) [J18.9]; Type 2 diabetes mellitus treated with insulin [E11.9, Z79.4]; RSV (respiratory syncytial virus infection) [B97.4]; Polysubstance abuse [F19.10]; Other emphysema [J43.8]; Opioid dependence on …	3/4/2020 13:41	3/21/2020 11:16	2/23/2020 13:10	Sun
Male	71	White or Caucasian	Neurology	32.8	1	2	Critical lower limb ischemia [I99.8]; NSTEMI (non-ST elevated myocardial infarction) [I21.4]; Wound infection after surgery [T81.49XA]; Osteomyelitis of pelvis [M86.9]; Intermittent claudication [I73.9]; Simple chronic bronchitis [J41.0]; PVD (peripheral vascular disease) [I73.9]; Essential hypertension [I10]; Coma, unspecified coma depth [R40.20]; Angina pectoris [I20.9]; Hypercarbia [R06.89]; H…	1/20/2019 22:38	1/27/2019 14:16	1/19/2019 10:18	Sat
Male	61	White or Caucasian	Orthopedics	29.5	1	1	Infection associated with internal left hip prosthesis, initial encounter [T84.52XA]	1/7/2020 9:41	4/14/2020 17:40	1/7/2020 6:34	Tue
Male	61	White or Caucasian	Orthopedics	29.5	1	2	Infection of prosthetic hip joint, subsequent encounter [T84.59XD, Z96.649]	4/15/2020 9:51		4/14/2020 16:49	Tue
Male	62	White or Caucasian	Medical Critical Care Unit	24.9	1	2		8/7/2018 16:59		8/6/2018 10:50	Mon
Male	57	White or Caucasian	Internal Medicine	34.4	0	2		7/25/2017 21:41		7/24/2017 18:24	Mon
Male	87	White or Caucasian	Internal Medicine	28.5	1	2	Acute respiratory failure with hypoxia and hypercarbia [J96.01, J96.02]	9/8/2019 18:56	9/20/2019 12:36	9/8/2019 14:58	Sun
Male	49	White or Caucasian	Internal Medicine	29.7	1	2	Alcohol withdrawal syndrome, with delirium [F10.231]; Acute respiratory failure with hypoxia [J96.01]	11/11/2018 22:30	11/19/2018 14:11	11/11/2018 7:54	Sun
Female	32	White or Caucasian	Hematology Oncology	49.2	1	2	Pancytopenia [D61.818]; Erythema multiforme [L51.9]; Aspergillus pneumonia [B44.9]; At high risk of tumor lysis syndrome [Z91.89]; Multiple pulmonary nodules determined by computed tomography of lung [R91.8]; Shortness of breath [R06.02]; Hyponatremia with excess extracellular fluid volume [E87.1]; Abscess of paraspinal muscles [M62.89]; Hepatic steatosis [K76.0]; Acute lymphoblastic leukemia (AL…	5/17/2017 16:58	6/20/2017 17:29	5/17/2017 9:42	Wed
Female	32	White or Caucasian	Hematology Oncology	47.5	1	2	Pancytopenia [D61.818]; Chemotherapy-induced neutropenia [D70.1, T45.1X5A]; Erythema multiforme [L51.9]; Aspergillus pneumonia [B44.9]; At high risk of tumor lysis syndrome [Z91.89]; Multiple pulmonary nodules determined by computed tomography of lung [R91.8]; Shortness of breath [R06.02]; Hyponatremia with excess extracellular fluid volume [E87.1]; Abscess of paraspinal muscles [M62.89]; Hepatic…	6/20/2017 17:30		6/20/2017 13:43	Tue
Male	44	White or Caucasian	Neurosurgery	25.8	1	2	DM hyperosmolarity type II, uncontrolled [E11.00, E11.65]; Labile blood glucose [R73.09]; Paraspinal abscess [M46.20]; Balanoposthitis [N47.6]; Presence of coronary angioplasty implant and graft [Z95.5]; Essential hypertension [I10]; Chronic prescription opiate use [Z79.891]; Hypoglycemia [E16.2]; Epigastric pain [R10.13]; Diabetic ketoacidosis without coma associated with type 2 diabetes mellitu…	2/13/2020 14:44	2/19/2020 15:03	2/12/2020 18:38	Wed
Female	81	White or Caucasian	Hematology Oncology	24	1	1		1/26/2017 8:49		1/24/2017 16:58	Tue
Male	72	White or Caucasian	Internal Medicine	38.7	1	2		8/10/2018 16:49	8/17/2018 14:26	8/10/2018 7:01	Fri
Male	59	White or Caucasian	Orthopedics	31.5	1	2	Traumatic arthropathy, right ankle and foot [M12.571]	6/24/2019 10:32	7/28/2019 8:00	6/23/2019 22:56	Sun
Male	55	White or Caucasian	Medical Critical Care Unit	41.9	0	3	Melena [K92.1]; Fulminant liver failure [K72.90]; Acute liver failure with hepatic coma [K72.01]	6/21/2017 16:49		6/21/2017 12:54	Wed
Male	67	White or Caucasian	Neurosurgery	28.3	1	3		10/10/2018 20:27	10/16/2018 14:46	10/10/2018 18:02	Wed
Male	67	White or Caucasian	Neurosurgery	28.4	1	2	Atrial fibrillation with rapid ventricular response [I48.91]; Other specified hypotension [I95.89]; Closed unstable burst fracture of twelfth thoracic vertebra with nonunion, subsequent encounter [S22.082K]; Subdural hematoma [S06.5X9A]; Subdural hemorrhage [I62.00]; Seizure [R56.9]; Orbital floor (blow-out) closed fracture [S02.30XA]; Hypoxia [R09.02]; Lactate blood increased [R79.89]	10/28/2018 14:05	10/30/2018 3:16	10/28/2018 10:58	Sun
Male	67	White or Caucasian	Neurosurgery	28.4	1	2		10/31/2018 14:05	11/28/2018 14:24	10/31/2018 8:17	Wed
Female	66	White or Caucasian	Neurosurgery	27.6	1	2	History of endometrial cancer [Z85.42]; AKI (acute kidney injury) [N17.9]; Colon obstruction [K56.609]; Intraabdominal mass [R19.00]; Sigmoid diverticulitis [K57.32]; Hydronephrosis, left [N13.30]; Hyponatremia [E87.1]; Acute left-sided low back pain without sciatica [M54.5]; Stenosis of colon [K56.699]	10/8/2017 18:20	10/22/2017 13:30	10/7/2017 20:42	Sat
Male	61	White or Caucasian	Burn	17.2	1	1	Burn of right elbow, unspecified burn degree, initial encounter [T22.021A]	9/18/2019 22:28	9/20/2019 17:23	9/17/2019 21:05	Tue
Male	61	White or Caucasian	Burn	17.6	1	2	Burn of right elbow, unspecified burn degree, initial encounter [T22.021A]	9/20/2019 17:20		9/20/2019 16:26	Fri
Male	85	White or Caucasian	Internal Medicine	21.6	1	1	Back pain, unspecified back location, unspecified back pain laterality, unspecified chronicity [M54.9]	5/22/2017 8:53		5/21/2017 17:33	Sun
Male	70	White or Caucasian	Hospital Medicine	21.7	1	1		2/27/2018 15:02	4/24/2019 0:00	2/26/2018 13:19	Mon
Male	71	White or Caucasian	Vascular Surgery	23.6	1	2	Anemia, unspecified type [D64.9]	5/3/2019 9:23	7/12/2019 0:00	4/30/2019 16:20	Tue
Male	72	White or Caucasian	Neurology	22.6	1	2	Altered mental status, unspecified altered mental status type [R41.82]	10/13/2019 18:50		10/13/2019 16:41	Sun
Male	55	American Indian or Alaska Native	Hospital Medicine	35.2	1	2	Diabetic ketoacidosis without coma associated with other specified diabetes mellitus [E13.10]	7/9/2019 8:59	7/12/2019 11:23	7/8/2019 11:01	Mon
Male	70	White or Caucasian	Internal Medicine	29.7	0	1		12/30/2017 17:21	1/13/2018 12:09	12/30/2017 12:05	Sat
Male	65	White or Caucasian	CardioVascularThoracic Surgery	22.9	1	2	S/P AVR (aortic valve replacement) [Z95.2]; Aortic valve endocarditis [I35.8]; NSTEMI (non-ST elevation myocardial infarction) [I21.4]; Left atrial enlargement [I51.7]; Umbilical hernia without obstruction and without gangrene [K42.9]; H/O TIA (transient ischemic attack) and stroke [Z86.73]; Inguinal hernia of left side without obstruction or gangrene [K40.90]; Postoperative anemia due to acute b…	7/20/2017 11:26		7/19/2017 9:53	Wed
Male	66	White or Caucasian	Orthopedics	32.7	0	1		12/31/2017 20:45		12/29/2017 18:44	Fri
Female	66	White or Caucasian	Respiratory Critical Care	28	0	2	Lung disease with systemic sclerosis [M34.81]; Secondary pulmonary hypertension [IMO0002]; Acquired thrombocytopenia [D69.6]; Primary sclerosing cholangitis [K83.01]; Enlargement of spleen [R16.1]; CREST syndrome [M34.1]; Lung nodule, solitary [R91.1]; Pulmonary hypertension [I27.20]; Lymphocytopenia [D72.810]; Esophageal dysmotility [K22.4]; Postinflammatory pulmonary fibrosis [J84.10]; Obstruct…	4/5/2017 21:41	9/14/2017 11:52	4/5/2017 20:45	Wed
Female	52	White or Caucasian	Respiratory Critical Care	18.3	1	2	Idiopathic acute pancreatitis, unspecified complication status [K85.00]	6/6/2019 14:32		6/6/2019 8:15	Thu
Male	29	White or Caucasian	Internal Medicine	35.8	1	2		4/15/2020 16:31		4/15/2020 9:04	Wed
Female	79	White or Caucasian	Internal Medicine	28.7	1	2		3/27/2019 13:57	5/26/2019 23:09	3/27/2019 10:07	Wed
Female	74	White or Caucasian	Hospital Medicine	45.9	1	1		6/13/2017 18:30	9/23/2017 0:00	6/13/2017 16:53	Tue
Female	66	White or Caucasian	Hematology Oncology	22	1	2		4/18/2018 10:15	6/28/2018 16:23	4/18/2018 8:06	Wed
Male	76	Other	Internal Medicine	30.4	1	1		1/31/2018 14:44	2/14/2018 1:33	1/30/2018 17:30	Tue
Male	77	Other	Internal Medicine	25.8	1	1		11/21/2018 13:05		11/20/2018 22:57	Tue
Male	75	Other	Family and Community Medicine	26.4	1	1		2/22/2017 19:20	2/25/2017 7:17	2/22/2017 10:02	Wed
Female	62	White or Caucasian	Internal Medicine	37.4	1	1		9/15/2018 14:04	10/6/2018 16:58	9/15/2018 9:43	Sat
Male	74	Black or African American	Hospital Medicine	31.2	1	1		4/22/2017 20:59	5/21/2017 14:31	4/20/2017 14:02	Thu
Male	74	Black or African American	Family and Community Medicine	28.9	1	2	Seizures [R56.9]	6/22/2017 19:15	6/25/2017 11:30	6/22/2017 15:45	Thu
Female	67	White or Caucasian	Hematology Oncology	45	1	2	Chemotherapy induced diarrhea [K52.1, T45.1X5A]	6/15/2019 18:52	11/24/2019 2:06	6/15/2019 9:06	Sat
Female	68	White or Caucasian	Colon Rectal	39.1	1	2	Left arm pain [M79.602]; Right hip pain [M25.551]; Gross hematuria [R31.0]; AKI (acute kidney injury) [N17.9]; Chemotherapy-induced neutropenia [D70.1, T45.1X5A]; Acute cystitis without hematuria [N30.00]; Febrile neutropenia [D70.9, R50.81]; Heart valve problem [I38]; Obesity, Class II, BMI 35-39.9 [E66.9]; High risk medication use [Z79.899]; Anesthesia [R20.0]; Morbid obesity [E66.01]; Skin ulc…	11/25/2019 17:17	12/3/2019 14:35	11/25/2019 8:43	Mon
Female	80	White or Caucasian	Internal Medicine	42.4	1	2	Pneumonia due to infectious organism, unspecified laterality, unspecified part of lung [J18.9]; AKI (acute kidney injury) [N17.9]; NSTEMI (non-ST elevated myocardial infarction) [I21.4]; Age-related nuclear cataract of right eye [H25.11]; Hyperglycemia [R73.9]; Obesity, Class III, BMI 40-49.9 (morbid obesity) [E66.01]; Acute respiratory failure with hypoxia and hypercapnia [J96.01, J96.02]; Sepsi…	12/31/2017 11:35	1/8/2018 14:41	12/30/2017 17:42	Sat
Male	76	White or Caucasian	Orthopedics	21.8	1	1		2/13/2018 21:12	3/30/2018 10:55	2/13/2018 12:05	Tue
Male	78	White or Caucasian	Orthopedics	16.7	1	2	Peripheral vascular disease [I73.9]	3/28/2020 11:41		3/28/2020 8:15	Sat
Female	31	American Indian or Alaska Native	Internal Medicine	59.1	1	3	Morbid obesity [E66.01]; Rash and other nonspecific skin eruption [R21]; Pneumonia of right lower lobe due to infectious organism [J18.1]	2/9/2019 17:25	2/23/2019 14:01	2/8/2019 11:40	Fri
Male	55	White or Caucasian	Hospital Medicine	25	1	1		4/4/2019 14:24	4/9/2019 10:25	4/4/2019 12:19	Thu
Male	55	White or Caucasian	Hospital Medicine	22.4	1	2		7/4/2019 14:07	7/6/2019 10:54	7/4/2019 11:54	Thu
Female	79	White or Caucasian	Cardiology	34	1	2	NSTEMI (non-ST elevated myocardial infarction) [I21.4]; Acute on chronic systolic CHF (congestive heart failure), NYHA class 3 [I50.23]; Type 2 diabetes mellitus treated with insulin [E11.9, Z79.4]; Acute respiratory failure with hypoxia and hypercapnia [J96.01, J96.02]; PAF (paroxysmal atrial fibrillation) [I48.0]; PVD (peripheral vascular disease) [I73.9]; Essential hypertension [I10]; Obesity …	2/20/2017 9:09	3/2/2017 12:24	2/18/2017 17:09	Sat
Female	65	White or Caucasian	Surgery	45	1	2	Small bowel obstruction [K56.609]	8/11/2018 8:49	8/31/2018 13:53	8/10/2018 8:30	Fri
Male	52	White or Caucasian	Orthopedics Spine	24.5	1	1	Abscess in epidural space of cervical spine [G06.1]	11/14/2017 8:52		11/13/2017 12:24	Mon
Male	63	White or Caucasian	Vascular Surgery	29.1	1	2	Peripheral arterial disease [I73.9]; Ischemic cardiomyopathy [I25.5]; Lower limb ischemia [I99.8]; Melena [K92.1]; Acute blood loss anemia [D62]; Sepsis due to cellulitis [L03.90, A41.9]; Acute metabolic encephalopathy [G93.41]; Gangrene of right foot [I96]; Acute systolic heart failure [I50.21]; Hypokalemia [E87.6]; Seizure [R56.9]; Tachycardia [R00.0]; Alcohol abuse [F10.10]; Hyponatremia [E87.…	10/27/2018 18:09	11/5/2018 12:03	10/27/2018 11:28	Sat
Male	67	White or Caucasian	Medical Critical Care Unit	31.5	1	2		12/31/2017 11:46		12/29/2017 14:52	Fri
Male	68	White or Caucasian	Trauma Intensive Care Unit	34.2	1	2	Acute blood loss anemia [D62]; Hepatitis C virus infection without hepatic coma [B19.20]; Other specified hypotension [I95.89]; Hypertension, unspecified type [I10]; Acute respiratory failure following trauma and surgery [J95.821]; Trauma [T14.90XA]; Motorcycle accident, initial encounter [V29.9XXA]; OSA (obstructive sleep apnea) [G47.33]; Opioid abuse [F11.10]; Thrombocytopenia [D69.6]; Hepatiti…	8/14/2018 22:16	8/26/2018 13:41	8/14/2018 17:00	Tue
Male	55	White or Caucasian	Surgery	36.9	0	2		7/13/2018 11:24	7/18/2018 15:06	7/13/2018 7:53	Fri
Male	55	White or Caucasian	Hospital Medicine	31.4	0	1		11/14/2018 16:22	11/28/2018 21:32	11/12/2018 11:20	Mon
Male	56	White or Caucasian	Hospital Medicine	31.4	0	1	Chronic right shoulder pain [M25.511, G89.29]; Morbid obesity [E66.01]; Epidural abscess [G06.2]; SIADH (syndrome of inappropriate ADH production) [E22.2]; Ventral hernia without obstruction or gangrene [K43.9]; Recurrent peptic ulcer disease [K27.9]; Acute respiratory failure with hypoxia [J96.01]; MSSA bacteremia [R78.81]; Psoas abscess [K68.12]; Sleep disturbance [G47.9]	11/28/2018 21:33	5/5/2019 0:00	11/28/2018 19:59	Wed
Male	65	White or Caucasian	Hospital Medicine	21.7	1	1	Epididymitis, right [N45.1]; Epididymitis, right [N45.1]; Long-term insulin use [Z79.4]; Long-term insulin use [Z79.4]; Ulcer [IMO0002]; Ulcer [IMO0002]; Right-sided chest pain [R07.9]; Right-sided chest pain [R07.9]; Hydrocele of testis [N43.3]; Hydrocele of testis [N43.3]; Type 2 diabetes mellitus with hyperglycemia, without long-term current use of insulin [E11.65]; Type 2 diabetes mellitus wi…	7/12/2017 17:13	7/15/2017 0:00	7/11/2017 18:08	Tue
Male	65	White or Caucasian	Hospital Medicine	21.7	1	2	Epididymitis, right [N45.1]; Epididymitis, right [N45.1]; Long-term insulin use [Z79.4]; Long-term insulin use [Z79.4]; Ulcer [IMO0002]; Ulcer [IMO0002]; Right-sided chest pain [R07.9]; Right-sided chest pain [R07.9]; Hydrocele of testis [N43.3]; Hydrocele of testis [N43.3]; Type 2 diabetes mellitus with hyperglycemia, without long-term current use of insulin [E11.65]; Type 2 diabetes mellitus wi…	7/12/2017 17:13		7/11/2017 18:08	Tue
Male	80	White or Caucasian	Internal Medicine	31.8	0	2	Anemia, unspecified type [D64.9]; Acute blood loss anemia [D62]; Colonic pseudoobstruction [K59.8]; Acute GI bleeding [K92.2]; Cerebrovascular accident (CVA) due to stenosis of right carotid artery [I63.231]; Cerebrovascular accident (CVA) due to occlusion of right carotid artery [I63.231]	8/7/2017 22:31	8/16/2017 14:45	8/6/2017 15:04	Sun
Female	50	White or Caucasian	Internal Medicine	18.7	1	2		8/4/2018 8:41	8/9/2018 18:01	8/3/2018 9:43	Fri
Female	56	White or Caucasian	Neurology	25.2	1	2	Other specified infantile cerebral palsy [G80.8]; Seizure [R56.9]; Hepatic encephalopathy [K72.90]; Infantile cerebral palsy [G80.9]; Extrapyramidal disease and abnormal movement disorder [G25.9]; Spasticity [R25.2]; Deep vein thrombosis (DVT), antepartum [O22.30]; Hypercoagulable state [D68.59]	8/8/2017 20:51	8/15/2017 16:59	8/7/2017 14:58	Mon
Female	60	White or Caucasian	Hematology Oncology	32.1	1	2	AKI (acute kidney injury) [N17.9]	7/16/2017 12:14		7/15/2017 10:52	Sat
Male	43	White or Caucasian	General Surgery	28.9	1	2	Opioid use disorder [F11.99]; Acute urinary retention [R33.8]; Nephrolithiasis [N20.0]; ETOH abuse [F10.10]; Hematemesis [K92.0]; Pneumoperitoneum [K66.8]; Encephalopathy [G93.40]; Hemorrhagic shock [R57.8]; Hypernatremia [E87.0]; Transaminitis [R74.0]; Hematemesis, presence of nausea not specified [K92.0]; Tobacco use [Z72.0]; Gastrointestinal hemorrhage, unspecified gastrointestinal hemorrhage …	12/3/2019 21:11	12/23/2019 19:01	12/2/2019 16:33	Mon
Female	53	White or Caucasian	CardioVascularThoracic Surgery	21.2	1	3	Anemia, unspecified type [D64.9]; Breakdown of surgically created AV fistula, subs [T82.510D]; CKD (chronic kidney disease), stage IV [N18.4]; Demand ischemia [I24.8]; ESRD (end stage renal disease) on dialysis [N18.6, Z99.2]; Encounter for aftercare following kidney transplant [Z48.22]; S/P MVR (mitral valve replacement) [Z95.2]; AKI (acute kidney injury) [N17.9]; S/P AVR (aortic valve replaceme…	7/19/2018 14:27		7/19/2018 8:50	Thu
Female	60	White or Caucasian	Thoracic Surgery	32.5	1	2	Lung nodule [R91.1]	3/20/2019 10:25	4/1/2019 15:33	3/19/2019 17:29	Tue
Female	78	White or Caucasian	Internal Medicine	26.5	1	1	Positive blood cultures [R78.81]; Abnormal electroencephalogram (EEG) [R94.01]; Positive blood culture [R78.81]; Iron deficiency anemia due to chronic blood loss [D50.0]; Poor prognosis [Z78.9]; S/P percutaneous endoscopic gastrostomy (PEG) tube placement [Z93.1]; Cerebrovascular accident (CVA) due to embolism of right middle cerebral artery [I63.411]; Pre-diabetes [R73.03]; Hemiparesis, aphasia,…	4/30/2017 9:30		4/28/2017 11:12	Fri
Female	38	White or Caucasian	Orthopedics	30.2	0	2		4/14/2017 10:56	6/6/2017 10:45	4/14/2017 7:33	Fri
Female	38	White or Caucasian	Orthopedics	30.1	1	2	Pain of left hip joint [M25.552]	8/26/2017 9:36	9/1/2017 22:08	8/25/2017 9:58	Fri
Female	38	White or Caucasian	Orthopedics	30.1	1	2	Preop testing [Z01.818]; Left hip postoperative wound infection, subsequent encounter [T81.4XXD, B99.9]; Acute blood loss anemia [D62]; Encounter for long-term (current) use of antibiotics [Z79.2]; Chronic skin ulcer, limited to breakdown of skin [L98.491]; Infection [B99.9]; Abnormal bone formation [M89.8X9]; Gorham disease [M89.8X9]; Pain of left hip joint [M25.552]; Chronic idiopathic constipa…	9/1/2017 19:39	10/19/2017 10:29	9/1/2017 14:51	Fri
Female	38	White or Caucasian	Orthopedics	30.1	1	2		10/19/2017 10:44	11/9/2017 8:54	10/19/2017 9:56	Thu
Male	74	Other	Internal Medicine	22.9	1	2	Colitis [K52.9]	6/1/2017 11:17	6/9/2017 16:51	6/1/2017 8:31	Thu
Male	35	White or Caucasian	Immunology	23	1	2	Dysphagia, unspecified type [R13.10]	7/7/2017 18:17	7/26/2017 0:00	7/6/2017 16:52	Thu
Male	5	White or Caucasian	Pediatric Hospitalist	17.4	1	1		6/25/2019 13:30	7/3/2019 17:00	6/24/2019 8:24	Mon
Male	25	Black or African American	General Surgery	41.8	0	3	Diverticulitis [K57.92]	8/2/2019 12:28	8/9/2019 8:49	8/2/2019 10:52	Fri
Male	25	Black or African American	Colon Rectal	41.8	0	2		8/17/2019 12:52	8/26/2019 10:52	8/15/2019 9:41	Thu
Male	68	White or Caucasian	Internal Medicine	31.5	1	1		11/27/2018 14:20		11/27/2018 12:04	Tue
Male	85	White or Caucasian	Medical Critical Care Unit	27.9	1	2	Kidney stone [N20.0]; Vitamin D deficiency [E55.9]; Urinary tract infection without hematuria, site unspecified [N39.0]; Mood disorder [F39]; Seizure disorder [G40.909]; Respiratory failure, unspecified chronicity, unspecified whether with hypoxia or hypercapnia [J96.90]; Peripheral vascular disease [I73.9]; Sepsis, due to unspecified organism, unspecified whether acute organ dysfunction present …	11/9/2019 17:08		11/8/2019 11:16	Fri
Male	49	White or Caucasian	Orthopedics	30.4	1	2		1/2/2019 17:25		1/2/2019 5:55	Wed
Female	70	White or Caucasian	Family and Community Medicine	20.5	0	1		8/31/2019 20:39	2/3/2020 7:10	8/31/2019 10:37	Sat
Female	70	White or Caucasian	Surgery	18.9	0	2		3/12/2020 22:23	3/17/2020 11:37	3/12/2020 16:06	Thu
Male	68	White or Caucasian	Surgery	21.3	1	2	Closed displaced fracture of fifth cervical vertebra, unspecified fracture morphology, initial encounter [S12.400A]	8/16/2018 10:19		8/15/2018 6:16	Wed
Female	87	White or Caucasian	Hospital Medicine	28	0	1		5/8/2018 18:04	7/5/2018 0:00	5/8/2018 11:12	Tue
Male	67	White or Caucasian	Internal Medicine	24	1	2	Hx of staphylococcal infection [Z86.19]; IDDM (insulin dependent diabetes mellitus) [E11.9, Z79.4]; Psoas abscess, left [K68.12]; Type 2 diabetes mellitus treated with insulin [E11.9, Z79.4]; Metabolic syndrome [E88.81]; Family history of MI (myocardial infarction) [Z82.49]; Vitamin D deficiency [E55.9]; Diabetic polyneuropathy associated with other specified diabetes mellitus [E13.42]; Essential…	5/20/2018 21:21		5/20/2018 20:54	Sun
Female	76	White or Caucasian	General Surgery	33.2	1	2		3/24/2018 12:30	7/13/2018 8:51	3/23/2018 18:37	Fri
Male	70	White or Caucasian	Neuro ICU	35.6	1	2	Expressive aphasia [R47.01]; Brain mass [G93.89]; Glioblastoma [C71.9]; Localization-related epilepsy [G40.109]; Seizure [R56.9]; Mixed hyperlipidemia [E78.2]; OSA (obstructive sleep apnea) [G47.33]; Executive function deficit [R41.844]; Essential hypertension [I10]; GBM (glioblastoma multiforme) [C71.9]; Brain dysfunction [G93.89]; Intracranial mass [R90.0]; Gait abnormality [R26.9]; Neoplastic …	7/13/2017 21:49		7/13/2017 19:37	Thu
Male	69	White or Caucasian	Orthopedics	41.8	1	1	Edema of right lower extremity [R60.0]; Chronic systolic heart failure [I50.22]; Type I or II open fracture of proximal end of right tibia with nonunion, unspecified fracture morphology, subsequent encounter [S82.101M]; Preoperative cardiovascular examination [Z01.810]; Closed displaced fracture of lateral malleolus of right fibula with routine healing [S82.61XD]	10/18/2017 9:28	7/11/2018 1:29	10/17/2017 13:34	Tue
Female	90	Other	Hospital Medicine	32.8	1	2	Transient cerebral ischemia, unspecified type [G45.9]; Hypoxemia [R09.02]; Weakness [R53.1]; Lump or mass in breast [N63.0]; Streptococcal bacteremia [R78.81, B95.5]; Respiratory acidosis [E87.2]; Colitis [K52.9]; Obstructive sleep apnea [G47.33]; Mastitis, right, acute [N61.0]; Left leg pain [M79.605]; Cellulitis of chest wall [L03.313]	7/26/2017 18:41	8/8/2017 17:57	7/26/2017 14:51	Wed
Male	24	White or Caucasian	Internal Medicine	26.8	1	2	Hx of substance abuse [F19.11]; Chiari I malformation [G93.5]; Tinnitus of both ears [H93.13]; Adjustment disorder with depressed mood [F43.21]; Cocaine abuse [F14.10]; History of opioid abuse [F11.11]; Candidal meningitis [B37.5]; Neuropathy [G62.9]; Tobacco dependence [F17.200]; Anxiety [F41.9]; Tobacco abuse [Z72.0]; GAD (generalized anxiety disorder) [F41.1]; Intermittent explosive disorder […	3/13/2020 18:12		3/12/2020 19:49	Thu
Male	69	White or Caucasian	Hospital Medicine	39.9	1	1		4/8/2017 18:00	5/23/2018 13:00	4/7/2017 13:06	Fri
Male	54	White or Caucasian	Orthopedics	26.5	0	2	Spinal epidural abscess [G06.1]	4/22/2020 16:37		4/22/2020 9:58	Wed
Female	45	White or Caucasian	Internal Medicine	34.3	0	1		7/2/2019 10:30	8/18/2019 15:42	6/29/2019 1:28	Sat
Male	65	Other	CardioVascularThoracic Surgery	23.2	1	2	Coronary artery disease involving native coronary artery of native heart with unstable angina pectoris [I25.110]	3/1/2020 11:03	3/25/2020 0:00	2/29/2020 8:44	Sat
Female	35	White or Caucasian	Hospital Medicine	22.9	1	2	Diabetic ulcer of heel associated with diabetes mellitus due to underlying condition, limited to breakdown of skin, unspecified laterality [E08.621, L97.401]	3/15/2019 21:32	4/19/2019 10:38	3/12/2019 19:09	Tue
Male	41	White or Caucasian	Hematology Oncology	40.7	1	2		2/6/2019 9:02	2/26/2019 16:03	2/4/2019 9:32	Mon
Male	41	White or Caucasian	Hematology Oncology	38.3	1	2		3/6/2019 11:43	3/12/2019 13:01	3/5/2019 17:15	Tue
Male	48	White or Caucasian	Orthopedics	28.1	1	2		1/7/2018 10:09	3/1/2018 8:14	1/4/2018 8:12	Thu
Male	55	White or Caucasian	Neurosurgery	31.5	1	2	Post-procedural fever [R50.82]	1/11/2018 9:45	6/20/2018 14:57	1/10/2018 19:58	Wed
Male	69	White or Caucasian	Colon Rectal	23.7	1	2		2/17/2020 12:10	3/7/2020 14:02	2/17/2020 9:59	Mon
Male	69	White or Caucasian	Colon Rectal	22.2	1	3		3/13/2020 19:57		3/13/2020 8:44	Fri
Male	93	White or Caucasian	Hospital Medicine	33.7	1	2	AKI (acute kidney injury) [N17.9]; Acute encephalopathy [G93.40]; Dementia without behavioral disturbance, unspecified dementia type [F03.90]; Aspiration pneumonia, unspecified aspiration pneumonia type, unspecified laterality, unspecified part of lung [J69.0]; Pharyngoesophageal dysphagia [R13.14]; Septic shock [A41.9, R65.21]; Rhinovirus [B34.8]; Severe aortic stenosis [I35.0]; Hypotension, uns…	1/26/2018 14:45	1/26/2018 18:32	1/25/2018 14:12	Thu
Male	55	White or Caucasian	Hospital Medicine	27.1	1	1		11/17/2017 15:12	3/13/2018 6:56	11/15/2017 16:07	Wed
Female	66	White or Caucasian	Hospital Medicine	27.3	1	1		7/29/2017 12:54	4/2/2018 18:36	7/28/2017 14:52	Fri
Female	67	White or Caucasian	Plastic Surgery	23.4	1	2	Decubitus ulcer of right buttock, stage 3 [L89.313]	4/3/2018 8:57		4/2/2018 10:19	Mon
Female	26	Other	Respiratory Critical Care	63.7	1	2		3/7/2019 10:16	3/7/2019 19:29	3/5/2019 10:54	Tue
Female	26	Other	Respiratory Critical Care	63.7	1	2	Pressure injury of sacral region, stage 4 [L89.154]; H1N1 influenza with pneumonia [J10.00]; Morbid obesity [E66.01]; Motor vehicle accident, initial encounter [V89.2XXA]; Acute respiratory failure with hypoxia [J96.01]; Coronavirus infection [B34.2]; Exacerbation of persistent asthma, unspecified asthma severity [J45.901]	3/7/2019 19:31	4/2/2019 12:26	3/7/2019 19:12	Thu
Female	79	Other	Internal Medicine	23.9	1	1		3/4/2019 12:03	8/9/2019 6:48	2/28/2019 13:22	Thu
Male	76	White or Caucasian	Urology	26.2	1	3		11/18/2018 10:11	12/12/2018 4:20	11/18/2018 7:48	Sun
Female	87	White or Caucasian	Internal Medicine	28.5	1	2		1/30/2017 12:31	2/4/2017 14:04	1/30/2017 10:10	Mon
Female	53	White or Caucasian	Urology	19.5	0	2		8/19/2017 17:40	8/30/2017 13:34	8/18/2017 7:33	Fri
Female	47	White or Caucasian	General Surgery	22.2	1	2		11/16/2018 17:08	12/10/2018 13:57	11/16/2018 11:13	Fri
Male	49	White or Caucasian	Hospital Medicine	28.4	0	3		10/10/2018 9:40	11/21/2018 0:00	10/9/2018 10:33	Tue
Male	84	White or Caucasian	Urology	26.6	1	1		4/13/2017 14:38		4/13/2017 9:19	Thu
Male	79	White or Caucasian	Neurology	25.8	0	3	Cerebrovascular accident (CVA) due to occlusion of left middle cerebral artery [I63.512]	11/22/2017 22:51		11/22/2017 19:01	Wed
Male	46	White or Caucasian	Hospital Medicine	29.2	0	2		12/14/2018 13:05	12/23/2018 14:30	12/14/2018 11:48	Fri
Male	70	Other	Internal Medicine	27.6	1	1		12/24/2019 17:30		12/24/2019 12:59	Tue
Male	17	White or Caucasian	Pediatric Gastroenterology	19.9	0	2		5/3/2018 17:26	5/9/2018 15:45	5/3/2018 16:10	Thu
Male	20	White or Caucasian	Pediatrics	20.9	1	1		5/13/2017 18:50	6/13/2017 11:30	5/13/2017 12:38	Sat
Male	20	White or Caucasian	Pediatric Hematology Oncology	20.2	1	2		7/7/2017 10:58	7/10/2017 11:45	7/7/2017 8:22	Fri
Male	20	White or Caucasian	Pediatric Hematology Oncology	20.9	1	2		3/16/2017 15:30	5/13/2017 20:15	3/16/2017 10:59	Thu
Female	49	White or Caucasian	Nephrology	31.2	1	1		9/5/2018 18:03	11/29/2018 19:20	9/2/2018 9:54	Sun
Male	60	White or Caucasian	Respiratory Critical Care	32.8	1	1		4/24/2017 16:41		4/24/2017 14:50	Mon
Male	28	White or Caucasian	Respiratory Critical Care	45.6	1	2	Rectal abnormality [K62.9]; Other acute pancreatitis [K85.80]; Hypertriglyceridemia [E78.1]; Diabetic ketoacidosis without coma associated with diabetes mellitus due to underlying condition [E08.10]; Secondary diabetes mellitus, uncontrolled [E13.65]	4/11/2017 20:29	4/12/2017 13:59	4/11/2017 20:12	Tue
Male	28	White or Caucasian	Respiratory Critical Care	45.6	1	2	Other acute pancreatitis [K85.80]	3/29/2017 14:02	4/11/2017 20:34	3/28/2017 20:42	Tue
Male	31	White or Caucasian	Internal Medicine	19.4	1	1		7/5/2017 17:59	7/16/2017 13:57	7/5/2017 10:08	Wed
Male	66	White or Caucasian	Internal Medicine	36.2	1	2		4/17/2020 11:00		4/17/2020 8:28	Fri
Male	37	White or Caucasian	Internal Medicine	18.7	0	3	Sepsis due to pneumonia [J18.9, A41.9]; Legionella pneumonia [A48.1]; Schizoaffective disorder, unspecified type [F25.9]; Pneumonia of left lower lobe due to infectious organism [J18.1]; Hyponatremia [E87.1]; Thrombocytopenia [D69.6]	6/20/2018 17:30	7/2/2018 11:01	6/20/2018 15:06	Wed
Female	76	White or Caucasian	Internal Medicine	32.6	1	1	Sepsis secondary to UTI [A41.9, N39.0]	7/31/2017 16:37		7/31/2017 15:51	Mon
Male	64	White or Caucasian	CardioVascularThoracic Surgery	35.6	1	3	Pleural effusion, bilateral [J90]; Hemi-neglect of right side [R41.4]; Acute CVA (cerebrovascular accident) [I63.9]; ACTA2-related familial thoracic aortic aneurysm [Q25.43]; Postoperative anemia due to acute blood loss [D62]; Acute right hemiparesis [G81.91]; BMI 31.0-31.9,adult [Z68.31]; Syphilitic aortic incompetence [A52.03]; Anxiety [F41.9]; Received intravenous tissue plasminogen activator …	9/8/2017 10:45	9/27/2017 10:58	9/8/2017 8:40	Fri
Female	29	White or Caucasian	Colon Rectal	26.5	0	2	POTS (postural orthostatic tachycardia syndrome) [R00.0, I95.1]; Pelvic abscess in female [N73.9]; SBO (small bowel obstruction) [K56.609]; Shortness of breath [R06.02]; Small bowel obstruction [K56.609]; Small bowel stricture [K56.699]	4/14/2017 12:49	4/18/2017 11:25	4/14/2017 7:01	Fri
Female	68	Other	Hospital Medicine	39.5	1	1		1/26/2019 9:57		1/25/2019 18:37	Fri
Female	25	White or Caucasian	Hospital Medicine	20	0	3	Crohn's disease of colon without complication [K50.10]	11/30/2019 10:51	12/8/2019 14:39	11/29/2019 16:56	Fri
Female	79	White or Caucasian	General Surgery	39.8	1	2	SOB (shortness of breath) on exertion [R06.02]; AKI (acute kidney injury) [N17.9]; Obesity (BMI 35.0-39.9 without comorbidity) [E66.9]; Bacteremia due to Streptococcus [R78.81, B95.5]; Biliary obstruction [K83.1]; Cancer of ampulla of Vater [C24.1]; Adenocarcinoma [C80.1]	5/13/2017 9:11	5/18/2017 13:51	5/12/2017 9:18	Fri
Female	79	White or Caucasian	General Surgery	39.8	1	2		5/18/2017 14:02	5/30/2017 10:22	5/18/2017 9:36	Thu
Female	79	White or Caucasian	General Surgery	41.4	1	3	SOB (shortness of breath) on exertion [R06.02]; AKI (acute kidney injury) [N17.9]; Obesity (BMI 35.0-39.9 without comorbidity) [E66.9]; Bacteremia due to Streptococcus [R78.81, B95.5]; Biliary obstruction [K83.1]; Cancer of ampulla of Vater [C24.1]; Intra-abdominal abscess [K65.1]; Adenocarcinoma [C80.1]; Abscess [L02.91]	7/27/2017 18:17	8/22/2017 18:00	7/27/2017 14:30	Thu
Female	79	White or Caucasian	Hospital Medicine	38.2	0	2	Obesity (BMI 35.0-39.9 without comorbidity) [E66.9]; Biliary obstruction [K83.1]	4/5/2017 17:28	5/22/2017 17:37	4/5/2017 7:28	Wed
Male	53	White or Caucasian	CardioVascularThoracic Surgery	36.8	1	2	AKI (acute kidney injury) [N17.9]; Idiopathic hypotension [I95.0]; Cough syncope [R05]; Essential hypertension [I10]; Postoperative anemia due to acute blood loss [D62]; PAD (peripheral artery disease) [I73.9]; Marijuana smoker [F12.90]; Tobacco abuse [Z72.0]; Postoperative atrial fibrillation [I97.89, I48.91]; S/P ascending aortic aneurysm repair [Z98.890, Z86.79]; Thrombocytopenia [D69.6]; Diss…	1/14/2020 17:00	3/4/2020 0:00	1/12/2020 12:22	Sun
Male	34	White or Caucasian	Medical Critical Care Unit	42.1	1	3		12/12/2017 14:20		12/12/2017 10:30	Tue
Male	17	White or Caucasian	Pediatric Gastroenterology	22.1	0	2		2/15/2019 17:47	2/25/2019 15:50	2/15/2019 10:19	Fri
Male	61	White or Caucasian	Orthopedics	28.1	0	2		4/4/2018 12:04		4/4/2018 7:29	Wed
Male	71	White or Caucasian	Cardiology	31.8	1	2		7/4/2017 10:44	7/21/2017 13:52	6/29/2017 14:39	Thu
Female	75	White or Caucasian	Hospital Medicine	15.8	1	2		12/19/2019 10:35		12/19/2019 8:44	Thu
Male	78	White or Caucasian	Surgery	26.4	1	2	Leak of anastomosis between gastrointestinal structures [K91.89]	2/23/2020 20:36	3/16/2020 14:41	2/23/2020 16:43	Sun
Male	78	White or Caucasian	Surgery	23.7	1	2	Spine degeneration [M47.819]; Warfarin anticoagulation [Z79.01]; AVD (aortic valve disease) [I35.9]; Gastroesophageal reflux disease without esophagitis [K21.9]; Bradycardia [R00.1]; Open wound of abdomen, initial encounter [S31.109A]; Leak of anastomosis between gastrointestinal structures [K91.89]; PAF (paroxysmal atrial fibrillation) [I48.0]; Abnormal echocardiogram [R93.1]; Essential hyperten…	4/2/2020 22:01	4/16/2020 10:07	4/2/2020 11:58	Thu
Female	91	White or Caucasian	Respiratory Critical Care	25	1	2	Acute on chronic congestive heart failure, unspecified congestive heart failure type [I50.9]	2/5/2017 10:08	2/8/2017 10:24	2/5/2017 4:57	Sun
Female	91	White or Caucasian	Respiratory Critical Care	25	1	3	Acute on chronic congestive heart failure, unspecified congestive heart failure type [I50.9]	2/8/2017 10:22		2/7/2017 15:06	Tue
Female	67	White or Caucasian	Cardiology Critical Care Unit	21.9	1	2	Demand ischemia [I24.8]; Esophageal fistula [K22.8]; Esophageal stricture [K22.2]; Acute systolic congestive heart failure [I50.21]; Tracheobronchomalacia [J39.8]; Septic shock [A41.9, R65.21]; COPD exacerbation [J44.1]; Aortic valve disorder [I35.9]; Pleural effusion [J90]	2/9/2018 11:50	2/17/2018 13:55	2/9/2018 4:37	Fri
Female	68	White or Caucasian	Internal Medicine	20.8	1	2	NSTEMI (non-ST elevated myocardial infarction) [I21.4]; Esophageal fistula [K22.8]; Cardiac pacemaker in situ [Z95.0]; Esophageal stricture [K22.2]; Complete heart block [I44.2]; Chest pain, unspecified type [R07.9]; Acquired stenosis of aortic valve [I35.0]; Hyponatremia [E87.1]; Acute systolic congestive heart failure [I50.21]; Tracheobronchomalacia [J39.8]; Septic shock [A41.9, R65.21]; Malign…	9/16/2018 21:46	9/24/2018 15:44	9/16/2018 18:06	Sun
Male	75	White or Caucasian	Surgery	31.7	1	2	Chronic constipation [K59.09]; Iron deficiency anemia due to chronic blood loss [D50.0]; Vitamin D deficiency [E55.9]; Dizziness [R42]; Essential hypertension [I10]; Malignant neoplasm of stomach, unspecified location [C16.9]; Genetic screening [Z13.79]	8/15/2018 17:54	9/1/2018 0:00	8/15/2018 9:17	Wed
Female	41	White or Caucasian	Plastic Surgery	30.1	1	2	Psychophysiological insomnia [F51.04]; Adjustment disorder with depressed mood [F43.21]; Persistent disorder of initiating or maintaining sleep [G47.00]; Bilateral malignant neoplasm of central portion of breast in female, unspecified estrogen receptor status [C50.111, C50.112]; Anxiety [F41.9]; Cancer of midline of right female breast [C50.811]; Fever, unspecified fever cause [R50.9]; Generalize…	9/24/2018 9:12	9/27/2018 12:57	9/23/2018 10:26	Sun
Male	47	White or Caucasian	Internal Medicine	37.7	1	2	Epidural abscess [G06.2]	9/27/2018 12:16	10/22/2018 21:44	9/27/2018 9:53	Thu
Male	61	White or Caucasian	Cardiology	26.9	1	2	Germ cell tumor of mediastinum [C38.3]; Shortness of breath [R06.02]	4/3/2020 16:15	4/3/2020 19:24	4/3/2020 12:11	Fri
Male	61	White or Caucasian	Cardiology	26.9	1	2	Germ cell tumor of mediastinum [C38.3]; Shortness of breath [R06.02]	4/3/2020 19:25	4/14/2020 16:46	4/3/2020 19:10	Fri
Female	79	White or Caucasian	Hospital Medicine	23.4	0	2	Loculated pleural effusion [J90]; Transaminitis [R74.0]; Pleural effusion [J90]	8/31/2018 10:53	9/5/2018 0:00	8/31/2018 1:12	Fri
Male	30	White or Caucasian	Orthopedics	24.4	1	2		1/9/2017 14:13	2/25/2017 22:44	1/9/2017 9:02	Mon
Male	55	White or Caucasian	Hospital Medicine	24.3	1	2		5/20/2019 9:45	5/24/2019 11:56	5/20/2019 7:26	Mon
Male	74	White or Caucasian	CardioVascularThoracic Surgery	31.7	1	3	Postoperative atrial fibrillation [I97.89, I48.91]	5/27/2017 9:12	6/2/2017 12:02	5/27/2017 7:10	Sat
Female	52	Other	Surgery	23.8	1	2		1/25/2019 13:02	2/2/2019 12:15	1/25/2019 9:02	Fri
Male	91	White or Caucasian	Cardiology	30.8	1	2		10/22/2017 10:21	10/27/2017 14:55	10/21/2017 14:44	Sat
Male	72	White or Caucasian	Hospital Medicine	29.5	1	2		10/3/2018 19:50	10/4/2018 14:51	10/3/2018 14:54	Wed
Male	72	White or Caucasian	Hospital Medicine	29.5	1	2		10/4/2018 0:00	10/4/2018 14:51	10/3/2018 14:54	Wed
Male	72	White or Caucasian	Hospital Medicine	29.5	1	2		10/4/2018 14:49	12/16/2018 17:27	10/3/2018 14:54	Wed
Male	73	White or Caucasian	Internal Medicine	29.3	1	1	Left foot infection [L08.9]	1/15/2020 16:58	1/30/2020 22:31	1/15/2020 15:20	Wed
Male	74	White or Caucasian	Internal Medicine	28.8	1	2	Weakness [R53.1]	1/30/2020 22:29	2/21/2020 21:19	1/30/2020 14:18	Thu
Male	85	White or Caucasian	General Surgery	23	1	2	Candida esophagitis [B37.81]; Malignant neoplasm of cardia of stomach [C16.0]; Chest pain, unspecified type [R07.9]; Malignant neoplasm of stomach, unspecified location [C16.9]; Gastric outflow obstruction [K31.1]; Tobacco abuse [Z72.0]; Pruritic disorder [L29.9]; Itching [L29.9]; Primary insomnia [F51.01]; Malnutrition [E46]	8/16/2017 17:47	8/22/2017 4:15	8/15/2017 12:18	Tue
Male	85	White or Caucasian	General Surgery	23	1	2	Candida esophagitis [B37.81]; Malignant neoplasm of cardia of stomach [C16.0]; Gastric outflow obstruction [K31.1]; Chest pain, unspecified type [R07.9]; Malignant neoplasm of stomach, unspecified location [C16.9]; Tobacco abuse [Z72.0]; Pruritic disorder [L29.9]; Itching [L29.9]; Primary insomnia [F51.01]; Malnutrition [E46]	8/22/2017 8:52	9/1/2017 11:25	8/22/2017 4:03	Tue
Male	91	White or Caucasian	Cardiology Critical Care Unit	27.4	1	2	Persistent atrial fibrillation [I48.19]; AKI (acute kidney injury) [N17.9]; Ischemic cardiomyopathy [I25.5]; Paroxysmal atrial tachycardia [I47.1]; Aortic stenosis, severe [I35.0]; Essential hypertension [I10]; Mixed hyperlipidemia [E78.2]; Heartburn [R12]; Type 2 diabetes mellitus with hyperosmolarity without coma, without long-term current use of insulin [E11.00]; Coronary artery disease of nat…	2/22/2019 14:20	3/1/2019 14:35	2/21/2019 15:14	Thu
Male	47	Other	Neurosurgery	26.7	1	3	Subdural hematoma [S06.5X9A]; Closed fracture of zygomatic arch, initial encounter [S02.402A]; SDH (subdural hematoma) [S06.5X9A]	1/24/2017 16:48	2/24/2017 22:22	1/24/2017 15:29	Tue
Male	41	White or Caucasian	Internal Medicine	29.2	1	1	Demand ischemia [I24.8]; ST elevation myocardial infarction involving left anterior descending coronary artery [I21.02]; Osteomyelitis of ankle or foot, right, acute [M86.171]; Diabetic foot infection [E11.628, L08.9]; Proliferative diabetic retinopathy with macular edema and neovascularization of iris associated with type 2 diabetes mellitus [E11.3519, E11.39, H21.1X9]; Left ventricular systolic…	12/22/2017 17:56		12/22/2017 13:32	Fri
Male	64	White or Caucasian	Internal Medicine	42.4	0	2		10/3/2018 10:10		10/2/2018 12:28	Tue
Female	66	White or Caucasian	Hematology Oncology	26.6	1	1		5/5/2018 19:07		5/4/2018 10:46	Fri
Male	64	White or Caucasian	Hospital Medicine	30.1	1	2	Diabetic ulcer of left foot associated with type 2 diabetes mellitus [E11.621, L97.529]	4/6/2017 11:56	9/8/2019 15:56	4/5/2017 18:33	Wed
Male	81	White or Caucasian	Orthopedics	34.4	1	1	Hx of mitral valve repair [Z98.890]	10/25/2018 11:15		10/24/2018 10:58	Wed
Male	39	White or Caucasian	Hospital Medicine	34.4	1	2	Pleural effusion on right [J90]	2/1/2019 17:01		2/1/2019 10:28	Fri
Female	40	Black or African American	Orthopedics Hand	19.4	1	2	Infection of deep incisional surgical site after procedure, subsequent encounter [T81.42XD]; Crushing injury of right hand, subsequent encounter [S67.21XD]	3/18/2019 9:04		3/16/2019 6:51	Sat
Male	60	White or Caucasian	Respiratory Critical Care	33.8	1	2	Anoxic encephalopathy [G93.1]; Cardiac arrest [I46.9]	9/25/2018 9:02		9/24/2018 14:26	Mon
Female	19	Other	Internal Medicine	16.4	0	2		4/30/2017 10:25	5/4/2017 14:18	4/29/2017 12:10	Sat
Female	62	White or Caucasian	Family and Community Medicine	38.2	1	2		4/18/2020 14:15	4/22/2020 0:00	4/18/2020 11:55	Sat
Female	59	White or Caucasian	Internal Medicine	39.7	1	2		3/23/2017 18:32	11/22/2018 12:15	3/23/2017 10:45	Thu
Male	56	Patient Refused	CardioVascularThoracic Surgery	42.1	1	3	Dissecting aneurysm of thoracic aorta, Stanford type A [I71.01]	2/25/2019 18:03	3/6/2019 16:57	2/25/2019 12:19	Mon
Female	67	Other	Hospital Medicine	18.5	1	2		2/9/2018 17:01	2/17/2018 16:21	2/9/2018 9:31	Fri
Male	44	White or Caucasian	General Surgery	20.8	0	2	Volvulus [K56.2]; Acute gastric volvulus [K31.89]	11/9/2017 14:27	11/10/2017 19:18	11/9/2017 11:42	Thu
Male	44	White or Caucasian	General Surgery	21	0	2	Volvulus [K56.2]; Mental retardation [F79]; Acute gastric volvulus [K31.89]; Ileus [K56.7]	11/10/2017 19:19	11/15/2017 22:34	11/10/2017 14:47	Fri
Male	44	White or Caucasian	General Surgery	21	0	2	Volvulus [K56.2]; Mental retardation [F79]; Acute gastric volvulus [K31.89]; Ileus [K56.7]	11/15/2017 22:35	11/20/2017 17:58	11/15/2017 17:55	Wed
Male	44	White or Caucasian	General Surgery	21	0	2	Volvulus [K56.2]; Mental retardation [F79]; Acute gastric volvulus [K31.89]; Ileus [K56.7]	11/20/2017 17:59	12/15/2017 1:24	11/20/2017 17:27	Mon
Female	67	White or Caucasian	Internal Medicine	24.2	1	1		7/27/2018 15:00		7/26/2018 15:23	Thu
Female	76	White or Caucasian	Internal Medicine	39.4	1	2		9/30/2017 18:45		9/20/2017 7:07	Wed
Male	81	White or Caucasian	Hematology Oncology	19.8	1	2	CML (chronic myeloid leukemia) with failed remission [C92.10]	1/10/2017 11:09	1/12/2017 14:23	1/9/2017 17:42	Mon
Female	70	White or Caucasian	CardioVascularThoracic Surgery	NULL	1	2	Old anterior myocardial infarction [I25.2]; Old anterior myocardial infarction [I25.2]; Ischemic cardiomyopathy [I25.5]; Ischemic cardiomyopathy [I25.5]; Endometrial cancer [C54.1]; Endometrial cancer [C54.1]; Caloric malnutrition [E46]; Caloric malnutrition [E46]; Critical illness myopathy [G72.81]; Critical illness myopathy [G72.81]; Guillain-Barre syndrome [G61.0]; Guillain-Barre syndrome [G61…	4/30/2017 17:00	4/30/2017 17:29	4/30/2017 8:01	Sun
Female	70	White or Caucasian	CardioVascularThoracic Surgery	NULL	1	3	Old anterior myocardial infarction [I25.2]; Old anterior myocardial infarction [I25.2]; Ischemic cardiomyopathy [I25.5]; Ischemic cardiomyopathy [I25.5]; Endometrial cancer [C54.1]; Endometrial cancer [C54.1]; Caloric malnutrition [E46]; Caloric malnutrition [E46]; Critical illness myopathy [G72.81]; Critical illness myopathy [G72.81]; Guillain-Barre syndrome [G61.0]; Guillain-Barre syndrome [G61…	4/30/2017 17:29	5/10/2017 14:25	4/30/2017 8:01	Sun
Male	46	White or Caucasian	Neurosurgery	36.7	1	2		7/13/2017 9:58	7/19/2017 12:48	7/12/2017 10:25	Wed
Female	26	White or Caucasian	Internal Medicine	24.9	1	2	Methicillin resistant Staphylococcus aureus infection [A49.02]; Cystic fibrosis with pulmonary manifestations [E84.0]; Cystic fibrosis with gastrointestinal manifestations [E84.19]	10/1/2018 12:33	10/11/2018 17:37	10/1/2018 9:14	Mon
Female	72	White or Caucasian	Medical Critical Care Unit	41	1	3	Sepsis, due to unspecified organism [A41.9]	9/26/2018 8:55		9/26/2018 3:28	Wed
Male	54	White or Caucasian	Respiratory Critical Care	50.2	1	2		8/3/2019 10:51	12/3/2019 17:25	8/2/2019 17:40	Fri
Male	54	White or Caucasian	Respiratory Critical Care	42.1	1	2		12/3/2019 17:17	1/12/2020 14:22	12/3/2019 12:33	Tue
Male	54	White or Caucasian	Internal Medicine	42.7	1	1		4/1/2020 21:12		4/1/2020 9:54	Wed
Male	74	White or Caucasian	Internal Medicine	31.5	1	1	Class 1 obesity with body mass index (BMI) of 31.0 to 31.9 in adult, unspecified obesity type, unspecified whether serious comorbidity present [E66.9, Z68.31]; Demand ischemia [I24.8]; ESRD on dialysis [N18.6, Z99.2]; NSTEMI (non-ST elevated myocardial infarction) [I21.4]; Bradycardia [R00.1]; Coronary artery disease due to lipid rich plaque [I25.10, I25.83]; Essential hypertension [I10]; Type 2 …	8/29/2019 18:33		8/29/2019 14:55	Thu
Male	77	White or Caucasian	Hematology Oncology	27	1	2	Plasmacytoma, extramedullary [C90.20]	6/28/2018 14:33	10/26/2018 9:45	6/28/2018 8:29	Thu
Male	54	White or Caucasian	Medical Critical Care Unit	49	1	2	Routine health maintenance [Z00.00]	4/7/2018 10:01	4/7/2018 14:58	4/5/2018 19:38	Thu
Male	54	White or Caucasian	Medical Critical Care Unit	49	1	2	Acute on chronic respiratory failure with hypoxia and hypercapnia [J96.21, J96.22]	4/7/2018 14:46	4/19/2018 18:23	4/7/2018 13:56	Sat
Male	54	White or Caucasian	Medical Critical Care Unit	45.8	1	2	Acute on chronic respiratory failure with hypoxia and hypercapnia [J96.21, J96.22]	4/19/2018 18:24	5/8/2018 9:49	4/19/2018 11:12	Thu
Male	63	White or Caucasian	Hospital Medicine	36.5	1	2		12/3/2017 14:26	12/17/2017 21:27	12/2/2017 18:17	Sat
Female	52	White or Caucasian	Hospital Medicine	25.2	1	2	COPD exacerbation [J44.1]; Viral pneumonia [J12.9]; Hypoxia [R09.02]; Acute bronchitis, unspecified organism [J20.9]	1/25/2017 18:36	2/3/2017 10:16	1/25/2017 13:09	Wed
Male	76	White or Caucasian	Orthopedics	27	1	1		11/27/2019 14:00	11/27/2019 16:18	11/27/2019 7:45	Wed
Male	76	White or Caucasian	Orthopedics	27	1	1		11/27/2019 16:19		11/27/2019 7:45	Wed
Male	60	White or Caucasian	Internal Medicine	21.2	1	2		2/15/2017 10:27	2/23/2017 15:08	2/14/2017 14:10	Tue
Female	75	White or Caucasian	Surgery	25	1	2	ESBL (extended spectrum beta-lactamase) producing bacteria infection [A49.9, Z16.12]; Liver abscess [K75.0]	9/8/2018 9:46	9/21/2018 11:47	9/7/2018 9:11	Fri
Male	52	White or Caucasian	Neurosurgery	21.3	0	1	Lipomyelomeningocele [Q05.9]; Tethered cord [Q06.8]; Urinary retention [R33.9]; Acute midline back pain, unspecified back location [M54.9]; Congenital dermal sinus [Q06.8]	9/12/2018 19:23		9/12/2018 16:36	Wed
Male	0	Other	Pediatrics	12	0	1		3/27/2020 17:31	4/6/2020 14:20	3/26/2020 13:50	Thu
Female	64	White or Caucasian	Hematology Oncology	19.8	1	2		2/20/2019 14:33	3/10/2019 14:54	2/20/2019 11:13	Wed
Male	32	White or Caucasian	Colon Rectal	23.9	1	3		10/3/2019 16:31	10/10/2019 16:10	10/3/2019 14:46	Thu
Male	94	White or Caucasian	Internal Medicine	26	1	1	Anemia, unspecified type [D64.9]; CKD (chronic kidney disease), stage IV [N18.4]; AKI (acute kidney injury) [N17.9]; HTN (hypertension), benign [I10]; Oropharyngeal dysphagia [R13.12]; Bradycardia [R00.1]; Iron deficiency anemia due to chronic blood loss [D50.0]; Vitamin D deficiency [E55.9]; Hyponatremia [E87.1]; Pseudomonas urinary tract infection [N39.0, B96.5]; Chronic deep vein thrombosis (D…	7/22/2019 18:24		7/22/2019 13:13	Mon
Female	89	White or Caucasian	General Surgery	26.1	1	2		1/11/2019 11:55	1/17/2019 11:52	1/11/2019 9:38	Fri
Male	66	White or Caucasian	Thoracic Surgery	24.1	1	2	Preop testing [Z01.818]; Other dysphagia [R13.19]; History of blood clots [Z86.718]; S/P total knee arthroplasty, left [Z96.652]; Esophageal cancer, stage IIIA [C15.9]; PONV (postoperative nausea and vomiting) [R11.2, Z98.890]	9/28/2019 16:46	10/11/2019 14:13	9/27/2019 13:57	Fri
Male	79	White or Caucasian	Internal Medicine	21.8	1	1		1/24/2018 9:33		1/23/2018 14:15	Tue
Female	78	White or Caucasian	Internal Medicine	18.2	1	1	Preoperative examination [Z01.818]; Goals of care, counseling/discussion [Z71.89]; S/P biopsy [Z98.890]; Age-related nuclear cataract of right eye [H25.11]; Recurrent urinary tract infection [N39.0]; Methicillin resistant Staphylococcus aureus infection [A49.02]; Mixed stress and urge urinary incontinence [N39.46]; Urge incontinence of urine [N39.41]; Oropharyngeal dysphagia [R13.12]; Recurrent b…	1/25/2019 10:52	4/1/2019 0:00	1/24/2019 11:47	Thu
Male	54	White or Caucasian	Cardiology Critical Care Unit	27.2	1	2		11/2/2018 19:08	3/28/2019 16:42	11/2/2018 10:28	Fri
Female	65	White or Caucasian	Orthopedics	34.8	1	2		5/28/2017 13:50		5/27/2017 11:34	Sat
Male	76	White or Caucasian	Neurosurgery	28.1	0	2	Skull defect [M95.2]; Melena [K92.1]; Presence of coronary angioplasty implant and graft [Z95.5]; Infection of implant, sequela [IMO0001]; Chemical exposure of eye [Z77.098]; Anton's syndrome [H47.619, R41.89]; Subdural hemorrhage [I62.00]; Preop examination [Z01.818]; Optic atrophy, both eyes [H47.20]; Wound dehiscence, surgical, sequela [T81.31XS]; S/P bone graft [Z98.890]; Status post craniect…	8/11/2019 18:36		8/11/2019 11:07	Sun
Female	57	Black or African American	Hematology Oncology	23.2	1	2	HIV (human immunodeficiency virus infection) [B20]; AIDS-related lymphoma [B20, C85.90]	2/26/2019 17:28	5/13/2019 16:25	2/25/2019 12:24	Mon
Male	51	White or Caucasian	Orthopedics Hand	26.4	0	2		2/17/2020 10:30	2/24/2020 14:25	2/15/2020 6:22	Sat
Female	34	Other	Internal Medicine	21.3	1	2		5/13/2018 17:56		5/12/2018 8:54	Sat
Female	53	White or Caucasian	Internal Medicine	26.6	1	1	Other acute osteomyelitis, unspecified site [M86.10]	12/19/2018 11:58	12/28/2018 0:00	12/18/2018 16:37	Tue
Female	69	White or Caucasian	Neurology	22.9	1	2	Chronic schizophrenia [F20.9]; Encephalopathy acute [G93.40]; Brain tumor [D49.6]; Epilepsia partialis continua [G40.109]; Localization-related (focal) (partial) symptomatic epilepsy and epileptic syndromes with complex partial seizures, not intractable, with status epilepticus [G40.201]; Convulsions, unspecified convulsion type [R56.9]	4/14/2017 18:27		4/13/2017 14:44	Thu
Female	69	White or Caucasian	Neuro ICU	17.1	0	2		1/17/2017 10:19	1/29/2017 10:31	1/17/2017 0:44	Tue
Male	60	White or Caucasian	Hospital Medicine	25.9	0	1		8/31/2018 13:00	11/27/2018 14:35	8/31/2018 10:04	Fri
Female	85	Black or African American	Cardiology Critical Care Unit	19.1	1	3		7/14/2019 11:02		7/14/2019 9:08	Sun
Female	46	Other	Colon Rectal	40.9	1	2	Pain [R52]; Morbid obesity [E66.01]; Perianal abscess [K61.0]; Type 2 diabetes mellitus with complication, without long-term current use of insulin [E11.8]; Abscess [L02.91]; Diverticulitis [K57.92]	4/13/2018 15:10	4/16/2018 8:50	4/13/2018 13:44	Fri
Female	65	White or Caucasian	Cardiology Critical Care Unit	29.4	0	2		1/22/2018 12:25	1/24/2018 16:37	1/22/2018 9:00	Mon
Female	73	White or Caucasian	Internal Medicine	26.6	1	2		1/23/2018 18:41	1/27/2018 12:51	1/23/2018 15:23	Tue
Female	74	White or Caucasian	Hospital Medicine	30.8	1	1		1/28/2019 14:04	1/29/2019 17:24	1/28/2019 13:05	Mon
Female	72	White or Caucasian	Hospital Medicine	32.1	1	2		1/15/2017 14:47	1/18/2017 18:13	1/15/2017 12:40	Sun
Female	72	White or Caucasian	Hospital Medicine	31.4	1	2	Nausea and vomiting, intractability of vomiting not specified, unspecified vomiting type [R11.2]; History of pulmonary embolus (PE) [Z86.711]; Lower limb ischemia [I99.8]; Polysubstance abuse [F19.10]; Throat pain [R07.0]; PVD (peripheral vascular disease) [I73.9]; LLQ abdominal pain [R10.32]; Hematemesis with nausea [K92.0]; Cyclic vomiting syndrome, intractability of vomiting not specified, pre…	3/18/2017 21:42	3/21/2017 15:11	3/18/2017 18:00	Sat
Female	62	American Indian or Alaska Native; Black or African American	Internal Medicine	37.3	1	2	Bandemia [D72.825]; AKI (acute kidney injury) [N17.9]; Vesical fistula, not elsewhere classified [N32.2]; Pelvic mass [R19.00]; Perforation of bladder [N32.89]; Metastasis from cervical cancer [C79.9, C53.9]; Lesion of adrenal gland [E27.9]; Fistula [L98.8]; Subclinical hyperthyroidism [E05.90]; Thrombocytosis [D47.3]; Pyelonephritis [N12]; Wound infection [T14.8XXA, L08.9]; Malignant neoplasm of…	11/18/2019 17:17		11/18/2019 13:47	Mon
Female	30	Black or African American	Hospital Medicine	28.8	0	1		5/25/2019 11:12		5/24/2019 15:49	Fri
Male	70	White or Caucasian	Hospital Medicine	29.2	1	1		10/4/2019 14:50	1/29/2020 16:59	9/30/2019 15:15	Mon
Male	58	White or Caucasian	Internal Medicine	25.2	1	1	Cellulitis of fifth toe of left foot [L03.032]	3/2/2020 17:36		3/2/2020 9:03	Mon
Male	83	White or Caucasian	Respiratory Critical Care	28.5	1	3	Acute respiratory failure with hypoxia [J96.01]	3/7/2019 11:25	3/7/2019 18:53	3/6/2019 15:05	Wed
Male	83	White or Caucasian	Respiratory Critical Care	28.5	1	3	Demand ischemia [I24.8]; Left hip pain [M25.552]; Chronic atrial fibrillation [I48.20]; AKI (acute kidney injury) [N17.9]; Atrial fibrillation with RVR [I48.91]; Psychophysiological insomnia [F51.04]; Essential hypertension [I10]; ST elevation myocardial infarction involving left anterior descending (LAD) coronary artery [I21.02]; Multifocal pneumonia [J18.9]; Community acquired pneumonia, unspec…	3/7/2019 18:54		3/7/2019 18:37	Thu
Male	59	Black or African American	Orthopedics	31.7	1	1		6/30/2017 21:00	12/15/2019 0:22	6/30/2017 17:56	Fri
Male	50	White or Caucasian	Hospital Medicine	28.9	1	1	Atrial fibrillation with RVR [I48.91]	2/28/2019 9:25		2/26/2019 13:01	Tue
Female	79	White or Caucasian	Hospital Medicine	27	0	1		9/8/2017 12:46	12/11/2018 0:00	9/7/2017 18:23	Thu
Female	68	White or Caucasian	Neurosurgery	28.9	1	2		12/17/2018 21:40	12/21/2018 18:29	12/17/2018 10:17	Mon
Male	67	White or Caucasian	Medical Critical Care Unit	24	1	2		11/21/2017 17:50		11/21/2017 6:54	Tue
Female	76	White or Caucasian	Respiratory Critical Care	28.9	1	2		12/19/2019 22:16	12/23/2019 17:45	12/19/2019 18:51	Thu
Male	58	White or Caucasian	Internal Medicine	26.6	1	3		7/2/2017 18:10	7/13/2017 0:00	7/1/2017 18:30	Sat
Female	75	White or Caucasian	Trauma Intensive Care Unit	26.7	1	2	Acute blood loss anemia [D62]; Parkinson disease [G20]; Shock [R57.9]; Duodenal perforation [K63.1]; Liver mass [R16.0]; Duodenal ulcer perforation [K26.5]; Lactic acidosis [E87.2]	4/1/2018 18:27		4/1/2018 15:16	Sun
Male	75	White or Caucasian	Surgery	22.1	1	2	Cellulitis of toe of right foot [L03.031]; Severe sepsis [A41.9, R65.20]; Chronic renal insufficiency, stage 3 (moderate) [N18.3]; Amputated toe of right foot [S98.131A]; Diabetic foot [E11.8]; Claudication in peripheral vascular disease [I73.9]; History of bleeding ulcers [Z87.11]; Ischemia of lower extremity [I99.8]; Encounter for long-term (current) use of antibiotics [Z79.2]; Atrial flutter, …	8/28/2017 8:52	9/5/2017 11:00	8/27/2017 10:47	Sun
Male	75	White or Caucasian	Urology	27.2	1	1		1/9/2018 16:58	1/26/2018 0:00	1/8/2018 13:59	Mon
Male	74	White or Caucasian	Vascular Surgery	24.4	1	2	Amputated toe of right foot [S98.131A]	1/31/2017 8:56	4/11/2017 8:57	1/30/2017 9:06	Mon
Male	75	White or Caucasian	Hematology Oncology	22.1	1	2	History of nonmelanoma skin cancer [Z85.828]; Seborrheic keratosis [L82.1]; Skin infection [L08.9]; Actinic keratosis [L57.0]; Herpes zoster without complication [B02.9]; Body aches [R52]; Neoplasm of uncertain behavior of skin [D48.5]; Xerosis cutis [L85.3]	4/12/2019 17:21	4/16/2019 12:51	4/12/2019 10:37	Fri
Male	63	White or Caucasian	General Surgery	25.1	1	3		9/8/2018 12:17	9/13/2018 11:44	9/8/2018 9:04	Sat
Male	69	White or Caucasian	Neurosurgery	23.4	1	2	Spinal stenosis of lumbar region with neurogenic claudication [M48.062]	2/29/2020 12:07		2/27/2020 13:01	Thu
Female	59	White or Caucasian	Internal Medicine	26.7	0	1		3/12/2020 15:00	4/7/2020 11:00	3/11/2020 14:24	Wed
Male	57	White or Caucasian	Internal Medicine	38.1	1	2	Vaccine for viral hepatitis [Z23]; Bacteremia [R78.81]; Dysthymic disorder [F34.1]; Hypokalemia [E87.6]; Anxiety state [F41.1]; Hepatic cirrhosis due to chronic hepatitis C infection [B18.2, K74.60]; Pyogenic arthritis of left knee joint, due to unspecified organism [M00.9]; Thrombocytopenia [D69.6]; Smoker [F17.200]; Depressive disorder [F32.9]	11/7/2017 8:47	12/17/2017 21:23	11/5/2017 16:06	Sun
Male	59	White or Caucasian	Hospital Medicine	24.7	1	1		1/12/2020 10:35		1/10/2020 17:10	Fri
Female	73	White or Caucasian	Hospital Medicine	37.8	1	1		2/15/2019 10:36	2/19/2019 17:23	2/15/2019 9:44	Fri
Female	86	White or Caucasian	Care Transitions	30.8	1	1		3/17/2017 18:00		3/17/2017 15:19	Fri
Male	62	White or Caucasian	Thoracic Surgery	26.4	1	3	Neck abscess [L02.11]	6/17/2018 18:37	7/2/2018 16:47	6/17/2018 4:49	Sun
Male	49	White or Caucasian	Respiratory Critical Care	24	0	2	Pneumonia due to infectious organism, unspecified laterality, unspecified part of lung [J18.9]; Acute respiratory failure with hypercapnia [J96.02]; Acute on chronic respiratory failure with hypoxia and hypercapnia [J96.21, J96.22]; Sialorrhea [K11.7]; Spasmodic torticollis [G24.3]; Other facial nerve disorders [G51.8]; Locked in syndrome [G83.5]; Hypernatremia [E87.0]; Abnormal involuntary movem…	5/7/2017 9:21	3/25/2018 2:33	5/6/2017 10:51	Sat
Female	70	Other	Colon Rectal	28.7	1	2	Type 2 diabetes mellitus treated with insulin [E11.9, Z79.4]; Vitamin D deficiency [E55.9]; Nausea [R11.0]; H/O tracheostomy [Z98.890]; Rectal bleeding [K62.5]; Cystitis [N30.90]; Abnormal liver function test [R94.5]; Osteoporosis [M81.0]; Choledocholithiasis [K80.50]; Incontinence [R32]; Small bowel obstruction [K56.609]; Gas [IMO0001]; Parastomal hernia without obstruction or gangrene [K43.5]; …	2/17/2017 9:19	2/22/2017 13:37	2/17/2017 6:09	Fri
Male	45	Other	Internal Medicine	20.9	1	1		6/28/2017 15:46	7/28/2017 4:50	6/25/2017 14:49	Sun
Male	63	White or Caucasian	Internal Medicine	30.5	0	1		7/26/2018 13:45		7/25/2018 10:10	Wed
Male	69	Black or African American	Hospital Medicine	24.6	1	1		2/26/2017 10:31		2/24/2017 13:13	Fri
Female	88	Black or African American	Hospital Medicine	37.2	1	2	Nephrolithiasis [N20.0]; Thrombocytosis [D47.3]; Pericardial effusion [I31.3]; Essential thrombocytosis [D47.3]; Acute respiratory failure with hypoxia [J96.01]	4/13/2017 10:58	4/13/2017 12:30	4/13/2017 0:57	Thu
Female	88	Black or African American	Hospital Medicine	37.2	1	2	Nephrolithiasis [N20.0]; Thrombocytosis [D47.3]; Pericardial effusion [I31.3]; Essential thrombocytosis [D47.3]; Acute on chronic diastolic congestive heart failure [I50.33]; Acute respiratory failure with hypoxia [J96.01]	4/13/2017 17:31	4/22/2017 14:58	4/13/2017 14:46	Thu
Male	36	White or Caucasian	Internal Medicine	28.8	0	2	Acute bacterial endocarditis [I33.0]	8/30/2019 10:34	9/28/2019 8:33	8/29/2019 17:04	Thu
Female	71	White or Caucasian	Trauma	34.7	1	2		9/1/2017 17:30	9/26/2017 11:30	9/1/2017 14:05	Fri
Male	0	White or Caucasian	Pediatric ICU	19.6	0	1		2/4/2019 14:30	2/12/2019 14:35	2/3/2019 22:01	Sun
Female	56	Other	Medical Critical Care Unit	28.5	1	2	Acute left-sided thoracic back pain [M54.6]; Depression, unspecified depression type [F32.9]; CKD (chronic kidney disease), stage III [N18.3]; Acute on chronic respiratory failure with hypoxia [J96.21]; Complex care coordination [Z71.89]; Arteriovenous fistula, acquired [I77.0]; Dysuria [R30.0]; Special screening for malignant neoplasms, colon [Z12.11]; Cardiovascular disease [I25.10]; Vitamin D …	6/18/2019 19:43		6/18/2019 9:07	Tue
Female	58	White or Caucasian	General Surgery	25.3	1	2	SBO (small bowel obstruction) [K56.609]	6/2/2019 10:02	6/14/2019 13:20	6/2/2019 8:04	Sun
Male	47	White or Caucasian	Neurology	22.2	0	1		5/14/2017 8:59		5/13/2017 15:20	Sat
Male	53	Other	Hospital Medicine	46.6	1	2	Sepsis, due to unspecified organism [A41.9]	2/22/2017 14:36	3/9/2017 11:15	2/22/2017 7:34	Wed
Female	58	White or Caucasian	Neurology	23.4	1	2	Altered mental status, unspecified altered mental status type [R41.82]	2/22/2018 18:22	2/24/2018 5:30	2/22/2018 15:09	Thu
Female	59	White or Caucasian	General Surgery	26.6	1	2		2/18/2018 14:00	2/20/2018 10:30	2/18/2018 12:51	Sun
Female	69	White or Caucasian	Neurosurgery	39.6	1	1	Dizzy spells [R42]; Wound drainage [T14.8XXA]; Obesity (BMI 35.0-39.9 without comorbidity) [E66.9]; Acute gastric ulcer with perforation [K25.1]; Tic [F95.9]; Iron deficiency [E61.1]; Microcytic anemia [D50.9]; Other spondylosis with radiculopathy, lumbar region [M47.26]; PONV (postoperative nausea and vomiting) [R11.2, Z98.890]	7/29/2019 16:52	8/14/2019 15:32	7/29/2019 9:44	Mon
Male	84	Other	Hematology Oncology	27.4	1	1		8/15/2017 13:50	9/8/2017 2:40	8/15/2017 13:13	Tue
Male	64	Other	Nephrology	21.8	1	2	ESRD (end stage renal disease) on dialysis [N18.6, Z99.2]; Klebsiella pneumoniae infection [B96.1]; Secondary renal hyperparathyroidism [N25.81]; Need for prophylactic vaccination with tuberculosis (BCG) vaccine [Z23]; Need for prophylactic vaccination and inoculation against influenza [Z23]; Altered mental status, unspecified altered mental status type [R41.82]; Need for prophylactic vaccination…	9/25/2018 21:34	9/28/2018 16:09	9/25/2018 16:27	Tue
Female	21	Black or African American	Internal Medicine	29.8	1	2	Cellulitis of left elbow [L03.114]	9/16/2018 18:41	9/19/2018 13:52	9/16/2018 15:26	Sun
Female	75	White or Caucasian	Neurosurgery	33.1	1	2	Cord compression [G95.20]	9/1/2018 10:48	9/8/2018 14:46	9/1/2018 10:12	Sat
Female	75	White or Caucasian	Neurosurgery	34.2	1	2		9/25/2018 17:37		9/25/2018 10:44	Tue
Female	61	White or Caucasian	General Surgery	22.5	1	3	Necrotizing pancreatitis [K85.91]	10/8/2017 11:31	1/1/2018 11:55	10/7/2017 16:39	Sat
Female	65	White or Caucasian	Orthopedics	40.8	0	1		10/26/2019 16:27	10/31/2019 0:00	10/23/2019 22:00	Wed
Male	74	White or Caucasian	Neurosurgery	23.6	1	1	Essential tremor [G25.0]	1/17/2018 10:58	1/27/2018 6:56	1/15/2018 3:16	Mon
Female	72	White or Caucasian	Hematology Oncology	25.6	1	2	Colitis [K52.9]	10/31/2017 14:08	11/6/2017 17:06	10/31/2017 10:09	Tue
Male	41	White or Caucasian	Surgery	39.8	1	2	Partial small bowel obstruction [K56.600]	11/17/2017 18:23	11/21/2017 17:32	11/17/2017 16:11	Fri
Male	42	White or Caucasian	Cardiology	40.7	1	1		7/20/2018 9:06	1/3/2019 21:52	7/19/2018 12:27	Thu
Male	67	White or Caucasian	Internal Medicine	26.8	1	2	Vascular occlusion [I99.8]	2/14/2019 19:11	2/18/2019 2:00	2/14/2019 18:32	Thu
Male	67	White or Caucasian	Internal Medicine	26.8	1	2	Vascular occlusion [I99.8]	2/18/2019 17:04	2/21/2019 10:37	2/18/2019 10:00	Mon
Female	79	White or Caucasian	Hospital Medicine	34.6	1	1	Ductal carcinoma in situ (DCIS) of left breast [D05.12]; Bacteremia [R78.81]; Other acute pulmonary embolism with acute cor pulmonale [I26.09]; Recurrent pulmonary emboli [I26.99]; Epidural abscess [G06.2]; Lumbar radiculopathy [M54.16]; Hypercholesteremia [E78.00]; Endometrial hyperplasia [N85.00]; Deep vein thrombosis (DVT) of lower extremity, unspecified chronicity, unspecified laterality, uns…	5/30/2018 22:08	7/4/2018 17:59	5/30/2018 10:55	Wed
Female	79	White or Caucasian	Internal Medicine	33.7	1	1	Left hip pain [M25.552]; Bacteremia due to Pseudomonas [R78.81]; Ductal carcinoma in situ (DCIS) of left breast [D05.12]; Encounter for long-term (current) use of antibiotics [Z79.2]; Other acute pulmonary embolism with acute cor pulmonale [I26.09]; Recurrent pulmonary emboli [I26.99]; Epidural abscess [G06.2]; Abscess, psoas [K68.12]; Osteomyelitis of lumbar spine [M46.26]; Lumbar radiculopathy …	7/4/2018 18:00	10/9/2018 22:30	7/2/2018 0:28	Mon
Male	44	White or Caucasian	CardioVascularThoracic Surgery	30.6	1	2		9/29/2018 17:53	10/29/2018 12:00	9/28/2018 11:13	Fri
Female	73	White or Caucasian	General Surgery	33.6	0	2	DDD (degenerative disc disease), lumbar [M51.36]; SBO (small bowel obstruction) [K56.609]; Rectal perforation [K63.1]; Small bowel obstruction [K56.609]; Partial small bowel obstruction [K56.600]	3/3/2018 10:29	3/5/2018 14:06	3/2/2018 12:51	Fri
Female	73	White or Caucasian	General Surgery	33.6	0	2		3/5/2018 14:07	3/17/2018 8:53	3/5/2018 13:16	Mon
Female	73	White or Caucasian	General Surgery	37	0	2	DDD (degenerative disc disease), lumbar [M51.36]; SBO (small bowel obstruction) [K56.609]; Rectal perforation [K63.1]; Small bowel obstruction [K56.609]; Partial small bowel obstruction [K56.600]	3/17/2018 8:50	3/19/2018 17:07	3/17/2018 1:03	Sat
Female	73	White or Caucasian	General Surgery	30.2	0	1		6/21/2018 14:18	2/5/2019 1:42	6/21/2018 8:52	Thu
Male	77	White or Caucasian	CardioVascularThoracic Surgery	23.1	1	2		4/24/2019 14:27	4/30/2019 0:00	4/24/2019 10:21	Wed
Female	61	White or Caucasian	Colon Rectal	33.8	0	3		9/30/2017 12:35	1/10/2018 0:00	9/29/2017 15:58	Fri
Female	84	White or Caucasian	Hospital Medicine	17.2	1	2	AKI (acute kidney injury) [N17.9]; Squamous cell carcinoma of left thigh [C44.729]; Shortness of breath [R06.02]; Small bowel obstruction [K56.609]; Squamous cell carcinoma of skin of right hand [C44.622]; CKD (chronic kidney disease) stage 3, GFR 30-59 ml/min [N18.3]; Vertigo [R42]; Pleural effusion [J90]; CLL (chronic lymphocytic leukemia) [C91.10]	2/8/2017 16:51	2/17/2017 19:07	2/8/2017 12:14	Wed
Female	84	White or Caucasian	Hospital Medicine	17.2	1	2	Small bowel obstruction [K56.609]	2/17/2017 18:45	2/21/2017 14:27	2/17/2017 18:14	Fri
Male	33	White or Caucasian	Internal Medicine	26.5	0	2	SDH (subdural hematoma) [S06.5X9A]	7/9/2017 10:54	7/15/2017 0:00	7/8/2017 15:22	Sat
Female	38	White or Caucasian	Hematology Oncology	16.7	1	2		8/16/2019 14:09	8/20/2019 14:02	8/15/2019 14:40	Thu
Female	38	White or Caucasian	Hematology Oncology	16.7	1	3		8/20/2019 13:52	3/10/2020 16:53	8/20/2019 11:00	Tue
Male	34	White or Caucasian	Orthopedics	36.9	1	2	Anemia, blood loss [D50.0]; Hip osteomyelitis [M86.9]; Encounter for long-term (current) use of antibiotics [Z79.2]; Paraplegia following spinal cord injury [G82.20]; Microcytic hypochromic anemia [D50.9]; Hyponatremia [E87.1]; Chronic osteomyelitis [M86.60]; Bladder rupture [N32.89]; Chronic pain syndrome [G89.4]; Subacute osteomyelitis of left femur [M86.252]; Obesity (BMI 30-39.9) [E66.9]; Fre…	10/3/2017 11:47	11/8/2017 18:29	10/3/2017 9:52	Tue
Male	33	White or Caucasian	Internal Medicine	33.5	1	2	Depression, unspecified depression type [F32.9]; Anemia, blood loss [D50.0]; BRBPR (bright red blood per rectum) [K62.5]; Paraplegia following spinal cord injury [G82.20]; Sepsis due to group B Streptococcus [A40.1]; Unspecified osteomyelitis, other specified site [M86.9]; Cellulitis, unspecified cellulitis site [L03.90]; Hyponatremia [E87.1]; Acute deep vein thrombosis (DVT) of other specified v…	1/9/2017 14:06	2/22/2017 14:49	1/9/2017 13:39	Mon
Male	58	White or Caucasian	Hospital Medicine	21.8	1	1		1/26/2018 21:22		1/25/2018 17:33	Thu
Female	54	Other	Surgery	30.8	1	1		12/30/2018 14:38	1/16/2019 11:45	12/29/2018 13:07	Sat
Female	55	Other	Hospital Medicine	32.9	1	2	Relapsing polychondritis [M94.1]	10/27/2019 17:46	11/5/2019 11:12	10/27/2019 14:50	Sun
Female	53	White or Caucasian	Internal Medicine	55.3	1	2	Bilateral cellulitis of lower leg [L03.116, L03.115]	11/21/2019 18:42	12/17/2019 10:58	11/21/2019 16:06	Thu
Female	41	Other	Medical Critical Care Unit	23.4	1	2	Non compliance w medication regimen [Z91.14]; Chronic interstitial cystitis with hematuria [N30.11]; Hepatic abscess [K75.0]; Normocytic anemia [D64.9]; Multi-organ failure with liver failure [K72.90]; Hydronephrosis due to obstruction of ureter [N13.2]; History of substance abuse [F19.11]; Sepsis due to undetermined organism, with acute renal failure [A41.9, R65.20, N17.9]; Drug-induced liver in…	1/12/2019 17:08		1/11/2019 10:51	Fri
Male	50	Other	Orthopedics	34.2	1	2	Acute pain of right shoulder [M25.511]	9/28/2018 17:04		9/28/2018 4:42	Fri
Female	27	Other	Neuro ICU	29.4	0	2	Meningoencephalitis [G04.90]; Obstructive hydrocephalus [G91.1]; Diffuse cerebral edema [G93.6]	2/1/2020 17:12	2/9/2020 9:49	1/30/2020 20:37	Thu
Male	61	Other	Hematology Oncology	42.2	1	2	Class 3 severe obesity due to excess calories with serious comorbidity and body mass index (BMI) of 40.0 to 44.9 in adult [E66.01, Z68.41]; Cholangiocarcinoma [C22.1]; Contrast media allergy [Z91.041]; Essential hypertension [I10]; Allergic reaction, initial encounter [T78.40XA]; OSA (obstructive sleep apnea) [G47.33]; Cellulitis of right lower extremity [L03.115]; Cough [R05]; Uncontrolled type …	9/19/2019 17:34	9/20/2019 19:26	9/19/2019 8:55	Thu
Male	53	White or Caucasian	Orthopedics	41.6	1	2	Anemia, unspecified type [D64.9]; Acute tubular necrosis [N17.0]; Morbid obesity due to excess calories [E66.01]; Subacute osteomyelitis of left tibia [M86.262]; Infection due to Enterobacteriaceae [A49.8]; Shortness of breath [R06.02]; Closed trimalleolar fracture of left ankle, with delayed healing, subsequent encounter [S82.852G]; Chest pain, unspecified type [R07.9]; Anxiety [F41.9]; Deep vei…	5/3/2017 17:21	9/28/2017 17:15	5/3/2017 17:05	Wed
Male	53	White or Caucasian	Hospital Medicine	49.9	1	2		4/5/2017 10:20	5/3/2017 17:21	4/4/2017 13:53	Tue
Female	83	White or Caucasian	Neurology	19.8	1	2	Chronic systolic heart failure [I50.22]; Other left-sided nontraumatic intracerebral hemorrhage [I61.8]; S/P mitral valve replacement with bioprosthetic valve [Z95.3]; Somnolence [R40.0]	3/12/2018 8:50	3/12/2018 10:56	3/11/2018 18:10	Sun
Female	83	White or Caucasian	Neurology	19.8	1	2	Chronic systolic heart failure [I50.22]; Other left-sided nontraumatic intracerebral hemorrhage [I61.8]; S/P mitral valve replacement with bioprosthetic valve [Z95.3]; Somnolence [R40.0]	3/12/2018 11:02		3/12/2018 10:24	Mon
Female	53	White or Caucasian	Hospital Medicine	74.2	1	1	Fever, unknown origin [R50.9]	12/30/2018 12:10	10/4/2019 8:14	12/28/2018 10:32	Fri
Male	62	White or Caucasian	General Surgery	48.5	1	3	Preop testing [Z01.818]; Presence of coronary angioplasty implant and graft [Z95.5]; Esophageal adenocarcinoma [C15.9]; BMI 45.0-49.9, adult [Z68.42]; Malignant neoplasm of lower third of esophagus [C15.5]; Adenocarcinoma of lower esophagus [C15.5]	11/10/2017 14:38	11/21/2017 13:36	11/9/2017 15:24	Thu
Male	0	White or Caucasian	Pediatric Hospitalist	18.5	0	1		12/20/2019 16:00	12/25/2019 9:30	12/20/2019 11:19	Fri
Male	35	White or Caucasian	Hospital Medicine	27.5	1	2	MRSA (methicillin resistant Staphylococcus aureus) infection [A49.02]; Abnormal LFTs (liver function tests) [R94.5]; History of transesophageal echocardiography (TEE) for monitoring [Z92.89]; Non compliance with medical treatment [Z91.19]; Endocarditis of tricuspid valve [I36.8]; Endocarditis, unspecified chronicity, unspecified endocarditis type [I38]; Multiple pulmonary nodules determined by co…	6/17/2017 9:30	7/16/2017 11:06	6/16/2017 11:13	Fri
Male	35	White or Caucasian	Hospital Medicine	27.5	1	2	MRSA (methicillin resistant Staphylococcus aureus) infection [A49.02]; Endocarditis of tricuspid valve [I36.8]	7/16/2017 11:07	7/26/2017 21:44	7/16/2017 9:45	Sun
Male	36	White or Caucasian	Internal Medicine	38	1	2	Intra-abdominal lymphadenopathy [R59.0]; MRSA (methicillin resistant Staphylococcus aureus) infection [A49.02]; Abnormal LFTs (liver function tests) [R94.5]; QT prolongation [R94.31]; Unresponsive episode [R41.89]; Non compliance with medical treatment [Z91.19]; Cocaine abuse [F14.10]; Cannabis abuse [F12.10]; Opioid use disorder, severe, dependence [F11.20]; Endocarditis of tricuspid valve [I36.…	9/22/2018 10:07	10/1/2018 11:20	9/21/2018 15:10	Fri
Male	75	White or Caucasian	Internal Medicine	25.1	0	2	AKI (acute kidney injury) [N17.9]; Dehydration [E86.0]; Hypokalemia [E87.6]; Right upper quadrant abdominal pain [R10.11]; Acute appendicitis, unspecified acute appendicitis type [K35.80]; C. difficile diarrhea [A04.72]	8/16/2018 18:10		8/16/2018 11:24	Thu
Male	49	White or Caucasian	CardioVascularThoracic Surgery	23.5	1	2		6/11/2018 14:19		6/11/2018 12:55	Mon
Male	72	White or Caucasian	Hematology Oncology	31.5	1	2		12/4/2017 9:07		12/3/2017 10:17	Sun
Male	63	Black or African American	Hospital Medicine	24.7	1	2	Hypertensive urgency [I16.0]; ESRD needing dialysis [N18.6, Z99.2]; IDDM (insulin dependent diabetes mellitus) [E11.9, Z79.4]; NSTEMI (non-ST elevated myocardial infarction) [I21.4]; Presence of drug coated stent in left circumflex coronary artery [Z95.5]; HCAP (healthcare-associated pneumonia) [J18.9]; Nonspecific reaction to tuberculin skin test without active tuberculosis [R76.11]; Personal hi…	5/2/2017 16:44	5/12/2017 18:10	5/2/2017 15:41	Tue
Male	62	White or Caucasian	Hospital Medicine	32.2	1	1		12/18/2018 15:00	3/24/2019 0:00	12/17/2018 15:29	Mon
Male	62	White or Caucasian	Internal Medicine	30.1	1	2		11/9/2019 13:59		11/8/2019 12:26	Fri
Male	82	White or Caucasian	Internal Medicine	23.5	1	1		10/26/2019 10:36		10/25/2019 8:37	Fri
Female	49	White or Caucasian	Hematology Oncology	44	1	2	Right upper quadrant abdominal pain [R10.11]	10/16/2019 17:34	10/18/2019 14:46	10/16/2019 7:39	Wed
Female	77	White or Caucasian	Respiratory Critical Care	20.5	1	2	Elevated alkaline phosphatase level [R74.8]; Acute on chronic respiratory failure with hypoxia and hypercapnia [J96.21, J96.22]; Idiopathic progressive neuropathy [G60.3]; Dilated cbd, acquired [K83.8]; Abnormal liver function tests [R94.5]; Spinal muscular atrophy [G12.9]	7/15/2018 10:14		7/15/2018 5:39	Sun
Male	73	White or Caucasian	Respiratory Critical Care	24.8	1	2	Abdominal aortic aneurysm (AAA) without rupture [I71.4]; Atrial fibrillation with rapid ventricular response [I48.91]; Preoperative clearance [Z01.818]; Encephalopathy [G93.40]; Hypercarbia [R06.89]; Other chest pain [R07.89]; Chronic obstructive pulmonary disease, unspecified COPD type [J44.9]; Closed fracture of left hip, initial encounter [S72.002A]; Elevated troponin [R79.89]; COPD exacerbati…	1/3/2019 14:09		1/3/2019 9:51	Thu
Male	67	White or Caucasian	Neuro ICU	27	0	3	Stroke due to embolism of left middle cerebral artery [I63.412]	4/19/2017 9:56		4/19/2017 8:05	Wed
Female	50	White or Caucasian	Internal Medicine	24.4	0	1	UTI (urinary tract infection) [N39.0]	4/15/2020 14:02		4/15/2020 9:57	Wed
Female	75	White or Caucasian	Surgery	26	0	2		9/16/2019 11:14		9/16/2019 7:32	Mon
Male	60	White or Caucasian	Hospital Medicine	29.1	1	2	Ventral hernia without obstruction or gangrene [K43.9]	11/5/2019 11:34	11/13/2019 0:00	11/5/2019 7:27	Tue
Male	77	White or Caucasian	Internal Medicine	37.3	1	2	Hydronephrosis of right kidney [N13.30]	1/13/2020 16:37	1/27/2020 12:23	1/13/2020 15:11	Mon
Female	57	White or Caucasian	Neuro ICU	20	0	2		8/27/2018 20:14	9/7/2018 10:00	8/27/2018 18:22	Mon
Female	78	White or Caucasian	Cardiology	42.5	1	2	NSTEMI (non-ST elevated myocardial infarction) [I21.4]; Morbid obesity [E66.01]; Congestive heart failure, unspecified HF chronicity, unspecified heart failure type [I50.9]; ACS (acute coronary syndrome) [I24.9]	12/31/2019 11:58	1/5/2020 11:55	12/31/2019 9:23	Tue
Male	64	Black or African American	Orthopedics	32.6	1	1		9/20/2017 13:46	1/23/2018 23:39	9/20/2017 6:41	Wed
Male	82	White or Caucasian	Hematology Oncology	23.2	1	2	Multiple myeloma, remission status unspecified [C90.00]	8/4/2019 14:09	8/10/2019 9:58	8/4/2019 8:40	Sun
Male	50	White or Caucasian	Internal Medicine	22.4	1	2	Meningitis due to organism [G03.9]; History of resection of meningioma [Z98.890, Z86.03]; Altered mental status, unspecified altered mental status type [R41.82]; Secondary seizure disorder [G40.909]	8/24/2018 17:06		8/23/2018 20:08	Thu
Female	73	White or Caucasian	Cardiology Critical Care Unit	22.6	1	2		8/13/2017 19:51	8/16/2017 14:55	8/13/2017 14:08	Sun
Male	53	White or Caucasian	Internal Medicine	20.7	1	1	Abscess of right thigh [L02.415]	8/5/2019 17:41	8/16/2019 18:23	8/3/2019 11:18	Sat
Female	75	White or Caucasian	Hematology Oncology	32.7	1	1		4/18/2017 10:14	8/16/2017 0:00	4/17/2017 16:34	Mon
Female	77	White or Caucasian	General Surgery	35.9	1	2		10/26/2019 10:30		10/25/2019 16:20	Fri
Male	21	White or Caucasian	Neurosurgery	29.1	1	2	Pseudomeningocele [G96.19]	9/19/2019 17:15		9/18/2019 3:45	Wed
Female	36	Other	Hematology Oncology	37.7	1	2	Nausea and vomiting, intractability of vomiting not specified, unspecified vomiting type [R11.2]	2/1/2019 11:28	3/4/2019 8:51	2/1/2019 9:45	Fri
Female	36	Other	Hematology Oncology	34.7	1	2	Stage 3 chronic kidney disease [N18.3]; Pyuria [R82.81]; Adenocarcinoma of appendix [C18.1]; Short gut syndrome [K91.2]; Abdominal pain, generalized [R10.84]; Intractable cyclical vomiting with nausea [R11.15]; Epigastric pain [R10.13]; Pseudomyxoma peritonei [C78.6]; Small bowel obstruction [K56.609]; Obesity, morbid, BMI 40.0-49.9 [E66.01]; Renal disease [N28.9]; Depression due to physical illn…	3/4/2019 8:52	4/19/2019 18:27	3/4/2019 0:36	Mon
Female	36	Other	Hematology Oncology	39.7	1	2	Stage 3 chronic kidney disease [N18.3]; Pyuria [R82.81]; Adenocarcinoma of appendix [C18.1]; Short gut syndrome [K91.2]; Gastroesophageal reflux disease without esophagitis [K21.9]; Intractable cyclical vomiting with nausea [R11.15]; Epigastric pain [R10.13]; Pseudomyxoma peritonei [C78.6]; Small bowel obstruction [K56.609]; Obesity, morbid, BMI 40.0-49.9 [E66.01]; Other elevated white blood cell…	4/22/2019 22:26	5/30/2019 12:06	4/22/2019 16:05	Mon
Female	36	Other	Hematology Oncology	37.6	1	2	Short gut syndrome [K91.2]; Intractable cyclical vomiting with nausea [R11.15]	5/30/2019 11:46	6/17/2019 3:00	5/30/2019 10:56	Thu
Female	36	Other	Hematology Oncology	38.1	1	2		6/17/2019 12:27	6/17/2019 18:04	6/17/2019 9:24	Mon
Female	36	Other	Hematology Oncology	38.1	1	2		6/17/2019 18:05		6/17/2019 16:31	Mon
Female	88	White or Caucasian	Neurology	20.1	1	3		1/13/2019 12:19		1/13/2019 9:00	Sun
Male	57	White or Caucasian	Hospital Medicine	24.4	1	1		5/25/2019 14:55	11/12/2019 11:38	5/24/2019 9:04	Fri
Male	65	White or Caucasian	Hematology Oncology	34.9	1	2	Pancytopenia [D61.818]; Class 1 obesity without serious comorbidity with body mass index (BMI) of 34.0 to 34.9 in adult, unspecified obesity type [E66.9, Z68.34]; Idiopathic aplastic anemia [D61.3]	1/22/2018 18:01	1/27/2018 15:13	1/22/2018 11:17	Mon
Male	23	Asian	Hospital Medicine	16.1	0	1		6/14/2017 18:19		6/14/2017 8:32	Wed
Male	63	White or Caucasian	Internal Medicine	29.1	1	2	Anemia, chronic disease [D63.8]; AKI (acute kidney injury) [N17.9]; Complicated UTI (urinary tract infection) [N39.0]; Vertebral osteomyelitis [M46.20]; Encounter for long-term (current) use of antibiotics [Z79.2]; Fecal incontinence [R15.9]; Osteomyelitis due to Staphylococcus aureus [M86.9, A49.01]; Enterococcal bacteremia [R78.81, B95.2]; Sepsis, due to unspecified organism [A41.9]; Anemia of …	4/10/2017 20:16	5/8/2017 0:00	4/10/2017 18:18	Mon
Male	64	White or Caucasian	Hospital Medicine	23.5	1	2		5/21/2017 18:13	5/26/2017 9:56	5/21/2017 14:06	Sun
Male	63	White or Caucasian	Internal Medicine	32.8	1	1		2/20/2017 9:07	4/10/2017 20:16	2/19/2017 9:45	Sun
Female	68	White or Caucasian	Trauma	37.5	1	2		8/15/2017 13:54		8/15/2017 11:05	Tue
Female	76	White or Caucasian	Colon Rectal	45.1	0	1		9/19/2018 22:36	9/22/2018 10:44	9/18/2018 14:05	Tue
Male	73	White or Caucasian	Internal Medicine	26	1	2		8/4/2017 12:20	8/11/2017 10:45	8/3/2017 15:24	Thu
Male	50	Asian	Neurosurgery	24.3	0	2	Intracranial hemorrhage [I62.9]	3/25/2018 17:01	4/7/2018 0:00	3/25/2018 12:13	Sun
Male	63	Asian	Respiratory Critical Care	23.7	1	2	Cellulitis of left arm [L03.114]; C. difficile colitis [A04.72]; Chronic atrial fibrillation [I48.20]; FCR (flexor carpi radialis) tenosynovitis [M65.9]; NSTEMI (non-ST elevated myocardial infarction) [I21.4]; Acute encephalopathy [G93.40]; Acute on chronic respiratory failure with hypoxia [J96.21]; Right wrist pain [M25.531]; H/O atrial septal defect repair [Z87.74]; Polyarticular gout [M10.00];…	6/12/2017 18:48	7/26/2017 11:55	6/12/2017 10:31	Mon
Male	64	Asian	Respiratory Critical Care	29.3	1	3	Acute on chronic combined systolic and diastolic heart failure [I50.43]	7/26/2017 11:48		7/26/2017 11:04	Wed
Male	60	Other	Hematology Oncology	34.4	1	1	Chronic pain due to neoplasm [G89.3]	9/29/2017 17:13		9/29/2017 9:56	Fri
Male	57	White or Caucasian	Internal Medicine	25.6	1	1	Osteomyelitis of left tibia, unspecified type [M86.9]	10/26/2019 21:22	1/16/2020 23:25	10/26/2019 15:45	Sat
Female	47	White or Caucasian	Trauma	28	1	2		8/8/2018 17:16	8/10/2018 0:00	8/5/2018 18:15	Sun
Female	47	White or Caucasian	Plastic Surgery	26.3	1	1		8/31/2018 10:36	11/9/2018 13:42	8/25/2018 9:31	Sat
Female	22	White or Caucasian	Respiratory Critical Care	25	1	2	Pneumonia of left lower lobe due to infectious organism [J18.1]	9/16/2018 10:57		9/16/2018 2:06	Sun
Male	54	White or Caucasian	Hospital Medicine	33.4	1	1		2/6/2019 14:43	2/6/2019 23:00	2/5/2019 17:29	Tue
Female	7	Black or African American	Pediatric Hospitalist	NULL	1	1		11/2/2018 18:24	6/11/2019 0:00	11/1/2018 15:09	Thu
Male	76	White or Caucasian	Neurosurgery	31.8	1	1	Spinal stenosis of lumbar region, unspecified whether neurogenic claudication present [M48.061]	12/17/2018 11:18	5/12/2019 3:35	12/14/2018 20:34	Fri
Female	90	White or Caucasian	Internal Medicine	36.2	0	2		3/1/2017 15:00	3/1/2017 16:30	3/1/2017 14:03	Wed
Female	90	White or Caucasian	Internal Medicine	36.2	0	2		3/1/2017 16:41	3/6/2017 13:38	3/1/2017 14:03	Wed
Male	54	White or Caucasian	Respiratory Critical Care	17.9	1	2		8/19/2018 17:06	9/27/2018 0:00	8/19/2018 11:23	Sun
Male	54	White or Caucasian	Respiratory Critical Care	21	1	2		9/27/2018 0:53	10/15/2018 10:46	9/26/2018 8:14	Wed
Male	55	White or Caucasian	Respiratory Critical Care	21	1	2		10/15/2018 10:47	10/15/2018 16:15	10/15/2018 10:14	Mon
Male	55	White or Caucasian	Respiratory Critical Care	21	1	2	Chronic obstructive pulmonary disease, unspecified COPD type [J44.9]	10/17/2018 17:45	10/26/2018 9:45	10/17/2018 9:58	Wed
Male	55	White or Caucasian	Respiratory Critical Care	16.8	1	2	Atelectasis of left lung [J98.11]	10/29/2018 11:03	11/11/2018 19:00	10/26/2018 8:00	Fri
Male	61	White or Caucasian	CardioVascularThoracic Surgery	26.3	1	2	NSTEMI (non-ST elevated myocardial infarction) [I21.4]; Postoperative fever [R50.82]; Left atrial enlargement [I51.7]; S/P MVR (mitral valve repair) [Z98.890]; Non-rheumatic mitral regurgitation [I34.0]; Acute respiratory failure with hypoxia [J96.01]; Chronic unconjugated hyperbilirubinemia [R17]; Gram-negative bacteremia [R78.81]; Rhinovirus infection [B34.8]; PONV (postoperative nausea and vom…	7/20/2018 16:56	7/24/2018 11:53	7/20/2018 10:47	Fri
Male	62	Asian	Hematology Oncology	24.7	1	2	Pain of upper abdomen [R10.10]	12/22/2018 14:01		12/22/2018 8:50	Sat
Female	48	White or Caucasian	Hospital Medicine	25.2	1	1	Preseptal cellulitis [L03.213]; Basilar artery aneurysm [I72.5]	6/18/2018 10:10	6/19/2018 13:54	6/18/2018 9:04	Mon
Male	82	White or Caucasian	Hematology Oncology	26.1	1	2		4/8/2017 10:45	4/19/2017 14:26	4/7/2017 12:25	Fri
Female	16	White or Caucasian	Pediatric Gastroenterology	18.6	0	1		2/8/2017 15:47	2/12/2017 13:08	2/8/2017 11:05	Wed
Female	71	White or Caucasian	Cardiology	32.3	1	2		7/2/2018 13:45	7/10/2018 11:11	7/2/2018 10:58	Mon
Female	82	White or Caucasian	Colon Rectal	27	0	2	Vitamin D deficiency [E55.9]; Multinodular goiter (nontoxic) [E04.2]; Tremors of nervous system [R25.1]; Preop examination [Z01.818]; Hiatal hernia [K44.9]; Osteopenia of multiple sites [M85.89]; Sigmoid diverticulitis [K57.32]; Valvular heart disease [I38]; S/P laparoscopic-assisted sigmoidectomy [Z90.49]; Generalized anxiety disorder [F41.1]; Diverticulitis [K57.92]; Localized, primary osteoart…	8/23/2019 14:18	8/29/2019 10:29	8/23/2019 9:06	Fri
Female	66	White or Caucasian	Internal Medicine	26	1	1		10/26/2018 14:01	12/22/2018 12:19	10/26/2018 9:02	Fri
Female	66	White or Caucasian	Internal Medicine	23.8	1	1		12/28/2018 14:30	2/26/2019 0:00	12/27/2018 8:26	Thu
Female	66	White or Caucasian	Internal Medicine	23.8	1	2	Psoas abscess, right [K68.12]; Psoas abscess, left [K68.12]; Vascular dementia with behavior disturbance [F01.51]; Abscess, psoas [K68.12]; Osteomyelitis of lumbar spine [M46.26]; Discitis, unspecified spinal region [M46.40]; MRSA bacteremia [R78.81]; Rheumatoid arthritis involving multiple sites with positive rheumatoid factor [M05.79]; Wernicke encephalopathy [E51.2]; Anxiety [F41.9]; Discitis …	2/28/2019 17:44	4/19/2019 19:59	2/28/2019 14:11	Thu
Female	34	White or Caucasian	Hospital Medicine	29.9	1	2	Class 1 obesity due to excess calories without serious comorbidity with body mass index (BMI) of 31.0 to 31.9 in adult [E66.09, Z68.31]; Gross hematuria [R31.0]; MRSA bacteremia [R78.81]; Kidney stone [N20.0]; Acute pain of left shoulder [M25.512]; Calculus of ureter [N20.1]; Attention deficit disorder, unspecified hyperactivity presence [F98.8]; Renal colic [N23]; Pyelonephritis [N12]; Current s…	2/7/2020 19:13	3/4/2020 14:29	2/7/2020 17:38	Fri
Female	34	White or Caucasian	Hospital Medicine	29.9	1	2	Class 1 obesity due to excess calories without serious comorbidity with body mass index (BMI) of 31.0 to 31.9 in adult [E66.09, Z68.31]; Gross hematuria [R31.0]; Staphylococcal arthritis of left shoulder [M00.012]; Kidney stone [N20.0]; Acute pain of left shoulder [M25.512]; Calculus of ureter [N20.1]; Essential hypertension [I10]; Attention deficit disorder, unspecified hyperactivity presence [F…	3/4/2020 14:30	3/18/2020 17:34	3/4/2020 13:22	Wed
Male	50	White or Caucasian	Hospital Medicine	38.5	1	3		5/2/2019 12:01	5/14/2019 10:36	5/2/2019 11:00	Thu
Male	50	White or Caucasian	Hospital Medicine	41.3	1	2		10/21/2019 15:00	11/9/2019 10:35	10/20/2019 15:48	Sun
Male	64	White or Caucasian	Medical Critical Care Unit	23.6	1	2	Shock [R57.9]; Malignant neoplasm of upper lobe of right lung [C34.11]; Myocardial infarct, old [I25.2]; Abnormal chest x-ray with multiple lung nodules [R91.8]	7/23/2017 18:36		7/23/2017 9:53	Sun
Male	62	White or Caucasian	Hematology Oncology	39.7	1	2	Acute myeloid leukemia not having achieved remission [C92.00]	9/26/2018 11:09	10/27/2018 13:56	9/26/2018 4:22	Wed
Male	62	White or Caucasian	Hematology Oncology	35	1	2	Acute myeloid leukemia not having achieved remission [C92.00]; Invasive aspergillosis [B44.9]; Vitamin D deficiency [E55.9]; Morbid obesity [E66.01]; Other abnormal glucose [R73.09]; Insomnia, unspecified type [G47.00]; Acquired hypothyroidism [E03.9]; Impotence of organic origin [N52.9]; Hypogonadotropic hypogonadism [E23.0]; Disorder of bone and cartilage [M89.9, M94.9]; Chronic obstructive pul…	11/12/2018 16:57	12/3/2018 13:39	11/12/2018 11:55	Mon
Male	62	White or Caucasian	Hematology Oncology	36.1	1	2	Chronic pain syndrome [G89.4]	12/26/2018 16:59	1/8/2020 17:35	12/26/2018 13:31	Wed
Female	20	White or Caucasian	Internal Medicine	24.8	1	1		5/17/2018 17:00	7/3/2018 11:50	5/17/2018 12:32	Thu
Male	82	White or Caucasian	General Surgery	24.2	1	1	Gangrenous cholecystitis [K81.0]	8/23/2019 17:38	11/7/2019 0:00	8/22/2019 9:07	Thu
Male	82	White or Caucasian	Internal Medicine	24	1	1		11/23/2019 18:00		11/22/2019 10:47	Fri
Male	99	White or Caucasian	Cardiology Critical Care Unit	29.5	1	2	Pneumonia of right lower lobe due to infectious organism [J18.1]	11/27/2018 11:45	12/4/2018 6:00	11/27/2018 10:18	Tue
Male	43	White or Caucasian	Internal Medicine	27.1	1	2	Pseudocyst of pancreas [K86.3]; Cyst of pancreas [K86.2]; Alcohol abuse, in remission [F10.11]; Chronic pain disorder [G89.4]; Anxiety [F41.9]; RUQ abdominal pain [R10.11]; Alcohol-induced acute pancreatitis, unspecified complication status [K85.20]; Coffee ground emesis [K92.0]; Encounter for nasojejunal (NJ) tube placement [Z46.89]; Acute on chronic pancreatitis [K85.90, K86.1]; Other chronic p…	3/25/2019 14:14	4/6/2019 10:30	3/25/2019 11:51	Mon
Male	77	White or Caucasian	Hospital Medicine	29.6	1	2		11/8/2018 17:38		11/8/2018 8:20	Thu
Male	71	White or Caucasian	General Surgery	25.1	0	2	Melena [K92.1]; Epigastric mass [R19.06]	7/3/2018 16:43		7/3/2018 11:36	Tue
Male	33	Other	Internal Medicine	24.2	0	1		11/15/2017 12:19		11/14/2017 15:51	Tue
Male	65	White or Caucasian	Internal Medicine	26.7	1	3	Intraparenchymal hematoma of brain, left, without loss of consciousness, initial encounter [S06.350A]; Double vision [H53.2]	4/15/2017 17:44		4/15/2017 11:11	Sat
Male	44	Other	Hospital Medicine	22.3	0	2		2/26/2017 18:29	2/26/2017 20:00	2/26/2017 14:48	Sun
Male	44	Other	Hospital Medicine	22.3	0	2		2/26/2017 19:56	3/2/2017 13:57	2/26/2017 19:30	Sun
Female	71	White or Caucasian	Cardiology Critical Care Unit	22.9	1	2		4/11/2018 10:09		4/10/2018 23:33	Tue
Male	73	White or Caucasian	Hospital Medicine	44	1	2	Acute non-recurrent sinusitis of other sinus [J01.80]; Pneumonia due to infectious organism, unspecified laterality, unspecified part of lung [J18.9]; AKI (acute kidney injury) [N17.9]; Fall, initial encounter [W19.XXXA]; Pain and swelling of left lower leg [M79.662, M79.89]; Morbid obesity [E66.01]; Keratopathy [H18.9]; Essential hypertension [I10]; Altered mental status, unspecified altered men…	1/28/2019 18:20	2/12/2019 15:20	1/28/2019 5:32	Mon
Female	59	Other	Internal Medicine	34.1	1	2	Other systemic lupus erythematosus with other organ involvement [M32.19]; Surgical site infection [T81.49XA]; Hyperglycemia [R73.9]; S/P ICD (internal cardiac defibrillator) procedure [Z95.810]; Acute on chronic systolic congestive heart failure [I50.23]; Psoriasis [L40.9]; Polyarthralgia [M25.50]; Essential hypertension [I10]; Rotator cuff tear arthropathy of right shoulder [M75.101, M12.811]; O…	4/10/2020 19:06		4/10/2020 9:50	Fri
Male	31	Black or African American	Internal Medicine	29.2	1	2	Cystic fibrosis with pulmonary manifestations [E84.0]	4/30/2019 11:12		4/29/2019 21:02	Mon
Male	46	White or Caucasian	Internal Medicine	62.2	1	1		6/26/2018 17:37	9/7/2018 15:22	6/26/2018 13:12	Tue
Male	80	White or Caucasian	Medical Critical Care Unit	21	1	2	Pneumothorax on right [J93.9]	6/12/2019 17:54		6/12/2019 13:39	Wed
Female	78	White or Caucasian	CardioVascularThoracic Surgery	41.1	1	2	Abdominal aortic aneurysm without rupture [I71.4]	9/29/2019 21:57	10/22/2019 10:59	9/29/2019 9:55	Sun
Female	87	White or Caucasian	Hospital Medicine	29.2	1	1		1/5/2020 9:00	1/5/2020 11:00	1/4/2020 10:00	Sat
Male	81	White or Caucasian	Orthopedics	31.1	1	1		10/14/2019 13:51	1/29/2020 10:10	10/10/2019 8:28	Thu
Female	3	White or Caucasian	Pediatric Hospitalist	14.9	0	1		7/18/2019 14:09		7/17/2019 15:54	Wed
Male	80	White or Caucasian	Internal Medicine	27.4	1	2	H/O prostate cancer [Z85.46]; Chronic atrial fibrillation [I48.20]; AKI (acute kidney injury) [N17.9]; Encounter for screening for malignant neoplasm of colon [Z12.11]; Rash [R21]; Muscular dystrophy [G71.00]; Neuropathy [G62.9]; Family history of musculoskeletal disease [Z82.69]; Multinodular goiter [E04.2]; Other secondary kyphosis, cervicothoracic region [M40.13]; Prostate CA [C61]; Non-toxic …	12/6/2018 19:30		12/6/2018 11:39	Thu
Female	49	Black or African American	Hospital Medicine	23.5	1	2	Dysphagia [R13.10]; Fibroids [D21.9]; Dehydration [E86.0]; Weight loss [R63.4]; Epigastric pain [R10.13]; Intractable vomiting with nausea [R11.2]; Dysphagia, unspecified type [R13.10]; Generalized abdominal pain [R10.84]; Esophageal mass [K22.8]; Non-intractable vomiting with nausea, unspecified vomiting type [R11.2]	12/9/2019 20:23		12/9/2019 12:42	Mon
Male	73	White or Caucasian	Podiatry	33.8	1	1		4/19/2017 17:00		4/19/2017 12:52	Wed
Male	27	White or Caucasian	Cardiology Critical Care Unit	30.5	1	2		4/23/2018 18:51		4/23/2018 15:24	Mon
Male	60	White or Caucasian	Orthopedics	41.7	0	1	Infected prosthesis of left hip [T84.52XA]	6/16/2017 19:00	7/26/2017 0:00	6/16/2017 5:52	Fri
Male	56	Other	Colon Rectal	38.8	1	2		6/1/2019 10:54	6/7/2019 11:28	5/31/2019 10:09	Fri
Female	24	White or Caucasian	Trauma	18.9	0	2	Gunshot wound of abdomen, initial encounter [S31.139A, W34.00XA]; Hypokalemia [E87.6]; GSW (gunshot wound) [W34.00XA]; GSW (gunshot wound) [W34.00XA]; Lactic acidosis [E87.2]	1/31/2017 19:26	2/6/2017 14:11	1/31/2017 17:02	Tue
Female	71	White or Caucasian	Internal Medicine	22.8	1	1		11/2/2017 16:30		11/1/2017 14:54	Wed
Male	73	Black or African American	General Surgery	28.7	1	2	Melena [K92.1]; Presence of cardiac defibrillator [Z95.810]; Fournier's gangrene [N49.3]; Fournier's gangrene of scrotum [N49.3]	2/2/2018 18:40	3/12/2018 17:12	2/1/2018 8:37	Thu
Female	40	White or Caucasian	Surgery	25.1	0	3		5/15/2019 11:00	5/24/2019 12:08	5/14/2019 17:46	Tue
Female	79	White or Caucasian	Medical Critical Care Unit	34.7	1	1	Fatigue, unspecified type [R53.83]	2/14/2020 17:15	2/25/2020 0:00	2/13/2020 15:29	Thu
Female	76	Black or African American	Surgery	29	1	2	Chronic GERD [K21.9]; Hiatal hernia [K44.9]; Abdominal pain in female [R10.9]	7/12/2017 14:29	7/17/2017 17:12	7/12/2017 11:11	Wed
Female	55	White or Caucasian	Hospital Medicine	22.2	1	2	Acute osteomyelitis of other site [M86.18]; Clotting disorder [D68.9]; History of genital warts [Z86.19]; Postmenopausal [Z78.0]; Discitis of lumbar region [M46.46]	5/1/2017 17:36		4/29/2017 15:07	Sat
Male	69	White or Caucasian	Neuro ICU	22.6	0	2		2/27/2017 9:37		2/26/2017 15:55	Sun
Female	34	White or Caucasian	Hospital Medicine	24	1	2	Polysubstance abuse [F19.10]; Dysuria [R30.0]; Intravenous drug user [F19.90]; Cellulitis of right upper extremity [L03.113]	10/20/2017 17:26	10/31/2017 1:13	10/19/2017 15:12	Thu
Male	74	White or Caucasian	Cardiology	22.5	1	3	Coronary artery disease involving native heart with unstable angina pectoris, unspecified vessel or lesion type [I25.110]	6/5/2017 11:34	6/16/2017 13:32	6/5/2017 10:16	Mon
Male	80	White or Caucasian	Hospital Medicine	20.2	1	1		1/1/2020 11:35		12/31/2019 15:22	Tue
Male	60	White or Caucasian	Hospital Medicine	24.3	1	2		1/16/2017 13:37	1/20/2017 11:53	1/16/2017 12:36	Mon
Male	61	White or Caucasian	Orthopedics	25.9	1	2	Postoperative infection, initial encounter [T81.40XA]	9/19/2018 17:56		9/19/2018 15:53	Wed
Female	27	White or Caucasian	Hospital Medicine	23.4	1	2		11/2/2017 9:40	12/5/2017 11:45	10/30/2017 17:30	Mon
Male	31	White or Caucasian	Cardiology Critical Care Unit	26.6	1	2		5/21/2018 9:58	7/6/2018 17:37	5/20/2018 16:25	Sun
Male	69	White or Caucasian	Colon Rectal	30.7	0	2		11/1/2018 12:24	2/14/2019 12:55	11/1/2018 9:32	Thu
Male	0	Other	Pediatric Gastroenterology	19.3	1	1		4/6/2017 14:00	4/20/2017 7:30	4/5/2017 8:05	Wed
Male	33	White or Caucasian	Orthopedics	23.8	1	2		7/15/2018 14:33		7/15/2018 6:07	Sun
Male	51	White or Caucasian	Neurosurgery	24.1	1	2		8/9/2017 11:27		8/8/2017 17:26	Tue
Female	90	White or Caucasian	Internal Medicine	26	1	1		2/18/2018 15:04		2/15/2018 12:05	Thu
Male	83	White or Caucasian	CardioVascularThoracic Surgery	34.8	1	2	Wound dehiscence, subsequent encounter [T81.31XD]	4/15/2017 11:05	3/20/2018 14:49	4/14/2017 10:15	Fri
Female	58	White or Caucasian	Neurology	18.6	1	2	Secondary hypertension [I15.9]; Seizure [R56.9]; UGIB (upper gastrointestinal bleed) [K92.2]; First time seizure [R56.9]	1/18/2018 19:22	2/1/2018 16:06	1/18/2018 13:02	Thu
Female	44	White or Caucasian	Hospital Medicine	40.8	1	2	Severe persistent asthma with exacerbation [J45.51]	1/24/2018 9:09	1/25/2018 14:50	1/24/2018 8:02	Wed
Female	45	White or Caucasian	Hospital Medicine	33.3	1	2	Pneumonia due to infectious organism, unspecified laterality, unspecified part of lung [J18.9]; Tracheomalacia [J39.8]; Streptococcal bacteremia [R78.81, B95.5]; Respiratory compromise [R06.9]; Hypersensitivity pneumonitis [J67.9]; Anxiety [F41.9]; Asthma in adult, moderate persistent, with acute exacerbation [J45.41]; Candidemia [B37.7]	6/14/2018 21:45	6/16/2018 17:00	6/14/2018 18:39	Thu
Female	54	White or Caucasian	Hospital Medicine	50.7	1	1		12/4/2017 11:30		12/3/2017 17:09	Sun
Male	58	White or Caucasian	Orthopedics	28.3	0	1		5/15/2018 14:16	8/16/2018 0:00	5/13/2018 13:50	Sun
Male	58	White or Caucasian	Orthopedics	28.3	1	1		8/19/2018 15:06	1/3/2019 19:43	8/19/2018 10:53	Sun
Male	82	Other	Hospital Medicine	31.6	1	2	Atypical chest pain [R07.89]; Chest pain on breathing [R07.1]; Lytic bone lesions on xray [M89.9]; Essential hypertension [I10]; History of gout [Z87.39]; Hyperlipidemia, unspecified hyperlipidemia type [E78.5]; Adrenal insufficiency [E27.40]; Gastroenteritis [K52.9]; Chronic renal insufficiency, stage IV (severe) [N18.4]	5/23/2017 22:11	5/28/2017 16:01	5/23/2017 13:42	Tue
Female	81	White or Caucasian	Neurosurgery	29.8	1	2		10/20/2019 22:27	11/2/2019 9:06	10/20/2019 18:15	Sun
Female	72	White or Caucasian	Orthopedics Spine	24.7	0	2	Spinal stenosis of lumbar region at multiple levels [M48.061]	2/10/2017 9:06	2/28/2018 7:29	2/9/2017 7:35	Thu
Male	55	Black or African American	Cardiology Critical Care Unit	34.5	0	2	Streptococcal endocarditis [I33.0, B95.5]	3/10/2017 18:22	12/3/2018 0:00	3/9/2017 19:11	Thu
Female	64	White or Caucasian	General Surgery	25.1	0	2		1/8/2018 17:50	1/16/2018 16:36	1/8/2018 16:56	Mon
Female	39	White or Caucasian	Colon Rectal	33.3	0	1		2/10/2018 13:39	2/20/2018 17:09	2/10/2018 6:52	Sat
Male	85	White or Caucasian	Internal Medicine	25.8	1	1		12/16/2018 14:14		12/14/2018 10:22	Fri
Male	54	White or Caucasian	Hematology Oncology	29.2	1	1	Neutropenic fever [D70.9, R50.81]	10/23/2017 14:26	12/5/2017 9:10	10/23/2017 9:35	Mon
Male	54	White or Caucasian	Hematology Oncology	28	1	2		12/5/2017 9:11	12/12/2017 19:16	12/4/2017 13:50	Mon
Male	54	White or Caucasian	Hematology Oncology	27.3	1	2	Myelodysplastic syndrome, high grade [D46.Z]; Protein-calorie malnutrition, severe [E43]; MDS/MPN (myelodysplastic/myeloproliferative neoplasms) [D46.9]; Pancytopenia [D61.818]; Neutropenic fever [D70.9, R50.81]; Epididymitis with abscess [N45.4]; Streptococcal bacteremia [R78.81, B95.5]; Splenomegaly [R16.1]; Pneumonia of both lungs due to methicillin resistant Staphylococcus aureus (MRSA), unsp…	12/12/2017 19:11	12/28/2018 18:56	12/12/2017 18:14	Tue
Male	56	White or Caucasian	Hematology Oncology	30.2	1	2	Myelodysplastic syndrome, high grade [D46.Z]; BK viruria [R82.79]; Protein-calorie malnutrition, severe [E43]; MDS/MPN (myelodysplastic/myeloproliferative neoplasms) [D46.9]; Pancytopenia [D61.818]; Hordeolum externum of left upper eyelid [H00.014]; Clostridium difficile diarrhea [A04.72]; Neutropenic fever [D70.9, R50.81]; Epididymitis with abscess [N45.4]; Chronic myelomonocytic leukemia in rem…	2/14/2019 8:52	4/11/2019 0:19	2/13/2019 10:40	Wed
Male	56	White or Caucasian	Hematology Oncology	25.9	1	2	Acute pain of right knee [M25.561]	4/17/2019 17:59	6/2/2019 22:30	4/12/2019 9:07	Fri
Male	56	White or Caucasian	Hematology Oncology	27.1	1	2	MDS/MPN (myelodysplastic/myeloproliferative neoplasms) [D46.9]	6/2/2019 22:35	9/28/2019 0:00	6/2/2019 18:34	Sun
Male	64	Black or African American	Cardiology Critical Care Unit	36.5	1	2	Stage 3 chronic kidney disease [N18.3]; Chronic atrial fibrillation [I48.20]; Hordeolum externum of right upper eyelid [H00.011]; General physical deterioration [R53.81]; Cardiorenal syndrome, stage 1-4 or unspecified chronic kidney disease, with heart failure [I13.0]; Acute on chronic systolic congestive heart failure [I50.23]; Essential hypertension [I10]; Atrial flutter, unspecified type [I48.…	3/12/2019 22:05	3/20/2019 14:24	3/12/2019 15:12	Tue
Female	83	White or Caucasian	Hospital Medicine	28.4	1	1		2/7/2018 13:30	3/27/2018 12:21	2/7/2018 7:48	Wed
Female	67	White or Caucasian	Orthopedics	32.4	1	1		1/3/2018 14:42	5/12/2018 20:03	1/2/2018 7:46	Tue
Male	91	White or Caucasian	Hospital Medicine	19.2	1	2	Infection of prosthetic hip joint, initial encounter [T84.59XA, Z96.649]	10/6/2019 17:39	10/24/2019 13:48	10/6/2019 9:31	Sun
Male	91	White or Caucasian	Hospital Medicine	19.2	1	2	Surgical site infection [T81.49XA]; Left hip pain [M25.552]; Chronic atrial fibrillation [I48.20]; Infection of prosthetic hip joint, initial encounter [T84.59XA, Z96.649]; Acute blood loss anemia [D62]; Left displaced femoral neck fracture [S72.002A]; Essential hypertension [I10]; Hypokalemia [E87.6]; Hyponatremia [E87.1]; H/O: CVA (cerebrovascular accident) [Z86.73]; Altered mental status, unsp…	10/24/2019 13:58	11/19/2019 0:00	10/23/2019 22:35	Wed
Male	71	White or Caucasian	Neuro ICU	23.7	0	2	Aneurysm of middle cerebral artery [I67.1]; TGA (transient global amnesia) [G45.4]; Nontraumatic cortical hemorrhage of left cerebral hemisphere [I61.1]; IVH (intraventricular hemorrhage) [I61.5]	1/6/2020 12:22		1/6/2020 9:41	Mon
Female	66	White or Caucasian	Neurology	20.2	0	2	Nontraumatic intracerebral hemorrhage, unspecified cerebral location, unspecified laterality [I61.9]	7/11/2017 9:55	7/13/2017 17:52	7/10/2017 21:53	Mon
Male	28	White or Caucasian; Other	Neurology	24.2	0	1	Nontraumatic intracerebral hemorrhage, unspecified cerebral location, unspecified laterality [I61.9]	4/5/2019 13:38	4/10/2019 18:31	4/5/2019 11:28	Fri
Male	28	White or Caucasian; Other	Neurology	24.2	0	2	Nontraumatic intracerebral hemorrhage, unspecified cerebral location, unspecified laterality [I61.9]	4/10/2019 18:29	5/10/2019 16:47	4/9/2019 12:24	Tue
Female	57	White or Caucasian	Internal Medicine	27.8	1	2		2/21/2019 22:54	2/24/2019 15:16	2/21/2019 17:49	Thu
Male	61	Black or African American	Internal Medicine	23.6	1	2	Cellulitis of finger of right hand [L03.011]; Mass of right finger [R22.31]; Complex care coordination [Z71.89]; Polysubstance abuse [F19.10]; Injection site abscess, subsequent encounter [T80.29XD]; Essential hypertension [I10]; Ganglion cyst of finger of right hand [M67.441]; Sepsis [A41.9]; Sepsis, due to unspecified organism [A41.9]; Primary osteoarthritis of right hand [M19.041]; Mucous cyst…	9/26/2019 8:56	9/29/2019 18:04	9/26/2019 3:32	Thu
Male	61	Black or African American	Internal Medicine	23.6	1	2	Cellulitis of finger of right hand [L03.011]; Mass of right finger [R22.31]; Complex care coordination [Z71.89]; Polysubstance abuse [F19.10]; Injection site abscess, subsequent encounter [T80.29XD]; Essential hypertension [I10]; Ganglion cyst of finger of right hand [M67.441]; Sepsis [A41.9]; Sepsis, due to unspecified organism [A41.9]; Primary osteoarthritis of right hand [M19.041]; Mucous cyst…	9/29/2019 18:04	10/4/2019 20:09	9/29/2019 17:49	Sun
Male	61	Black or African American	Internal Medicine	23.6	1	2		10/4/2019 20:06		10/4/2019 16:16	Fri
Male	43	White or Caucasian	Hospital Medicine	41.1	1	1		9/22/2018 12:25	9/24/2018 17:54	9/21/2018 17:23	Fri
Male	62	White or Caucasian	CardioVascularThoracic Surgery	21.4	1	3	Primary spontaneous pneumothorax [J93.11]; S/P CABG x 4 [Z95.1]; NSTEMI (non-ST elevated myocardial infarction) [I21.4]; Acute hypoxemic respiratory failure [J96.01]; Acute respiratory distress syndrome [J80]; Coronary artery disease involving native coronary artery of native heart with unstable angina pectoris [I25.110]	2/15/2019 16:58		2/15/2019 8:39	Fri
Male	66	White or Caucasian	Internal Medicine	30.2	1	2		3/1/2017 9:55	3/9/2017 0:00	3/1/2017 6:36	Wed
Female	78	Black or African American	Orthopedics	40.1	1	1		8/21/2018 18:49		8/21/2018 13:27	Tue
Male	63	White or Caucasian	Trauma	35.5	0	2	Knee dislocation, left, initial encounter [S83.105A]	3/26/2019 22:06	4/26/2019 10:28	3/26/2019 5:15	Tue
Male	31	Other	Trauma	30.4	0	2	GSW (gunshot wound) [W34.00XA]	1/24/2018 17:57	1/28/2018 17:50	1/24/2018 12:47	Wed
Female	46	Black or African American	Plastic Surgery	37.3	0	1	Hidradenitis suppurativa [L73.2]; Chronic bilateral low back pain without sciatica [M54.5, G89.29]; Cellulitis of axillary region [L03.119]	11/7/2018 17:48	9/6/2019 11:43	11/7/2018 6:48	Wed
Male	69	Other	Internal Medicine	24.3	1	2	Anemia, unspecified type [D64.9]; Type 2 diabetes mellitus without complication, unspecified whether long term insulin use [E11.9]; Abnormal liver function [R94.5]; Low testosterone [R79.89]; Hx of gastric bypass [Z98.84]; Hypertrophic nonobstructive cardiomyopathy [I42.2]; Fall, initial encounter [W19.XXXA]; Encephalopathy acute [G93.40]; Alcohol withdrawal syndrome without complication [F10.230…	10/19/2019 11:20	10/22/2019 11:01	10/18/2019 17:09	Fri
Male	69	Other	Internal Medicine	24.3	1	2		10/22/2019 11:01	10/27/2019 12:30	10/22/2019 9:38	Tue
Male	31	Other	Surgical Critical Care	26.8	0	3		4/6/2018 18:13	5/26/2018 11:55	4/6/2018 10:13	Fri
Male	31	Other	Surgical Critical Care	24	0	3	Necrotizing pancreatitis [K85.91]	5/26/2018 11:56	8/31/2018 11:23	5/26/2018 11:34	Sat
Female	63	White or Caucasian	Internal Medicine	21.1	1	2	NSTEMI (non-ST elevated myocardial infarction) [I21.4]; HCAP (healthcare-associated pneumonia) [J18.9]; Abdominal pain, other specified site [R10.9]; Closed fracture of shaft of ulna (alone) [S52.209A]; Acute pancreatitis, unspecified complication status, unspecified pancreatitis type [K85.90]; Polyneuropathy in other diseases classified elsewhere [G63]; Hypokalemia [E87.6]; Hypomagnesemia [E83.4…	9/18/2017 9:07	9/18/2017 21:32	9/18/2017 7:45	Mon
Female	63	White or Caucasian	Internal Medicine	21.1	1	2		9/21/2017 9:01	9/23/2017 10:38	9/20/2017 14:57	Wed
Male	31	White or Caucasian	Hematology Oncology	20.1	1	2	Lymphoma, high grade [C85.90]; AKI (acute kidney injury) [N17.9]; Hypercalcemia [E83.52]; Plasmablastic lymphoma [C83.30]; Rectal mass [K62.89]; HIV disease [B20]	6/26/2019 22:26	7/11/2019 14:35	6/26/2019 9:16	Wed
Male	31	White or Caucasian	Hematology Oncology	18.7	1	2	HIV disease [B20]	7/22/2019 17:25	7/27/2019 17:48	7/22/2019 13:02	Mon
Male	65	White or Caucasian	Orthopedics	28.6	1	2	Complication of internal prosthetic right shoulder joint, unspecified complication, subsequent encounter [T84.9XXD, Z96.611]; Soft tissue infection [L08.9]; Encounter for long-term (current) use of antibiotics [Z79.2]; Infection of prosthetic joint, subsequent encounter [T84.50XD]; Closed dislocation of right shoulder girdle, initial encounter [S43.304A]; Closed fracture of right upper extremity,…	11/20/2018 17:46	2/6/2019 0:00	11/18/2018 7:55	Sun
Male	60	White or Caucasian	Colon Rectal	18.6	1	3		8/3/2018 12:57	8/10/2018 14:48	8/3/2018 9:39	Fri
Female	82	White or Caucasian	Orthopedics	29.3	0	2	Acute pain of right knee [M25.561]	11/14/2019 18:16		11/13/2019 9:33	Wed
Male	59	Black or African American	Immunology	26.2	1	1		8/12/2019 16:50		8/12/2019 14:51	Mon
Male	75	White or Caucasian	Hospital Medicine	32.7	1	2		2/19/2020 14:34		2/18/2020 15:52	Tue
Male	74	White or Caucasian	Emergency Medicine Adult	24.5	1	2	Pancreatic mass [K86.89]; Failure to thrive in adult [R62.7]; Bacteremia [R78.81]; Dehydration [E86.0]; Hepatic abscess [K75.0]; Essential hypertension [I10]; Fever of unknown origin [R50.9]; Weight loss [R63.4]; Acute cholecystitis [K81.0]; Anorexia [R63.0]; Acute kidney injury [N17.9]; Acute gangrenous cholecystitis [K81.0]; Cholecystitis [K81.9]; Liver abscess [K75.0]	1/15/2017 10:40	1/19/2017 11:48	1/14/2017 10:16	Sat
Male	25	White or Caucasian	Surgery	28	1	2	S/P percutaneous endoscopic gastrostomy (PEG) tube placement [Z93.1]; H/O tracheostomy [Z98.890]; Social anxiety disorder [F40.10]; Seizure [R56.9]; Asphyxia [R09.01]; Male-to-female transgender person [F64.0]; Increased nutritional needs [R63.8]; Coma, unspecified coma depth, unspecified coma timing [R40.20]; Klinefelter syndrome [Q98.4]; Acute respiratory failure with hypoxia [J96.01]; Severe e…	7/8/2017 19:53		7/7/2017 15:08	Fri
Male	11	Other	Pediatric Hematology Oncology	16.2	1	2		6/12/2018 16:00	8/24/2018 14:00	6/12/2018 14:20	Tue
Female	63	White or Caucasian	Colon Rectal	21.8	1	3		7/27/2019 14:28	8/2/2019 13:19	7/27/2019 11:05	Sat
Male	90	White or Caucasian	Internal Medicine	30.3	1	2	Aspiration pneumonia, unspecified aspiration pneumonia type, unspecified laterality, unspecified part of lung [J69.0]	5/29/2019 18:20	5/31/2019 6:08	5/29/2019 14:14	Wed
Male	90	White or Caucasian	Internal Medicine	30.3	1	2	Aspiration pneumonia, unspecified aspiration pneumonia type, unspecified laterality, unspecified part of lung [J69.0]	5/31/2019 10:01	6/9/2019 11:37	5/31/2019 7:13	Fri
Female	68	White or Caucasian	Hospital Medicine	31.8	0	2	MRSA bacteremia [R78.81]; Osteomyelitis of thoracic spine [M46.24]; Psoriatic arthritis [L40.50]	7/28/2017 22:46		7/28/2017 8:09	Fri
Female	60	White or Caucasian	Internal Medicine	23.5	0	1	Peritonsillar abscess [J36]	4/4/2017 14:43		4/3/2017 13:58	Mon
Female	36	American Indian or Alaska Native	Hospital Medicine	27.1	1	2	Overweight with body mass index (BMI) 25.0-29.9 [E66.3]; Tooth disease [K08.9]; Hypoglycemia [E16.2]; Pyelonephritis [N12]; Disorder of gallbladder [K82.9]; Poor venous access [I87.8]; Uncontrolled insulin dependent type 1 diabetes mellitus [E10.65]; Microalbuminuria [R80.9]; Diabetic ketoacidosis without coma associated with type 1 diabetes mellitus [E10.10]	6/25/2017 11:05	6/29/2017 15:02	6/25/2017 9:14	Sun
Female	37	American Indian or Alaska Native	Hospital Medicine	26.1	1	2	Diabetic ketoacidosis without coma associated with type 1 diabetes mellitus [E10.10]	1/25/2018 8:55	1/25/2018 12:08	1/25/2018 6:50	Thu
Female	37	American Indian or Alaska Native	Hospital Medicine	26.1	1	2	Overweight with body mass index (BMI) 25.0-29.9 [E66.3]; Tooth disease [K08.9]; Hypoglycemia [E16.2]; Disorder of gallbladder [K82.9]; Uncontrolled insulin dependent type 1 diabetes mellitus [E10.65]; Vulvovaginitis candida albicans [B37.3]; Microalbuminuria [R80.9]; Diabetic ketoacidosis without coma associated with type 1 diabetes mellitus [E10.10]	1/27/2018 11:41	2/1/2018 10:55	1/27/2018 9:36	Sat
Male	73	White or Caucasian	Orthopedics	40.4	0	2		1/20/2020 14:36		1/20/2020 7:29	Mon
Male	36	White or Caucasian	Hospital Medicine	25.2	0	1	Osteomyelitis of sternum [M86.9]; Sternal osteomyelitis [M86.9]	12/25/2017 18:11	1/24/2018 12:07	12/25/2017 10:21	Mon
Female	71	White or Caucasian	Neurosurgery	29.5	1	2		8/14/2018 8:48		8/13/2018 10:38	Mon
Male	87	White or Caucasian	General Surgery	36.4	0	2		12/13/2017 15:50	12/19/2017 12:04	12/13/2017 11:05	Wed
Male	87	White or Caucasian	Hospital Medicine	36.1	1	2		12/29/2017 11:55	1/11/2018 14:25	12/29/2017 9:34	Fri
Male	89	White or Caucasian	Hospital Medicine	34.4	1	2		10/19/2019 11:40	10/29/2019 11:25	10/18/2019 6:32	Fri
Female	68	Black or African American	Hematology Oncology	19.8	1	1		11/29/2018 16:26		11/27/2018 18:12	Tue
Male	62	White or Caucasian	Internal Medicine	46.2	1	2		4/22/2019 10:33	4/25/2019 10:33	4/21/2019 12:37	Sun
Male	40	White or Caucasian	Orthopedics	30.3	0	1		9/13/2019 10:45		9/12/2019 7:48	Thu
Male	65	White or Caucasian	General Surgery	30.1	0	2		8/31/2019 12:39	9/5/2019 11:55	8/30/2019 8:45	Fri
Male	65	White or Caucasian	General Surgery	29.7	0	3		9/26/2019 11:00	10/17/2019 14:45	9/25/2019 8:18	Wed
Male	76	White or Caucasian	Hospital Medicine	32.3	1	2	Encephalopathy [G93.40]	2/24/2020 17:51	2/24/2020 21:19	2/24/2020 12:06	Mon
Male	76	White or Caucasian	Hospital Medicine	32.3	1	2	Encephalopathy [G93.40]	2/24/2020 21:41	3/10/2020 13:32	2/24/2020 20:47	Mon
Male	37	White or Caucasian	Internal Medicine	27.5	1	2	Sepsis, due to unspecified organism [A41.9]	6/5/2018 14:26	6/18/2018 10:45	6/5/2018 11:28	Tue
Male	37	White or Caucasian	Internal Medicine	27.5	1	2	Anemia, unspecified type [D64.9]; AKI (acute kidney injury) [N17.9]; Hematochezia [K92.1]; Bacteremia due to Staphylococcus aureus [R78.81]; Sepsis, due to unspecified organism [A41.9]; Septic embolism [I76]; IV drug abuse [F19.10]; Thrombocytopenia [D69.6]; Acute kidney injury [N17.9]	6/19/2018 17:16	6/19/2018 18:40	6/19/2018 12:16	Tue
Male	37	White or Caucasian	Internal Medicine	27.5	1	2	Anemia, unspecified type [D64.9]; AKI (acute kidney injury) [N17.9]; Hematochezia [K92.1]; Bacteremia due to Staphylococcus aureus [R78.81]; Sepsis, due to unspecified organism [A41.9]; Septic embolism [I76]; IV drug abuse [F19.10]; Thrombocytopenia [D69.6]; Acute kidney injury [N17.9]	6/19/2018 18:41	7/14/2018 14:52	6/19/2018 18:18	Tue
Female	44	White or Caucasian	Orthopedics	19.7	1	1		8/1/2018 17:20	9/18/2018 11:55	7/29/2018 11:48	Sun
Male	60	White or Caucasian	Respiratory Critical Care	44.9	1	2	Acute on chronic respiratory failure with hypoxia and hypercapnia [J96.21, J96.22]	3/19/2019 18:25		3/17/2019 9:45	Sun
Male	73	White or Caucasian	Hematology Oncology	37	0	2		8/30/2018 22:20		8/30/2018 14:15	Thu
Male	62	White or Caucasian	Orthopedics	23.7	1	1	Pelvic hematoma, male [N50.1]; Pelvic hematoma in male [N50.1]; Closed nondisplaced fracture of posterior wall of left acetabulum, initial encounter [S32.425A]; Acute blood loss anemia [D62]; Other closed fracture of tenth thoracic vertebra, initial encounter [S22.078A]; Methadone dependence [F11.20]; Thrombocytopenia [D69.6]; Supratherapeutic INR [R79.1]; Wound dehiscence [T81.30XA]	6/4/2018 9:46		6/4/2018 6:41	Mon
Male	81	White or Caucasian	Internal Medicine	25.7	1	1	Bacteremia [R78.81]	1/30/2020 11:22		1/28/2020 13:34	Tue
Female	75	White or Caucasian	Internal Medicine	33.4	1	1	NEC (necrotizing enterocolitis) [K55.30]	12/23/2019 14:13		12/22/2019 9:49	Sun
Male	51	Other	Orthopedics	35.9	0	1		7/28/2017 20:00	8/28/2018 21:09	7/28/2017 6:00	Fri
Male	52	Other	Hospital Medicine	31.3	1	1	Biliary obstruction [K83.1]	10/10/2018 14:22		10/9/2018 17:13	Tue
Female	56	White or Caucasian	General Surgery	20.7	0	2	Laceration of spleen, initial encounter [S36.039A]	10/8/2018 9:19	10/12/2018 15:21	10/7/2018 20:07	Sun
Female	76	White or Caucasian	Medical Critical Care Unit	24.5	1	3	New onset a-fib [I48.91]; AKI (acute kidney injury) [N17.9]; Symptomatic sinus bradycardia [R00.1]; Cardiac pacemaker in situ [Z95.0]; Secondary hypertension [I15.9]; Iron deficiency anemia due to chronic blood loss [D50.0]; Scleroderma [M34.9]; PAH (pulmonary arterial hypertension) with portal hypertension [I27.21, K76.6]; Paroxysmal atrial fibrillation [I48.0]; Orthostatic hypotension [I95.1]; …	9/6/2019 22:18		9/6/2019 8:55	Fri
Female	71	Black or African American	Neurology	32.1	1	2	AKI (acute kidney injury) [N17.9]; Rash [R21]; Lethargy [R53.83]; Diarrhea of infectious origin [A09]	1/6/2019 17:04	2/18/2019 22:57	1/5/2019 17:55	Sat
Female	25	White or Caucasian	Trauma Intensive Care Unit	22	0	2	Postprocedural pneumothorax [J95.811]; Laceration of right hip with tendon involvement, initial encounter [S71.011A, S76.021A]; Burn [T30.0]; MVC (motor vehicle collision), initial encounter [V87.7XXA]; Lactic acidosis [E87.2]	4/14/2017 8:53	5/17/2017 11:39	4/13/2017 10:30	Thu
Female	63	White or Caucasian	Hospital Medicine	19.2	1	2	Status epilepticus [G40.901]; Respiratory arrest [R09.2]; Protein calorie malnutrition [E46]; Seizure disorder, status epilepticus, nonconvulsive [G40.901]; Hyponatremia [E87.1]; Unspecified epilepsy without mention of intractable epilepsy [G40.909]; Right knee skin infection [L08.9]; Nonhealing ulcer of left lower leg [L97.929]	5/3/2017 9:59	5/3/2017 9:59	5/1/2017 16:21	Mon
Female	65	White or Caucasian	General Surgery	18.4	1	2	Anemia, unspecified type [D64.9]	3/26/2019 18:53	3/30/2019 0:00	3/26/2019 18:07	Tue
Female	65	White or Caucasian	General Surgery	19.3	1	2	Anemia, unspecified type [D64.9]; Staphylococcal arthritis of right knee [M00.061]; Follow up [Z09]; Ischemic cardiomyopathy [I25.5]; Status epilepticus [G40.901]; Encounter for long-term (current) use of antibiotics [Z79.2]; Procedure and treatment not carried out for other reasons [Z53.8]; Shock [R57.9]; Seizure [R56.9]; Seizure disorder, status epilepticus, nonconvulsive [G40.901]; Hyponatremi…	4/5/2019 18:50	4/15/2019 15:09	4/5/2019 10:27	Fri
Female	65	White or Caucasian	Hospital Medicine	15.1	1	2		5/2/2019 9:30	5/16/2019 17:38	5/1/2019 23:28	Wed
Male	57	Black or African American	Internal Medicine	27.3	1	1	Cervical spinal stenosis [M48.02]	1/3/2020 11:30		1/2/2020 12:01	Thu
Female	77	Black or African American	Neuro ICU	32.1	1	2	Pap smear for cervical cancer screening [Z12.4]; AVM (arteriovenous malformation) brain [Q28.2]; Status epilepticus [G40.901]; Ductal carcinoma in situ (DCIS) of left breast [D05.12]; Essential hypertension [I10]; Needs flu shot [Z23]; Hypokalemia [E87.6]; Seizure [R56.9]; Mixed hyperlipidemia [E78.2]; Abnormal mammogram [R92.8]; History of colonoscopy [Z98.890]; Controlled type 2 diabetes mellit…	4/28/2019 20:49	4/29/2019 2:41	4/28/2019 14:10	Sun
Female	77	Black or African American	Neuro ICU	34.1	1	2		5/24/2019 18:38	9/19/2019 0:00	5/17/2019 12:34	Fri
Female	78	Black or African American	Neurology	25.3	1	2	Status epilepticus [G40.901]	1/4/2020 8:57	1/27/2020 13:52	1/3/2020 13:26	Fri
Male	34	White or Caucasian	Surgery	112.3	0	3		7/2/2018 12:45	7/5/2018 17:20	7/2/2018 7:56	Mon
Male	34	White or Caucasian	Surgery	94.6	0	3		7/19/2018 15:36	11/26/2018 15:44	7/18/2018 10:43	Wed
Male	71	White or Caucasian	Hospital Medicine	30.2	0	2	Urinary obstruction [N13.9]; Melena [K92.1]; Shock [R57.9]; Acute kidney injury [N17.9]; Phimosis [N47.1]	12/30/2019 21:18		12/30/2019 17:37	Mon
Male	9	White or Caucasian	Pediatric Surgery	21	0	2		5/19/2017 13:59	6/1/2017 11:01	5/19/2017 8:37	Fri
Female	65	White or Caucasian	Plastic Surgery	38.6	1	1		1/11/2018 9:57	2/21/2018 13:35	1/10/2018 8:56	Wed
Male	86	White or Caucasian	Internal Medicine	26.1	1	2	AKI (acute kidney injury) [N17.9]; Immunosuppressed status [D89.9]; Colonization status [Z22.9]; Mitral valve disorder [I05.9]; Metabolic acidosis, normal anion gap (NAG) [E87.2]; Urinary retention [R33.9]; Paroxysmal atrial fibrillation [I48.0]; Normocytic anemia [D64.9]; CKD (chronic kidney disease) stage 4, GFR 15-29 ml/min [N18.4]; S/P urological surgery [Z98.890]; Liver transplant recipient …	3/21/2017 19:18	4/1/2017 15:07	3/21/2017 10:25	Tue
Male	49	White or Caucasian	General Surgery	16.7	0	2	Gastrointestinal hemorrhage associated with gastritis, unspecified gastritis type [K29.71]	2/25/2020 9:47	3/26/2020 11:41	2/24/2020 12:56	Mon
Male	70	White or Caucasian	Surgery	30.8	1	1	Cholecystitis [K81.9]	8/13/2018 11:33	10/25/2018 0:24	8/13/2018 9:35	Mon
Male	72	White or Caucasian	Hospital Medicine	31.5	1	1		10/20/2019 12:27	1/27/2020 16:31	10/18/2019 12:06	Fri
Male	57	White or Caucasian	Vascular Surgery	27.4	1	2	General medical examination [Z00.00]; Sepsis due to methicillin resistant Staphylococcus aureus (MRSA) [A41.02]; Septic arthritis of right ankle, due to unspecified organism [M00.9]; Coagulopathy [D68.9]; Purpura [D69.2]; Arteriovenous graft infection, initial encounter [T82.7XXA]; Sepsis, due to unspecified organism [A41.9]; PAD (peripheral artery disease) [I73.9]; Alcohol abuse [F10.10]; Periph…	4/14/2018 10:04	6/19/2018 0:00	4/13/2018 15:37	Fri
Male	44	White or Caucasian	Urology	37.3	1	2		5/7/2017 18:15	5/9/2017 17:35	5/7/2017 15:59	Sun
Female	63	White or Caucasian	Neurosurgery	20.8	0	3		8/30/2017 9:35	9/22/2017 17:13	8/30/2017 6:06	Wed
Female	29	White or Caucasian	Internal Medicine	23.7	1	2	C. difficile colitis [A04.72]; AKI (acute kidney injury) [N17.9]; Microscopic hematuria [R31.29]; Cocaine abuse [F14.10]; Cutaneous abscess of face [L02.01]; Uncomplicated opioid dependence [F11.20]; Acute-on-chronic kidney injury [N17.9, N18.9]; (HFpEF) heart failure with preserved ejection fraction [I50.30]; MRSA bacteremia [R78.81]; Pulmonary hypertension [I27.20]; Anxiety [F41.9]; Uncontrolle…	9/6/2017 17:06	9/7/2017 18:58	9/6/2017 12:13	Wed
Female	29	White or Caucasian	Nephrology	27.2	1	1		9/13/2017 13:45	9/20/2017 16:29	9/12/2017 13:02	Tue
Female	29	White or Caucasian	Internal Medicine	21.4	1	2	Right leg pain [M79.604]	1/24/2017 14:53	2/24/2017 16:27	1/24/2017 11:49	Tue
Female	69	White or Caucasian	Nephrology	32.9	1	1		6/25/2017 9:06	4/4/2018 17:47	6/23/2017 13:09	Fri
Female	72	White or Caucasian	Nephrology	22.9	1	2		3/10/2020 9:53	3/17/2020 11:17	3/8/2020 13:10	Sun
Male	30	White or Caucasian	Hospital Medicine	34.3	1	2	Pneumonia due to infectious organism, unspecified laterality, unspecified part of lung [J18.9]	4/27/2018 9:35	5/3/2018 22:04	4/27/2018 4:19	Fri
Male	30	White or Caucasian	Hospital Medicine	34.3	1	2	Pneumonia due to infectious organism, unspecified laterality, unspecified part of lung [J18.9]; Intractable epileptic spasms with status epilepticus [G40.823]; Basal ganglia hemorrhage [I61.0]; Iron deficiency anemia due to chronic blood loss [D50.0]; Nursing difficulty [O92.79]; Seizure [R56.9]; Pneumonia of left lower lobe due to infectious organism [J18.1]; Increased nutritional needs [R63.8];…	5/3/2018 21:59	5/18/2018 13:20	5/3/2018 19:39	Thu
Female	82	White or Caucasian	Internal Medicine	26.9	1	2	Fall, initial encounter [W19.XXXA]	3/27/2017 11:10	5/18/2017 14:43	3/26/2017 10:54	Sun
Male	37	Other	Hospital Medicine	31.6	0	1		6/13/2017 14:45	9/17/2019 6:46	6/12/2017 20:46	Mon
Female	46	White or Caucasian	Cardiology Critical Care Unit	32	1	2	ST elevation myocardial infarction involving right coronary artery [I21.11]	6/10/2018 10:31	6/18/2018 13:56	6/10/2018 9:10	Sun
Female	70	White or Caucasian	Medical Critical Care Unit	21.1	0	3		9/25/2017 10:03	10/2/2017 10:10	9/24/2017 12:39	Sun
Female	70	White or Caucasian	Medical Critical Care Unit	21.1	0	2		10/4/2017 17:47		10/4/2017 12:14	Wed
Male	76	White or Caucasian	Orthopedics	28.1	1	1		8/17/2018 15:13		8/17/2018 10:54	Fri
Female	53	White or Caucasian	Neurology	37.3	1	2	Spontaneous subarachnoid hemorrhage [I60.9]	10/21/2019 8:42	10/23/2019 18:21	10/20/2019 13:55	Sun
Male	73	White or Caucasian	Neurosurgery	31.1	1	2	Intracranial hemorrhage [I62.9]; Paroxysmal atrial fibrillation [I48.0]; Pacemaker [Z95.0]; Subarachnoid bleed [I60.9]; Pneumocephalus [G93.89]; Facial droop [R29.810]	1/7/2017 10:22	1/31/2017 21:53	1/7/2017 8:50	Sat
Male	73	White or Caucasian	Neuro ICU	29.8	1	3	Brain abscess [G06.0]; Paroxysmal atrial fibrillation [I48.0]; Pacemaker [Z95.0]; Sepsis, due to unspecified organism [A41.9]; Subarachnoid bleed [I60.9]; Pneumocephalus [G93.89]	1/31/2017 18:26	1/31/2017 20:29	1/31/2017 14:34	Tue
Male	73	White or Caucasian	Neuro ICU	29.8	1	3	Brain abscess [G06.0]; Paroxysmal atrial fibrillation [I48.0]; Pacemaker [Z95.0]; Sepsis, due to unspecified organism [A41.9]; Subarachnoid bleed [I60.9]; Pneumocephalus [G93.89]	1/31/2017 22:03		1/31/2017 20:27	Tue
Female	85	White or Caucasian	Internal Medicine	25.3	1	1		7/24/2018 17:00	7/30/2018 12:40	7/23/2018 18:28	Mon
Female	35	White or Caucasian	Surgery	26.7	0	2	Abdominal abscess [IMO0002]	9/20/2017 10:47	9/25/2017 13:18	9/19/2017 15:07	Tue
Female	88	White or Caucasian	Hospital Medicine	25.1	0	2	Acute encephalopathy [G93.40]; Cirrhosis of liver with ascites, unspecified hepatic cirrhosis type [K74.60, R18.8]; Hyponatremia [E87.1]; Acute kidney injury [N17.9]; Acute hepatitis [B17.9]	7/14/2017 9:12		7/11/2017 10:08	Tue
Female	88	White or Caucasian	Hospital Medicine	25.1	0	2	Hyponatremia [E87.1]	7/15/2017 11:56		7/15/2017 10:04	Sat
Female	81	White or Caucasian	Cardiology	33.3	1	2	Acute non-ST elevation myocardial infarction (NSTEMI) [I21.4]; Stage 3 chronic kidney disease [N18.3]; Demand ischemia [I24.8]; NSTEMI (non-ST elevation myocardial infarction) [I21.4]; Upper GI bleed [K92.2]; Erythrocytosis [D75.1]; Essential hypertension [I10]; Hypoxia [R09.02]; Lactic acidosis [E87.2]	11/18/2017 14:40	11/24/2017 17:03	11/18/2017 10:45	Sat
Female	83	White or Caucasian	Cardiology Critical Care Unit	35.6	1	3	Hypoxia [R09.02]	11/12/2019 22:00	11/26/2019 14:14	11/12/2019 19:02	Tue
Male	73	White or Caucasian	Hospital Medicine	27.4	1	1		2/8/2019 15:00		2/8/2019 13:59	Fri
Female	60	White or Caucasian	Internal Medicine	36.7	0	2	Pancytopenia [D61.818]; AKI (acute kidney injury) [N17.9]; Neutropenic fever [D70.9, R50.81]; Fungal enteritis [A08.39]	8/11/2018 17:38	9/18/2018 12:58	8/10/2018 11:00	Fri
Male	66	White or Caucasian	Internal Medicine	27.6	1	1	Ureteral stone [N20.1]	5/8/2018 10:35	5/9/2018 13:16	5/6/2018 12:45	Sun
Female	63	Black or African American	Surgery	27.8	1	2	Epigastric mass [R19.06]; Epigastric mass [R19.06]	11/29/2017 14:23	11/29/2017 14:30	11/29/2017 12:13	Wed
Female	63	Black or African American	Surgery	27.8	1	3	Epigastric mass [R19.06]; Epigastric mass [R19.06]	11/29/2017 14:30	12/22/2017 12:22	11/29/2017 12:13	Wed
Female	63	Black or African American	Hematology Oncology	26.6	1	2	Diabetes mellitus type 2, diet-controlled [E11.9]; Picking own skin [L98.1]; Musculoskeletal chest pain [R07.89]; Bilateral carotid artery stenosis [I65.23]; Gastric mass [K31.89]; Obese abdomen [E65]; Congenital metatarsus varus [Q66.229]; SBO (small bowel obstruction) [K56.609]; Vitamin D deficiency [E55.9]; Posttraumatic stress disorder [F43.10]; Essential hypertension [I10]; Persistent disord…	2/19/2018 14:33	3/20/2018 9:24	2/19/2018 10:36	Mon
Female	63	Black or African American	Hematology Oncology	24.7	1	2	SBO (small bowel obstruction) [K56.609]	3/20/2018 9:25	4/20/2018 11:15	3/20/2018 8:41	Tue
Male	68	Other	Internal Medicine	17.6	1	1		1/3/2020 14:00	2/12/2020 10:26	1/2/2020 9:49	Thu
Female	69	White or Caucasian	Internal Medicine	42.2	1	1	At high risk for aspiration [Z91.89]; Hemodialysis-associated hypotension [I95.3]; Intraventricular hemorrhage [I61.5]; Oropharyngeal dysphagia [R13.12]; Morbid obesity [E66.01]; Spinal cord hemorrhage [G95.19]; Essential hypertension [I10]; Supratherapeutic international normalized ratio (INR) [R79.1]; Cardiomyopathy, unspecified type [I42.9]; Hypoglycemia [E16.2]; Encephalopathy [G93.40]; Pyelo…	10/20/2018 18:13		10/16/2018 21:11	Tue
Male	76	White or Caucasian	Orthopedics	36.2	1	2	Hip pain, right [M25.551]; Wound drainage [T14.8XXA]; Wound infection after surgery, initial encounter [T81.4XXA]; Paroxysmal atrial fibrillation [I48.0]; Subdural hematoma [S06.5X9A]; History of total right hip arthroplasty [Z96.641]; Traumatic arthritis of right hip [M12.551]; Obesity (BMI 30-39.9) [E66.9]	9/3/2017 13:40		9/3/2017 8:27	Sun
Male	70	White or Caucasian	Internal Medicine	28.5	1	1		12/26/2019 10:42	1/4/2020 10:42	12/25/2019 15:39	Wed
Female	64	White or Caucasian	Colon Rectal	36.3	1	2		2/4/2020 12:47		2/4/2020 8:18	Tue
Male	58	White or Caucasian	Surgery	24.9	1	2	Preop testing [Z01.818]; Constipation, chronic [K59.09]; SBO (small bowel obstruction) [K56.609]; Anxiety [F41.9]; Tobacco abuse [Z72.0]; Stricture of intestine [K56.699]	9/28/2017 18:07	10/2/2017 13:43	9/28/2017 7:56	Thu
Male	91	Other	Hospital Medicine	22.4	1	2	Respiratory failure with hypoxia [J96.91]	4/20/2020 17:20		4/20/2020 11:14	Mon
Male	87	Black or African American	General Surgery	24.6	1	2		4/15/2017 19:00	4/16/2017 11:45	4/15/2017 9:25	Sat
Male	87	Black or African American	General Surgery	24.6	1	2		4/16/2017 18:13	6/16/2017 18:10	4/16/2017 14:06	Sun
Male	87	Black or African American	General Surgery	23.1	1	3	AKI (acute kidney injury) [N17.9]; SBO (small bowel obstruction) [K56.609]; Elevated troponin I measurement [R79.89]; Hyponatremia [E87.1]; Arthritis [M19.90]; Urinary tract infection with hematuria, site unspecified [N39.0, R31.9]; Severe protein-calorie malnutrition [E43]	4/1/2017 0:14	4/8/2017 17:04	3/31/2017 7:43	Fri
Male	58	White or Caucasian	Hospital Medicine	25.7	1	1	Cellulitis of left lower extremity [L03.116]	11/15/2019 8:36		11/14/2019 11:43	Thu
Male	61	White or Caucasian	Hospital Medicine	24.4	1	2	C. difficile colitis [A04.72]; Lower urinary tract symptoms (LUTS) [R39.9]; HCAP (healthcare-associated pneumonia) [J18.9]; Hypokalemia [E87.6]; Colitis [K52.9]; Sciatica associated with disorder of lumbar spine [M53.86]; Anxiety [F41.9]; Smoking [F17.200]; Elevated troponin [R79.89]; Disc degeneration, lumbar [M51.36]	5/15/2017 9:18	5/18/2017 10:55	5/15/2017 4:40	Mon
Male	26	White or Caucasian	Internal Medicine	35.8	0	2	Active autistic disorder [F84.0]; Drainage from gastrostomy tube site [K94.23]; Generalized nonconvulsive epilepsy [G40.309]; Severe sepsis [A41.9, R65.20]; Tachycardia [R00.0]; Generalized convulsive epilepsy [G40.309]; Aspiration pneumonitis [J69.0]; Intractable generalized idiopathic epilepsy without status epilepticus [G40.319]; Esophagitis [K20.9]; Developmental coordination disorder [F82]; …	4/6/2018 19:21		4/6/2018 14:35	Fri
Female	49	White or Caucasian	Neuro ICU	36.7	1	2	Abscess in epidural space of cervical spine [G06.1]	12/7/2017 14:23	7/2/2018 12:59	12/6/2017 22:12	Wed
Male	0	Other	Pediatric Hospitalist	12.4	0	1		6/13/2017 14:00	6/13/2017 20:31	6/12/2017 8:40	Mon
Male	0	Other	Pediatric Hospitalist	12.4	0	1		6/13/2017 15:00	7/5/2017 16:30	6/12/2017 8:40	Mon
Male	68	White or Caucasian	Respiratory Critical Care	30.4	0	2		4/19/2017 14:08	5/12/2017 10:41	4/19/2017 8:32	Wed
Female	69	White or Caucasian	Medical Critical Care Unit	33.4	1	3		5/5/2018 10:09	5/16/2018 19:30	5/4/2018 10:45	Fri
Female	54	White or Caucasian	Cardiology Critical Care Unit	52	1	2		5/13/2018 14:20		5/13/2018 10:45	Sun
Female	45	White or Caucasian	General Surgery	62.6	1	2		3/3/2017 12:08	3/16/2017 12:33	3/2/2017 14:47	Thu
Male	50	White or Caucasian	Hospital Medicine	23.9	1	3		11/22/2017 17:20	11/25/2018 0:00	11/21/2017 20:02	Tue
Male	51	White or Caucasian	Medical Critical Care Unit	21.5	0	3	Pneumothorax on right [J93.9]; Pneumothorax on left [J93.9]; Gastroesophageal reflux disease without esophagitis [K21.9]; Acute hypoxemic respiratory failure [J96.01]; Closed fracture of multiple ribs of left side, initial encounter [S22.42XA]; Type 1 diabetes mellitus with diabetic chronic kidney disease, unspecified CKD stage [E10.22]; SIADH (syndrome of inappropriate ADH production) [E22.2]; H…	1/31/2020 13:23	2/21/2020 10:34	1/31/2020 8:32	Fri
Male	51	White or Caucasian	Medical Critical Care Unit	24.4	0	3	Pneumonia of both lungs due to infectious organism, unspecified part of lung [J18.9]	2/25/2020 8:59	2/29/2020 19:02	2/24/2020 11:46	Mon
Male	51	White or Caucasian	Medical Critical Care Unit	24.4	0	3	Pneumothorax on right [J93.9]; Pneumothorax on left [J93.9]; Gastroesophageal reflux disease without esophagitis [K21.9]; Acute hypoxemic respiratory failure [J96.01]; Hematochezia [K92.1]; Bleeding gastric varices [I86.4]; Splenic infarction [D73.5]; Closed fracture of multiple ribs of left side, initial encounter [S22.42XA]; Coma, unspecified coma depth [R40.20]; Type 1 diabetes mellitus with d…	2/29/2020 19:02	3/16/2020 14:20	2/29/2020 18:34	Sat
Male	51	White or Caucasian	Medical Critical Care Unit	27.6	0	3	Pneumonia of both lungs due to infectious organism, unspecified part of lung [J18.9]	3/16/2020 14:21		3/16/2020 12:36	Mon
Female	42	White or Caucasian	Burn	28.7	0	2	Sepsis, due to unspecified organism, unspecified whether acute organ dysfunction present [A41.9]; Seizures [R56.9]	1/24/2020 11:18	2/19/2020 16:15	1/23/2020 14:44	Thu
Male	41	White or Caucasian	Internal Medicine	19.9	1	2	Encephalopathy acute [G93.40]; Delirium [R41.0]; Seizure disorder [G40.909]; Substance abuse [F19.10]; Septic shock [A41.9, R65.21]; Thrombocytopenia [D69.6]	1/8/2020 17:35	1/14/2020 13:42	1/8/2020 5:17	Wed
Male	45	White or Caucasian	Neurology	18.5	0	3	Spontaneous intraparenchymal intracranial hemorrhage, acute [I62.9]	5/31/2017 10:40	7/11/2017 23:11	5/30/2017 18:53	Tue
Male	67	White or Caucasian	Trauma	34.5	1	2	Closed disp segment fracture of shaft of right tibia with nonunion [S82.261K]; Ileocolic anastomotic leak [K91.89]; Type I or II open fracture of right tibia and fibula, initial encounter [S82.201B, S82.401B]; Type I or II open fracture of tibia and fibula, unspecified laterality, initial encounter [S82.209B, S82.409B]; Status post reversal of ileostomy [Z98.890]; Acute respiratory failure follow…	9/25/2019 17:13	10/11/2019 13:34	9/25/2019 13:00	Wed
Female	63	Black or African American	Nephrology	20.2	1	2		6/11/2018 17:50	8/24/2018 15:20	6/11/2018 12:14	Mon
Female	64	Black or African American	Nephrology	20.8	1	2		7/17/2019 11:49	11/14/2019 0:00	7/15/2019 11:39	Mon
Male	4	White or Caucasian	Neurosurgery	16.2	1	1		2/12/2019 10:30	3/6/2019 0:00	2/11/2019 10:58	Mon
Male	62	White or Caucasian	Cardiology	34.7	1	2	Occasional tremors [R25.1]; NSTEMI (non-ST elevated myocardial infarction) [I21.4]; Ankle fracture, left, closed, initial encounter [S82.892A]; Tachycardia [R00.0]; Old MI (myocardial infarction) [I25.2]; Depressive disorder, not elsewhere classified [F32.9]; Essential hypertension [I10]; Type 2 diabetes mellitus with hyperglycemia, with long-term current use of insulin [E11.65, Z79.4]; Non morbi…	2/21/2017 18:44	9/9/2017 15:23	2/21/2017 8:27	Tue
Male	61	White or Caucasian	Internal Medicine	20.7	1	2	Alcohol withdrawal syndrome, with delirium [F10.231]	3/27/2019 19:06		3/27/2019 7:13	Wed
Female	73	White or Caucasian	General Surgery	23.9	1	2		2/29/2020 13:00	3/6/2020 15:09	2/29/2020 6:22	Sat
Male	50	White or Caucasian	Family and Community Medicine	42	1	1		7/12/2017 12:55	11/27/2017 0:00	7/10/2017 16:28	Mon
Female	56	Other	Neurology	28	1	1		5/22/2019 14:09	7/7/2019 0:00	5/21/2019 10:23	Tue
Male	60	Black or African American	Nephrology	43.8	1	2	Pneumonia due to infectious organism, unspecified laterality, unspecified part of lung [J18.9]; Perinephric hematoma [S37.019A]; Obesity (BMI 35.0-39.9 without comorbidity) [E66.9]; Morbid obesity [E66.01]; Hidradenitis [L73.2]; Seizure [R56.9]; Pneumonia of right lower lobe due to infectious organism [J18.1]; Deceased-donor kidney transplant recipient [Z94.0]; ESRD (end stage renal disease) [N18…	2/28/2019 22:54	11/15/2019 22:00	2/28/2019 12:47	Thu
Female	52	White or Caucasian	General Surgery	26.7	1	2	Malignant neoplasm of stomach, unspecified location [C16.9]	12/19/2018 17:28	1/8/2019 6:00	12/19/2018 8:52	Wed
Female	52	White or Caucasian	General Surgery	26.6	1	2	Malignant neoplasm of stomach, unspecified location [C16.9]	1/13/2019 17:27	3/8/2019 10:08	1/13/2019 16:53	Sun
Female	53	White or Caucasian	General Surgery	25	1	2		3/8/2019 9:58		3/7/2019 18:08	Thu
Male	62	White or Caucasian	Internal Medicine	23.8	0	2	Neck mass [R22.1]	5/23/2019 18:56		5/23/2019 11:19	Thu
Female	80	White or Caucasian	Pulmonary	25.2	1	2	ICD (implantable cardioverter-defibrillator) battery depletion [Z45.02]; ICD (implantable cardioverter-defibrillator) in place [Z95.810]; Complete heart block [I44.2]; Upper GI bleed [K92.2]; Essential hypertension [I10]; Clostridium difficile enterocolitis [A04.72]; Malignant pleural effusion [J91.0]; Lesion of left lung [R91.1]; Nonischemic cardiomyopathy [I42.8]	12/9/2017 9:48		12/8/2017 16:36	Fri
Male	61	White or Caucasian	Thoracic Surgery	26.3	1	2	Chylothorax on right [I89.8]	4/10/2017 12:02	4/21/2017 12:02	4/10/2017 6:41	Mon
Male	48	White or Caucasian	Hospital Medicine	55.4	1	2		7/16/2019 9:20	7/26/2019 15:01	7/15/2019 10:31	Mon
Female	82	White or Caucasian	Cardiology	41.8	1	2	NSTEMI (non-ST elevated myocardial infarction) [I21.4]; Conduction block [I45.9]; Morbid obesity [E66.01]; Congestive heart failure, unspecified HF chronicity, unspecified heart failure type [I50.9]; Respiratory failure with hypoxia, unspecified chronicity [J96.91]; SAH (subarachnoid hemorrhage) [I60.9]; Demand ischemia of myocardium [I24.8]; Acute pulmonary edema [J81.0]	3/9/2020 14:45	3/19/2020 15:34	3/8/2020 15:01	Sun
Female	86	Patient Refused	Medical Critical Care Unit	23.9	1	2		8/22/2017 14:01		8/22/2017 9:05	Tue
Male	63	White or Caucasian	Surgery	25.7	0	1		11/30/2018 9:15	2/13/2019 13:09	11/29/2018 9:53	Thu
Female	70	White or Caucasian	Orthopedics	23.3	1	1	Mental health problem [F48.9]; Shortness of breath [R06.02]; Smoking [F17.200]; Frequent urination [R35.0]	4/20/2017 9:14		4/17/2017 16:32	Mon
Male	82	White or Caucasian	Internal Medicine	29.7	1	1		11/26/2017 14:17	1/15/2019 10:32	11/25/2017 15:05	Sat
Female	65	White or Caucasian	Orthopedics	33.5	1	2	Postoperative infection, unspecified type, initial encounter [T81.40XA]	9/14/2019 12:01	12/12/2019 7:13	9/13/2019 18:59	Fri
Female	65	White or Caucasian	Orthopedics	29.4	1	2	S/P split thickness skin graft [Z94.5]; Encounter for long-term (current) use of antibiotics [Z79.2]; PIC line (peripherally inserted central catheter) flush [Z45.2]; Dislocation of right ankle joint, sequela [S93.04XS]; Leg wound, right, sequela [S81.801S]; Open wound of right ankle, initial encounter [S91.001A]; Other osteomyelitis of right ankle [M86.8X7]; Obesity (BMI 30-39.9) [E66.9]; Hardwa…	12/17/2019 12:07		12/17/2019 10:48	Tue
Male	80	White or Caucasian	CardioVascularThoracic Surgery	29.4	1	2		12/6/2017 9:14	12/14/2017 8:22	12/2/2017 19:55	Sat
Male	51	Other	CardioVascularThoracic Surgery	36.8	1	2	S/P CABG x 4 [Z95.1]; S/P PTCA (percutaneous transluminal coronary angioplasty) [Z98.61]; Retinopathy due to secondary diabetes mellitus [E13.319]; Multiple vessel coronary artery disease [I25.10]; Microalbuminuria due to type 2 diabetes mellitus [E11.29, R80.9]; Encounter for counseling for care management of patient with chronic conditions and complex health needs using nurse-based model [Z71.8…	10/26/2019 16:48	10/29/2019 10:07	10/26/2019 6:02	Sat
Male	68	White or Caucasian	Orthopedics	39.1	1	1		7/27/2018 14:15		7/27/2018 10:33	Fri
Female	66	White or Caucasian	Hospital Medicine	50.5	1	2		1/18/2017 15:30	1/27/2017 13:35	1/18/2017 10:04	Wed
Male	56	Black or African American	Neurosurgery	29.8	1	2	Epidural abscess [G06.2]	12/11/2019 9:27		12/10/2019 6:25	Tue
Female	22	White or Caucasian	Internal Medicine	19.3	1	2	Pancreatic insufficiency due to cystic fibrosis [E84.19]	4/6/2017 10:09	4/10/2017 16:46	4/6/2017 6:55	Thu
Female	22	White or Caucasian	Internal Medicine	21.2	1	2	Cystic fibrosis with pulmonary exacerbation [E84.0]; Diabetes mellitus related to CF (cystic fibrosis) [E84.9, E08.9]; Underweight [R63.6]; Nephrolithiasis [N20.0]; Visual changes [H53.9]; Lesion of left frontal lobe of brain [G93.9]; Vitamin D deficiency [E55.9]; Viral upper respiratory infection [J06.9]; Shortness of breath [R06.02]; Cystic fibrosis with pulmonary manifestations [E84.0]; Pancre…	5/9/2017 17:20	5/12/2017 16:51	5/9/2017 11:42	Tue
Female	22	White or Caucasian	Internal Medicine	21.4	1	2		11/17/2017 9:49	11/28/2017 12:31	11/16/2017 16:06	Thu
Male	26	White or Caucasian	Hospital Medicine	22.8	0	1		6/14/2019 9:41	6/19/2019 16:58	6/12/2019 8:05	Wed
Male	26	White or Caucasian	Hospital Medicine	22.8	0	1	Osteomyelitis of other site, unspecified type [M86.9]	6/19/2019 17:01	8/26/2019 15:28	6/19/2019 16:37	Wed
Male	52	White or Caucasian	Internal Medicine	38.3	1	1		3/12/2017 14:35	6/21/2017 19:06	3/10/2017 11:02	Fri
Female	90	White or Caucasian	Hospital Medicine	19.2	0	2	Empyema [J86.9]	12/30/2017 14:26	1/4/2018 19:50	12/29/2017 11:55	Fri
Female	82	White or Caucasian	General Surgery	22.4	0	2	Hepatic abscess [K75.0]	2/19/2019 15:57	3/4/2019 23:00	2/19/2019 8:15	Tue
Male	74	White or Caucasian	Hospital Medicine	29	1	1		8/1/2017 14:30	7/6/2019 16:55	8/1/2017 10:29	Tue
Female	69	White or Caucasian	Orthopedics	23.6	0	1		8/20/2018 10:15	6/4/2019 13:11	8/19/2018 16:36	Sun
Male	77	White or Caucasian	Medical Critical Care Unit	25.1	1	2	Pneumonia of both lungs due to infectious organism, unspecified part of lung [J18.9]	12/23/2017 9:02	12/23/2017 10:00	12/21/2017 12:06	Thu
Female	86	White or Caucasian	Internal Medicine	25.2	1	1	Fall, initial encounter [W19.XXXA]; Parotiditis [K11.20]; Seizure [R56.9]; Sepsis, due to unspecified organism [A41.9]; Nontraumatic cortical hemorrhage of right cerebral hemisphere [I61.1]; Altered mental status, unspecified altered mental status type [R41.82]; Syncope, unspecified syncope type [R55]; MSSA bacteremia [R78.81]; Near syncope [R55]	10/10/2018 17:38	10/11/2018 7:00	10/8/2018 10:49	Mon
Female	86	White or Caucasian	Internal Medicine	25.2	1	1	Fall, initial encounter [W19.XXXA]; Parotiditis [K11.20]; Seizure [R56.9]; Sepsis, due to unspecified organism [A41.9]; Nontraumatic cortical hemorrhage of right cerebral hemisphere [I61.1]; Altered mental status, unspecified altered mental status type [R41.82]; Syncope, unspecified syncope type [R55]; MSSA bacteremia [R78.81]; Near syncope [R55]	10/11/2018 14:24	1/25/2019 4:06	10/11/2018 5:46	Thu
Male	52	Black or African American	Orthopedics	37.3	0	1	Postoperative wound infection, initial encounter [T81.4XXA]	9/18/2018 11:07		9/13/2018 8:07	Thu
Male	46	White or Caucasian	Internal Medicine	14	0	2	Failure to thrive in adult [R62.7]	6/30/2017 10:11	5/23/2018 5:59	6/29/2017 1:12	Thu
Male	57	White or Caucasian	General Surgery	55.6	1	2		3/25/2019 12:53	4/1/2019 15:07	3/25/2019 8:14	Mon
Male	64	White or Caucasian	Internal Medicine	22.1	1	1	Epidural abscess [G06.2]	4/28/2019 9:02	5/21/2019 14:00	4/27/2019 10:40	Sat
Female	85	White or Caucasian	Hematology Oncology	32.3	1	2	Metastases to the liver [C78.7]	12/19/2018 8:52		12/18/2018 13:57	Tue
Male	29	White or Caucasian	Hospital Medicine	21.1	1	1	Discitis of thoracic region [M46.44]	4/25/2019 11:24		4/24/2019 9:45	Wed
Male	10	Other	Pediatric Pulmonary	17.6	1	1		4/12/2019 10:45	4/23/2019 9:12	4/11/2019 15:45	Thu
Male	53	White or Caucasian	Hematology Oncology	24.3	1	2	Leukocytosis, unspecified type [D72.829]	5/19/2019 17:50	6/25/2019 0:00	5/18/2019 10:10	Sat
Male	53	White or Caucasian	Hematology Oncology	24.3	1	2		7/1/2019 11:37		7/1/2019 9:35	Mon
Female	73	White or Caucasian	Internal Medicine	36.7	1	1		5/20/2017 14:45	6/27/2017 13:32	5/19/2017 9:11	Fri
Male	67	White or Caucasian	Hematology Oncology	37.9	1	2	Acute myeloid leukemia not having achieved remission [C92.00]	10/24/2018 12:32	7/12/2019 0:00	10/23/2018 16:12	Tue
Male	72	White or Caucasian	Medical Critical Care Unit	32.5	1	1		6/27/2018 15:00		6/27/2018 13:37	Wed
Female	77	White or Caucasian	Medical Critical Care Unit	30.7	1	3		7/31/2017 15:15	8/23/2017 2:45	7/31/2017 14:12	Mon
Female	56	White or Caucasian	Medical Critical Care Unit	26.4	1	2	AKI (acute kidney injury) [N17.9]; QT prolongation [R94.31]; Cigarette nicotine dependence without complication [F17.210]; Hemoptysis [R04.2]; Type 2 diabetes mellitus with hyperglycemia, with long-term current use of insulin [E11.65, Z79.4]; Streptococcal bacteremia [R78.81, B95.5]; Hypokalemia [E87.6]; Hyponatremia [E87.1]; Chronic hepatitis C without hepatic coma [B18.2]; Esophageal varices wi…	11/10/2018 18:05		11/10/2018 8:50	Sat
Male	59	Unknown	Cardiology	39.9	1	2		6/2/2019 11:22	6/3/2019 19:27	6/1/2019 19:45	Sat
Male	59	White or Caucasian	Orthopedics	30	1	2	Chronic infection of right knee [M00.9]	9/19/2018 17:08		9/19/2018 9:34	Wed
Male	45	White or Caucasian	Hospital Medicine	26.9	0	2	Acute cystitis with hematuria [N30.01]	4/9/2018 15:17	9/28/2018 10:13	4/9/2018 11:13	Mon
Female	47	Other	Neurosurgery	39.9	1	2	Depression, unspecified depression type [F32.9]; Obesity, unspecified classification, unspecified obesity type, unspecified whether serious comorbidity present [E66.9]; Tobacco dependency [F17.200]; Postoperative retention of urine [N99.89, R33.8]; Elevated serum cholesterol [E78.9]; Postlaminectomy syndrome of lumbar region [M96.1]; Infection [B99.9]; Chronic pain associated with significant psy…	10/23/2018 9:47	11/24/2018 1:43	10/22/2018 17:56	Mon
Female	47	Other	Hospital Medicine	40.8	1	1	Depression, unspecified depression type [F32.9]; Obesity, unspecified classification, unspecified obesity type, unspecified whether serious comorbidity present [E66.9]; AKI (acute kidney injury) [N17.9]; Tobacco dependency [F17.200]; Postoperative retention of urine [N99.89, R33.8]; Elevated serum cholesterol [E78.9]; Morbid obesity [E66.01]; Encounter for long-term (current) use of antibiotics […	11/25/2018 19:43	8/21/2019 16:27	11/24/2018 8:04	Sat
Male	71	White or Caucasian	Neurology	29.3	0	2	Brain abscess [G06.0]; Seizure [R56.9]; Epileptic seizures related to external causes, not intractable, with status epilepticus [G40.501]; Seizures [R56.9]	11/5/2019 17:42		11/5/2019 11:21	Tue
Male	80	White or Caucasian	Trauma Intensive Care Unit	26.2	1	2	Subarachnoid hematoma, with LOC of 30 min or less, initial encounter [S06.6X1A]; Subdural hematoma [S06.5X9A]; Closed fracture of bilateral malar and maxillary bones, LeFort 3 [S02.413A]; Injury due to motorcycle crash [V29.9XXA]; Open fracture of frontal sinus, initial encounter [S02.19XB]; Intraparenchymal hematoma of brain, right, with LOC of 30 min or less, initial encounter [S06.341A]	6/29/2017 2:33	7/3/2017 17:55	6/29/2017 1:45	Thu
Male	59	White or Caucasian	Orthopedics	35.6	1	2	Type III open displaced pilon fracture of right tibia, initial encounter [S82.871C]; Open displaced pilon fracture of right tibia, type IIIA, IIIB, or IIIC [S82.871C]	8/29/2018 10:16	5/9/2019 12:25	8/29/2018 6:50	Wed
Male	64	White or Caucasian	Internal Medicine	30.5	0	1		11/15/2017 9:05	1/14/2018 17:03	11/13/2017 14:51	Mon
Female	76	White or Caucasian	Hospital Medicine	28.5	1	2	Familial hypercholesterolemia [E78.01]; Fall, subsequent encounter [W19.XXXD]; Weakness [R53.1]; Essential hypertension [I10]; Decubitus ulcer of both heels, stage 4 [L89.614, L89.624]; Pressure injury of right ankle, stage 3 [L89.513]; Paroxysmal atrial fibrillation [I48.0]; Cellulitis and abscess of foot [L03.119, L02.619]; General weakness [R53.1]; Non-small cell cancer of right lung [C34.91];…	11/4/2018 19:45		11/4/2018 15:01	Sun
Male	52	White or Caucasian	Hospital Medicine	23.7	1	2		11/16/2017 18:27		11/16/2017 7:31	Thu
Female	78	White or Caucasian	Internal Medicine	41.6	1	2		2/26/2018 19:27	3/11/2018 13:35	2/26/2018 12:59	Mon
Male	63	White or Caucasian	Neuro ICU	38.1	1	2		2/1/2017 16:56	2/2/2017 13:58	1/31/2017 23:59	Tue
Male	63	White or Caucasian	Neuro ICU	38.1	1	2		2/2/2017 13:56	4/10/2018 0:00	2/2/2017 12:36	Thu
Male	62	Unknown	Orthopedics Spine	32.1	0	2	Abscess in epidural space of lumbar spine [G06.1]	6/18/2019 17:59		6/18/2019 11:20	Tue
Male	85	White or Caucasian	Orthopedics	20.2	1	1		4/19/2018 14:00	4/30/2018 0:00	4/19/2018 12:10	Thu
Female	59	White or Caucasian	Hospital Medicine	22	1	2	Encounter for nasogastric (NG) tube placement [Z46.59]; Abnormal movements [R25.9]; Seizure [R56.9]; Acute respiratory failure with hypoxia [J96.01]; Alcohol-induced acute pancreatitis, unspecified complication status [K85.20]	9/23/2019 17:00	10/16/2019 14:28	9/23/2019 10:45	Mon
Male	71	White or Caucasian	Medical Critical Care Unit	30.6	1	1		4/12/2019 16:37		4/11/2019 17:16	Thu
Male	79	White or Caucasian	Hospital Medicine	33.2	1	1	Cellulitis of toe of left foot [L03.032]	3/20/2018 14:41	6/9/2018 10:07	3/20/2018 10:12	Tue
Male	79	White or Caucasian	Hospital Medicine	31.4	1	1		6/15/2018 14:13	7/27/2018 0:00	6/15/2018 9:26	Fri
Female	7	White or Caucasian	Pediatric Critical Care	13.2	0	1		5/24/2018 12:22		5/24/2018 9:41	Thu
Female	63	White or Caucasian	Hematology Oncology	22.1	1	2	High grade B-cell lymphoma [C85.10]; Anxiety [F41.9]; Tobacco abuse [Z72.0]; Acute embolism and thrombosis of right internal jugular vein [I82.C11]	5/16/2019 18:24	6/3/2019 9:10	5/15/2019 15:54	Wed
Female	48	White or Caucasian	Internal Medicine	25.1	1	2	Pyelonephritis [N12]; Sepsis, due to unspecified organism [A41.9]; Metastatic carcinoma of the bladder [C67.9]; Splenic infarct [D73.5]	10/18/2017 19:41	10/19/2017 9:04	10/18/2017 18:20	Wed
Female	48	White or Caucasian	Internal Medicine	25.1	1	2	Pyelonephritis [N12]; Pyelonephritis [N12]; Sepsis, due to unspecified organism [A41.9]; Sepsis, due to unspecified organism [A41.9]; Metastatic carcinoma of the bladder [C67.9]; Metastatic carcinoma of the bladder [C67.9]; Splenic infarct [D73.5]; Splenic infarct [D73.5]	10/19/2017 9:05	10/20/2017 17:46	10/18/2017 23:17	Wed
Female	48	White or Caucasian	Internal Medicine	25.1	1	2	Pyelonephritis [N12]; Pyelonephritis [N12]; Sepsis, due to unspecified organism [A41.9]; Sepsis, due to unspecified organism [A41.9]; Metastatic carcinoma of the bladder [C67.9]; Metastatic carcinoma of the bladder [C67.9]; Splenic infarct [D73.5]; Splenic infarct [D73.5]	10/20/2017 17:59		10/18/2017 23:17	Wed
Female	65	White or Caucasian	Vascular Surgery	37.7	0	2	Ischemic leg [I99.8]	4/21/2019 22:23	4/24/2019 18:21	4/21/2019 19:22	Sun
Female	79	White or Caucasian	Internal Medicine	30.7	1	3		1/30/2020 11:13	3/19/2020 10:50	1/29/2020 15:26	Wed
Male	48	Black or African American	Cardiology	49.4	1	2	AKI (acute kidney injury) [N17.9]; Male erectile disorder [N52.9]; Gastrointestinal hemorrhage with melena [K92.1]; Essential hypertension [I10]; Rectal bleeding [K62.5]; Atrial fibrillation, unspecified type [I48.91]; Closed fracture of right ankle, initial encounter [S82.891A]; OSA (obstructive sleep apnea) [G47.33]; Pulmonary hypertension [I27.20]; Chronic systolic congestive heart failure [I5…	4/29/2019 17:55	5/4/2019 14:10	4/29/2019 15:34	Mon
Male	48	Black or African American	Cardiology	58.8	1	2	AKI (acute kidney injury) [N17.9]; Male erectile disorder [N52.9]; Gastrointestinal hemorrhage with melena [K92.1]; Morbid obesity [E66.01]; Essential hypertension [I10]; Rectal bleeding [K62.5]; Epidural lipomatosis [D17.79]; OSA (obstructive sleep apnea) [G47.33]; Pulmonary hypertension [I27.20]; Acute on chronic systolic heart failure [I50.23]	8/30/2019 17:46	9/12/2019 11:53	8/30/2019 13:16	Fri
Male	48	Black or African American	Cardiology	57.9	1	2	AKI (acute kidney injury) [N17.9]; Male erectile disorder [N52.9]; Gastrointestinal hemorrhage with melena [K92.1]; Morbid obesity [E66.01]; Essential hypertension [I10]; Rectal bleeding [K62.5]; Epidural lipomatosis [D17.79]; OSA (obstructive sleep apnea) [G47.33]; Pulmonary hypertension [I27.20]; Other chest pain [R07.89]; Acute on chronic systolic heart failure [I50.23]	12/13/2019 18:33	12/23/2019 12:46	12/13/2019 14:29	Fri
Female	41	White or Caucasian	Surgery	55.6	1	2	Bandemia [D72.825]; Cigarette nicotine dependence without complication [F17.210]; Tobacco dependency [F17.200]; Fibroadenoma of left breast [D24.2]; Gastroesophageal reflux disease without esophagitis [K21.9]; Constipation, chronic [K59.09]; Dysmenorrhea [N94.6]; Social anxiety disorder [F40.10]; Acute renal failure, unspecified acute renal failure type [N17.9]; Anxiety [F41.9]; History of arthro…	9/22/2017 0:51	10/13/2017 0:30	9/20/2017 9:54	Wed
Female	41	White or Caucasian	Surgery	55.6	1	2		10/14/2017 13:53	10/19/2017 11:07	10/14/2017 7:13	Sat
Male	72	White or Caucasian	Hematology Oncology	29.7	0	2		12/18/2017 10:37	12/26/2017 13:38	12/18/2017 9:16	Mon
Male	87	Black or African American	Cardiology	25.9	1	1	Bradycardia [R00.1]	1/10/2019 9:30	1/18/2019 11:44	1/9/2019 16:23	Wed
Male	26	Other	Internal Medicine	21.1	1	2	HCAP (healthcare-associated pneumonia) [J18.9]; CAP (community acquired pneumonia) [J18.9]; Diabetes mellitus related to CF (cystic fibrosis) [E84.9, E08.9]; Aspergillosis [B44.9]; Pulmonary collapse [J98.19]; Cystic fibrosis with pulmonary manifestations [E84.0]; Cystic fibrosis [E84.9]; Adult failure to thrive [R62.7]; Pancreatic insufficiency due to cystic fibrosis [E84.19]; Pseudomonas infect…	9/28/2017 10:26	3/23/2019 18:05	9/28/2017 1:00	Thu
Male	12	Other	Pediatrics	18	0	2		6/28/2017 10:41	8/30/2019 14:57	6/28/2017 9:05	Wed
Male	45	Other	Hospital Medicine	28.5	1	2		3/20/2018 16:17	9/25/2018 13:42	3/19/2018 15:16	Mon
Male	62	White or Caucasian	Hospital Medicine	54.1	1	1	Renal cyst, right [N28.1]; AKI (acute kidney injury) [N17.9]; Bacteremia due to Gram-positive bacteria [R78.81]; Renal stones [N20.0]; Sinus tachycardia by electrocardiogram [R00.0]; Bacteremia [R78.81]; Class 3 obesity due to excess calories with serious comorbidity and body mass index (BMI) of 50.0 to 59.9 in adult [IMO0001]; Streptococcal bacteremia [R78.81, B95.5]; Hypokalemia [E87.6]; Hepati…	3/6/2018 17:21		3/6/2018 11:23	Tue
Female	62	White or Caucasian	Internal Medicine	30.2	1	2	Septic shock [A41.9, R65.21]	4/6/2020 21:08	4/29/2020 18:34	4/6/2020 7:44	Mon
Male	77	White or Caucasian	Internal Medicine	29.4	1	1		3/27/2019 15:52		3/22/2019 11:34	Fri
Female	40	Other	Hospital Medicine	25.9	1	2		2/13/2018 14:00	2/14/2018 14:00	2/12/2018 14:01	Mon
Female	40	Other	Hospital Medicine	25.9	1	2		2/14/2018 14:05	2/17/2018 0:15	2/13/2018 14:52	Tue
Female	62	White or Caucasian	General Surgery	26.8	0	2		1/23/2017 10:07	1/28/2017 11:20	1/22/2017 10:15	Sun
Male	71	White or Caucasian	Internal Medicine	31.1	1	2	AKI (acute kidney injury) [N17.9]; CAD in native artery [I25.10]; Neutropenic fever [D70.9, R50.81]; Seropositive rheumatoid arthritis [M05.9]; H/O coronary artery bypass surgery [Z95.1]; Other specified rheumatoid arthritis, multiple sites [M06.89]; Rash [R21]; Multiple lung nodules on CT [R91.8]; History of kidney stones [Z87.442]; Pityrosporum folliculitis [L73.8]; Type 2 diabetes mellitus wit…	10/3/2017 19:03	10/6/2017 12:33	10/3/2017 13:28	Tue
Female	29	White or Caucasian	Neurology	13	1	3	Wheelchair dependent [Z99.3]; Narcotic induced bladder dysfunction [N31.9, T40.605A]; Bladder stones [N21.0]; Acute respiratory failure with hypoxia [J96.01]; Poor circulation [R09.89]; Spina bifida with hydrocephalus, unspecified spinal region [Q05.4]; Calculus in diverticulum of bladder [N21.0]; Cranial nerve palsy [G52.9]	11/24/2017 22:34	12/13/2017 16:24	11/24/2017 18:12	Fri
Male	63	White or Caucasian	Internal Medicine	23.8	1	1	Cellulitis of toe of left foot [L03.032]; Status post right hip replacement [Z96.641]; Essential hypertension [I10]; Osteomyelitis of left foot, unspecified type [M86.9]; Neuropathy [G62.9]; Aseptic necrosis of bone of right hip [M87.051]; Hypothyroidism, unspecified type [E03.9]; Anxiety [F41.9]; Hyponatremia [E87.1]; Tobacco abuse [Z72.0]; Stage 2 chronic kidney disease [N18.2]; Varicose veins …	5/31/2019 19:38	8/31/2019 0:00	5/30/2019 19:55	Thu
Female	66	White or Caucasian	Hematology Oncology	33.7	1	2		5/14/2018 14:01		5/14/2018 11:07	Mon
Male	93	White or Caucasian	Neuro ICU	29	0	3	Aphasia [R47.01]; Altered mental status, unspecified altered mental status type [R41.82]; Aspiration pneumonia of both upper lobes, unspecified aspiration pneumonia type [J69.0]; Acute pulmonary edema [J81.0]; Somnolence [R40.0]	4/14/2017 14:48		4/14/2017 12:15	Fri
Male	76	White or Caucasian	CardioVascularThoracic Surgery	24.4	1	3	Persistent atrial fibrillation [I48.19]; S/P AVR [Z95.2]; MSSA (methicillin-susceptible Staphylococcus aureus) colonization [Z22.321]; NSTEMI (non-ST elevated myocardial infarction) [I21.4]; Acute blood loss anemia [D62]; Non-rheumatic mitral regurgitation [I34.0]; Paroxysmal atrial fibrillation [I48.0]; Right ventricular failure [I50.810]; Renal insufficiency [N28.9]; Diabetes mellitus with peri…	4/30/2018 22:04	5/9/2018 11:15	4/30/2018 15:04	Mon
Male	64	White or Caucasian	Hematology Oncology	23.5	1	2	Head and neck cancer [C76.0]	1/16/2019 17:45		1/15/2019 10:47	Tue
Male	66	White or Caucasian	Medical Critical Care Unit	22.8	1	2	Primary spontaneous pneumothorax [J93.11]; Abnormal liver function [R94.5]; Stented coronary artery [Z95.5]; Mitral valve disorder [I05.9]; H/O aortic valve replacement [Z95.2]; Weight loss [R63.4]; Pacemaker [Z95.0]; Complete heart block [I44.2]; Nonrheumatic aortic valve stenosis [I35.0]; Old myocardial infarction [I25.2]; Anxiety [F41.9]; Respiratory distress [R06.03]; SOB (shortness of breath…	4/6/2019 9:24		4/5/2019 10:13	Fri
Female	74	White or Caucasian	Internal Medicine	36	1	1		11/13/2018 12:45	11/20/2018 0:00	11/13/2018 10:33	Tue
Female	78	White or Caucasian	Hospital Medicine	35.5	1	2		11/2/2017 8:57	11/13/2017 13:49	10/31/2017 9:04	Tue
Female	52	White or Caucasian	Internal Medicine	48.2	1	2	Secondary esophageal varices with bleeding [I85.11]; AKI (acute kidney injury) [N17.9]; Subclinical iodine-deficiency hypothyroidism [E02]; Obesity, Class III, BMI 40-49.9 (morbid obesity) [E66.01]; Acute hepatitis C virus infection without hepatic coma [B17.10]; Neuropathy [G62.9]; Hepatocellular carcinoma [C22.0]; Portal vein thrombosis [I81]; Tobacco abuse [Z72.0]; Emphysematous pyelitis [N12]…	1/19/2017 19:46	1/22/2017 10:57	1/19/2017 11:56	Thu
Male	67	White or Caucasian	General Surgery	22.4	1	2	SBO (small bowel obstruction) [K56.609]	12/8/2017 11:18	12/17/2017 10:53	12/7/2017 14:29	Thu
Male	77	White or Caucasian	Urology	21.2	1	1	Gross hematuria [R31.0]	1/21/2020 12:21		1/20/2020 18:55	Mon
Male	63	White or Caucasian	Neurology	27.8	1	2	NSTEMI (non-ST elevated myocardial infarction) [I21.4]; Abnormal movements [R25.9]; Seizure [R56.9]; Cardiac arrest [I46.9]; COPD with asthma [J44.9]; Localization-related (focal) (partial) symptomatic epilepsy and epileptic syndromes with complex partial seizures, not intractable, with status epilepticus [G40.201]; PE (pulmonary thromboembolism) [I26.99]	11/21/2018 21:56	11/24/2018 0:00	11/20/2018 13:40	Tue
Female	79	White or Caucasian	Orthopedics	25.1	1	1	2-part displaced fracture of surgical neck of right humerus, initial encounter for closed fracture [S42.221A]; Pain of left hip joint [M25.552]	3/24/2019 10:58		3/22/2019 13:14	Fri
Male	64	White or Caucasian; Other	Internal Medicine	21.4	1	1	Altered mental status, unspecified altered mental status type [R41.82]	9/28/2017 10:18		9/27/2017 13:21	Wed
Female	65	White or Caucasian	Orthopedics	21.4	1	1		6/15/2019 14:25	7/10/2019 11:02	6/14/2019 17:58	Fri
Male	59	Black or African American	Internal Medicine	25.2	1	3	Pneumonia due to infectious organism, unspecified laterality, unspecified part of lung [J18.9]; AKI (acute kidney injury) [N17.9]; Troponin level elevated [R79.89]; Atrial fibrillation with rapid ventricular response [I48.91]; Atrial fibrillation, unspecified type [I48.91]; Elevated liver function tests [R94.5]; Lactic acidosis [E87.2]	12/29/2019 17:28	1/14/2020 2:09	12/29/2019 10:48	Sun
Male	88	White or Caucasian	Hospital Medicine	18.9	1	1		10/1/2019 10:02		9/29/2019 11:02	Sun
Female	90	White or Caucasian	Internal Medicine	21.1	1	3		11/30/2018 14:20	12/10/2018 17:02	11/30/2018 10:18	Fri
Female	65	White or Caucasian	General Surgery	33.4	1	2	Pneumonia of left lower lobe due to infectious organism [J18.1]; Pneumonia of left lower lobe due to infectious organism [J18.1]	11/28/2019 13:58	12/13/2019 15:00	11/28/2019 10:08	Thu
Female	65	White or Caucasian	General Surgery	33.4	1	2	Pneumonia of left lower lobe due to infectious organism [J18.1]; Pneumonia of left lower lobe due to infectious organism [J18.1]	12/5/2019 0:00	12/6/2019 0:00	11/28/2019 10:08	Thu
Female	56	White or Caucasian	Respiratory Critical Care	21.2	0	1	Portopulmonary hypertension [K76.6]	2/7/2018 18:59	3/5/2018 17:20	2/7/2018 14:52	Wed
Female	56	White or Caucasian	Medical Critical Care Unit	24.1	0	1	Other complicated headache syndrome [G44.59]	3/5/2018 17:05	8/6/2018 15:21	3/3/2018 13:15	Sat
Male	54	White or Caucasian	Hospital Medicine	33.1	1	2		7/30/2017 22:39		7/28/2017 18:49	Fri
Male	40	White or Caucasian	Hospital Medicine	42.5	0	2	Fever in other diseases [R50.81]	1/27/2017 18:02		1/27/2017 8:40	Fri
Male	68	White or Caucasian	Orthopedics	25.7	1	1		11/18/2017 10:30	1/26/2018 0:00	11/16/2017 14:33	Thu
Male	38	White or Caucasian	Neurology	32.6	1	2		4/9/2018 10:07	4/16/2018 19:01	4/9/2018 6:19	Mon
Male	38	White or Caucasian	Neurology	32.6	1	2	GBM (glioblastoma multiforme) [C71.9]	4/16/2018 18:51		4/16/2018 15:43	Mon
Male	37	White or Caucasian	Neurosurgery	26.8	0	2	Brain mass [G93.89]	3/16/2017 21:58	4/4/2017 20:16	3/16/2017 15:13	Thu
Male	69	White or Caucasian	Internal Medicine	28.1	0	1	Acute respiratory failure with hypoxia and hypercarbia [J96.01, J96.02]	9/18/2019 14:36	1/26/2020 21:50	9/18/2019 9:53	Wed
Male	70	White or Caucasian	Internal Medicine	26.9	0	1		2/2/2020 11:19		2/1/2020 14:13	Sat
Male	51	White or Caucasian	Vascular Surgery	28.6	1	2		5/5/2017 11:37	5/13/2017 11:14	5/3/2017 16:03	Wed
Female	54	White or Caucasian	Colon Rectal	27.8	0	2	Diverticulitis of large intestine with abscess without bleeding [K57.20]	5/15/2019 17:11	5/25/2019 11:02	5/15/2019 12:27	Wed
Female	78	White or Caucasian	General Surgery	37.3	1	2	Gastrointestinal fistula [K63.2]; Anxiety [F41.9]; Adnexal mass [N94.89]; Hyperkalemia [E87.5]	10/4/2019 9:42		10/4/2019 5:33	Fri
Female	73	White or Caucasian	Orthopedics	23.4	0	1		1/6/2019 11:17	2/20/2019 3:34	1/6/2019 7:49	Sun
Female	19	Black or African American	Internal Medicine	23.7	1	2	Sickle cell crisis [D57.00]; Acute chest syndrome [D57.01]	10/3/2017 9:14	10/5/2017 18:13	10/2/2017 11:30	Mon
Male	20	White or Caucasian	Hospital Medicine	20.4	0	2		11/16/2018 11:30	11/24/2018 10:47	11/16/2018 8:32	Fri
Female	40	White or Caucasian	Internal Medicine	23.2	1	1	Endocarditis of tricuspid valve [I36.8]; Hypokalemia [E87.6]; Retained products of conception following abortion [O03.4]; Endocarditis of native valve [I38]; Hyponatremia [E87.1]; Staphylococcus aureus bacteremia [R78.81]; Chronic hepatitis C without hepatic coma [B18.2]; Substance abuse in remission [F19.11]; Bacterial endocarditis, unspecified chronicity [I33.0]; Cavitary lesion of lung [J98.4]	4/7/2018 16:55	5/16/2018 1:30	4/7/2018 10:11	Sat
Female	61	White or Caucasian	Internal Medicine	69.9	1	1		2/9/2018 15:00		2/9/2018 10:26	Fri
Male	46	Other	Cardiology Critical Care Unit	30.2	1	3		5/24/2018 11:40	5/27/2018 8:30	5/24/2018 10:00	Thu
Female	37	Black or African American	General Surgery	30.6	1	2	Pain of upper abdomen [R10.10]; Dudley-Klingenstein syndrome [D49.0]; Anxiety [F41.9]; Tobacco abuse [Z72.0]; Adenocarcinoma [C80.1]	9/27/2018 22:08	10/3/2018 13:50	9/26/2018 14:29	Wed
Male	68	White or Caucasian	General Surgery	24.5	1	3	Malignant neoplasm of right lung, unspecified part of lung [C34.91]	10/24/2017 9:06	11/6/2017 12:07	10/23/2017 10:57	Mon
Male	60	White or Caucasian	Surgery	30.7	0	2		3/21/2019 12:32	4/25/2019 11:53	3/21/2019 7:12	Thu
Female	56	White or Caucasian	General Surgery	16.1	1	2		9/15/2018 17:08	1/17/2019 14:21	9/15/2018 9:26	Sat
Female	61	White or Caucasian	Internal Medicine	47.7	1	1		7/6/2019 15:30	8/16/2019 8:45	7/3/2019 15:45	Wed
Female	61	White or Caucasian	Internal Medicine	39.7	1	1		8/30/2019 15:00	11/19/2019 0:00	8/29/2019 19:04	Thu
Male	73	White or Caucasian	Orthopedics	24.2	0	1		5/1/2017 15:14		5/1/2017 13:46	Mon
Male	71	White or Caucasian	CardioVascularThoracic Surgery	30.3	1	3	Chest pain, unspecified type [R07.9]	12/13/2019 8:40		12/12/2019 10:22	Thu
Male	69	White or Caucasian	Internal Medicine	42.8	1	2		10/22/2018 11:31	10/24/2018 8:41	10/22/2018 8:26	Mon
Male	69	White or Caucasian	Internal Medicine	42.8	1	2	Acute urinary retention [R33.8]; Morbid obesity [E66.01]; Epidural abscess [G06.2]; Atrial ectopy [I49.1]; Abscess in epidural space of cervical spine [G06.1]; MSSA bacteremia [R78.81]; Alcohol dependence with unspecified alcohol-induced disorder [F10.29]	10/24/2018 17:47		10/24/2018 3:55	Wed
Male	74	White or Caucasian	Emergency Medicine	27.9	1	1	Abscess [L02.91]	9/21/2017 11:32		9/18/2017 11:10	Mon
Female	58	White or Caucasian	Hospital Medicine	25.6	1	2	Bilateral foot-drop [M21.371, M21.372]; Right wrist drop [M21.331]; Fall, subsequent encounter [W19.XXXD]; Muscle weakness [M62.81]; Acrocyanosis [I73.89]; Basedow's disease [E05.00]; Weakness [R53.1]; Altered mental status, unspecified altered mental status type [R41.82]; Rash [R21]; Neuropathy [G62.9]; Oral ulcer [K12.1]; Seizure [R56.9]; Acute respiratory failure, unspecified whether with hypo…	5/12/2019 22:12	10/11/2019 20:31	5/12/2019 21:50	Sun
Female	58	White or Caucasian	Hospital Medicine	18.4	1	2	AIDP (acute inflammatory demyelinating polyneuropathy) [G61.0]	10/16/2019 14:59		10/11/2019 10:33	Fri
Male	80	White or Caucasian	Hospital Medicine	35	1	1		1/23/2020 15:30	3/4/2020 16:30	1/22/2020 17:28	Wed
Male	75	White or Caucasian	Thoracic Surgery	31.7	1	2	Malignant neoplasm of esophagus, unspecified location [C15.9]; S/P aortic valve repair [Z98.890]; Obesity (BMI 30.0-34.9) [E66.9]; H/O aortic aneurysm repair [Z98.890, Z86.79]; Gastroesophageal reflux disease with esophagitis [K21.0]; Esophageal mass [K22.8]; Pulmonary fibrosis [J84.10]; Achalasia [K22.0]	3/28/2019 11:55	4/4/2019 14:17	3/27/2019 17:54	Wed
Male	66	Black or African American	Orthopedics	23.7	0	2		10/4/2017 9:27	10/7/2017 12:07	10/2/2017 8:48	Mon
Female	75	White or Caucasian	Neurology	29.8	1	2	Encephalopathy acute [G93.40]; Abdominal aneurysm [I71.4]; Seizure [R56.9]; Atrial septal defect [Q21.1]	6/16/2017 10:44	7/1/2017 0:00	6/15/2017 10:52	Thu
Female	77	White or Caucasian	Internal Medicine	27.5	1	2	Non-rheumatic tricuspid valve insufficiency [I36.1]; Iron deficiency anemia due to chronic blood loss [D50.0]; Bacteremia due to Enterococcus [R78.81, B95.2]; PVD (peripheral vascular disease) [I73.9]; Endocarditis of tricuspid valve [I36.8]; Abdominal aneurysm [I71.4]; Cystitis [N30.90]; Hypokalemia [E87.6]; Atrial septal defect [Q21.1]; Hyponatremia [E87.1]; Thrombocytopenia [D69.6]	6/3/2019 17:05	10/31/2019 7:13	6/1/2019 10:16	Sat
Female	78	White or Caucasian	Cardiology Critical Care Unit	28.8	1	1	Non-rheumatic tricuspid valve insufficiency [I36.1]; Iron deficiency anemia due to chronic blood loss [D50.0]; Bacteremia due to Enterococcus [R78.81, B95.2]; Encounter for long-term (current) use of antibiotics [Z79.2]; PVD (peripheral vascular disease) [I73.9]; Endocarditis of tricuspid valve [I36.8]; Abdominal aneurysm [I71.4]; Atrial septal defect [Q21.1]; Hyponatremia [E87.1]; Thrombocytopen…	11/1/2019 21:42	11/2/2019 17:51	11/1/2019 9:08	Fri
Female	78	White or Caucasian	Cardiology Critical Care Unit	28.5	1	1	Atrial septal defect [Q21.1]	11/2/2019 17:49		11/2/2019 14:35	Sat
Female	62	Black or African American	Internal Medicine	40.6	0	1	Status migrainosus [G43.901]	1/24/2018 10:33	10/3/2018 20:26	1/23/2018 16:05	Tue
Male	57	White or Caucasian	Hematology Oncology	27.6	1	1		12/29/2017 14:11	12/31/2017 15:22	12/24/2017 18:21	Sun
Male	59	White or Caucasian	Hematology Oncology	28	1	2		8/30/2019 16:56	9/3/2019 11:30	8/30/2019 9:20	Fri
Female	23	White or Caucasian	Internal Medicine	17.2	0	1	AKI (acute kidney injury) [N17.9]; Tachycardia [R00.0]; Low bicarbonate level [E87.8]; On tube feeding diet [Z78.9]; Nausea without vomiting [R11.0]; Myalgia [M79.10]; Ehlers-Danlos syndrome [Q79.60]; BMI less than 19,adult [Z68.1]; Specific antibody deficiency with normal IG concentration and normal number of B cells [D80.6]; MSSA bacteremia [R78.81]; Thrombocytopenia [D69.6]; Febrile illness [R…	1/8/2019 12:55	3/10/2020 15:28	1/6/2019 12:22	Sun
Female	81	White or Caucasian	Neurology	22.8	1	2	Mitral valve disease [I05.9]	7/4/2018 14:31	7/12/2018 15:35	7/3/2018 22:04	Tue
Female	80	White or Caucasian	Hospital Medicine	27.5	1	2	Lower GI bleed [K92.2]	1/19/2020 10:12	1/22/2020 14:35	1/19/2020 8:23	Sun
Male	54	White or Caucasian	Internal Medicine	21.1	1	1	Chronic atrial fibrillation [I48.20]; Other dysphagia [R13.19]; PVD (peripheral vascular disease) [I73.9]; Malignant neoplasm of lower third of esophagus [C15.5]; Chronic systolic congestive heart failure [I50.22]; Pleural effusion [J90]; Hypoxia [R09.02]; Acute on chronic systolic heart failure [I50.23]; Severe protein-calorie malnutrition [E43]	5/28/2019 19:14	6/12/2019 12:27	5/28/2019 13:54	Tue
Male	62	White or Caucasian	Respiratory Critical Care	26.4	1	2	COPD, very severe [J44.9]; COPD exacerbation [J44.1]; SVT (supraventricular tachycardia) [I47.1]	7/22/2017 17:43		7/22/2017 10:08	Sat
Female	71	Black or African American	Hospital Medicine	36.8	1	2	Atrial fibrillation with RVR [I48.91]; PAF (paroxysmal atrial fibrillation) [I48.0]; Localized edema [R60.0]; (HFpEF) heart failure with preserved ejection fraction [I50.30]; Essential hypertension [I10]; CKD (chronic kidney disease) stage 3, GFR 30-59 ml/min [N18.3]	7/5/2017 14:19	7/7/2017 11:01	7/5/2017 8:23	Wed
Male	29	White or Caucasian	Trauma Intensive Care Unit	35.3	0	3	Acute blood loss anemia [D62]; Open displaced fracture of acromial end of left clavicle, initial encounter [S42.032B]; Acute respiratory failure following trauma and surgery [J95.821]; Shock [R57.9]; Subclavian artery injury, left, initial encounter [S25.102A]; Thrombocytopenia [D69.6]; Acute kidney injury [N17.9]; Closed fracture of shaft of right fibula with nonunion, unspecified fracture morph…	8/5/2017 19:07	9/5/2017 19:58	8/5/2017 12:11	Sat
Male	29	White or Caucasian	Trauma Intensive Care Unit	30.3	0	3		9/5/2017 19:59	10/11/2017 14:06	9/5/2017 14:50	Tue
Male	63	White or Caucasian	Urology	26.7	1	2		7/30/2017 12:55	8/12/2017 0:00	7/30/2017 8:21	Sun
Female	78	White or Caucasian	Hospital Medicine	26.6	1	2	Discitis of cervical region [M46.42]	10/21/2017 14:17	10/21/2017 16:13	10/21/2017 7:36	Sat
Female	78	White or Caucasian	Hospital Medicine	26.6	1	2		10/21/2017 18:25		10/21/2017 18:06	Sat
Male	36	White or Caucasian	Hospital Medicine	37.3	1	1		4/26/2018 13:56		4/26/2018 8:42	Thu
Female	65	White or Caucasian	Hematology Oncology	50.1	1	1		5/19/2018 9:45	7/1/2019 18:29	5/17/2018 16:56	Thu
Female	58	Black or African American	Internal Medicine	38.3	1	2	Hip pain, left [M25.552]	1/7/2018 18:04	2/24/2018 9:13	1/6/2018 15:26	Sat
Female	58	Black or African American	Internal Medicine	36.7	1	1		3/2/2018 12:25	3/24/2018 10:00	3/1/2018 9:04	Thu
Female	58	Black or African American	Family and Community Medicine	32.9	1	3		7/23/2018 15:50		7/20/2018 13:15	Fri
Female	57	Black or African American	General Surgery	45.5	1	2	Pain at surgical site [G89.18]; Myasthenia gravis [G70.00]; Necrotizing subcutaneous infection [M72.6]; Necrotizing soft tissue infection [M79.89]; Obstructive sleep apnea [G47.33]	3/2/2017 9:52	3/17/2017 15:09	3/1/2017 9:00	Wed
Male	53	White or Caucasian	Hematology Oncology	23.8	1	2		5/18/2018 20:02	6/27/2018 8:52	5/17/2018 15:31	Thu
Male	53	White or Caucasian	Hematology Oncology	22.9	1	2		7/26/2018 17:30		7/26/2018 10:49	Thu
Male	63	White or Caucasian	Hospital Medicine	31.4	0	1	HSV (herpes simplex virus) with ophthalmic complications [B00.50]	12/4/2017 9:57	12/5/2017 14:42	12/3/2017 9:07	Sun
Female	64	White or Caucasian	Cardiology	26.8	1	3		11/29/2018 16:55		11/29/2018 12:45	Thu
Female	40	White or Caucasian	Adult Psych and Behavioral Health	18.9	1	1	Preoperative examination [Z01.818]; AKI (acute kidney injury) [N17.9]; Constipation by delayed colonic transit [K59.01]; Borderline personality disorder [F60.3]; Major depressive episode [F32.9]; Anorexia nervosa, restricting type [F50.01]; Cellulitis and abscess of leg, except foot [L03.119, L02.419]; Hypokalemia [E87.6]; Hypercalcemia [E83.52]; Hypovolemia [E86.1]; Severe episode of recurrent m…	8/23/2018 17:38	9/4/2018 12:43	8/22/2018 14:11	Wed
Female	40	White or Caucasian	Adult Psych and Behavioral Health	18	1	1		9/7/2018 20:47	9/8/2018 9:00	9/6/2018 11:11	Thu
Female	40	White or Caucasian	Hospital Medicine	16.3	1	1		1/1/2019 18:10	1/2/2019 20:57	1/1/2019 15:25	Tue
Female	40	White or Caucasian	Internal Medicine	18.5	1	2	Borderline personality disorder [F60.3]	1/15/2019 11:31	1/23/2019 13:00	1/15/2019 6:47	Tue
Male	64	White or Caucasian	Hospital Medicine	39.3	1	3	Respiratory failure with hypercapnia, unspecified chronicity [J96.92]; Chronic kidney disease, stage 3 (moderate) [N18.3]; Chronic systolic congestive heart failure [I50.22]; Essential hypertension [I10]; SDH (subdural hematoma) [S06.5X9A]	3/11/2017 18:38	4/7/2017 10:59	3/11/2017 13:08	Sat
Male	72	White or Caucasian	CardioVascularThoracic Surgery	27.2	1	1	Persistent atrial fibrillation [I48.19]; AKI (acute kidney injury) [N17.9]; VF (ventricular fibrillation) [I49.01]; Mitral valve prolapse [I34.1]; Essential hypertension [I10]; Long term current use of antibiotics [Z79.2]; Renal cell carcinoma, unspecified laterality [C64.9]; Deep incisional surgical site infection [T81.42XA]; Deep incisional surgical site infection [T81.42XA]; Other hyperlipidem…	6/4/2019 21:51	1/14/2020 11:53	6/4/2019 6:59	Tue
Male	23	White or Caucasian	Internal Medicine	45.7	1	2	Other sleep apnea [G47.39]; Body mass index 40.0-44.9, adult [Z68.41]; Hyperglycemia [R73.9]; Type 1 diabetes mellitus with hyperglycemia [E10.65]; Down's syndrome [Q90.9]; Disturbance of conduct [F91.9]; Functional urinary incontinence [R39.81]; Scrotal rash [R21]; Cellulitis of other specified site [L03.818]	9/1/2018 20:36	9/9/2018 15:34	9/1/2018 19:12	Sat
Male	61	Other	Hospital Medicine	38.9	1	2	Trauma [T14.90XA]	5/27/2019 11:54	6/25/2019 16:51	5/26/2019 13:43	Sun
Female	44	White or Caucasian	Hematology Oncology	49.4	1	2	Leukocytosis, unspecified type [D72.829]	1/24/2018 17:11	2/16/2018 12:27	1/24/2018 11:49	Wed
Female	44	White or Caucasian	Hematology Oncology	48.5	1	2		3/8/2018 13:56	3/13/2018 9:29	3/8/2018 10:31	Thu
Female	44	White or Caucasian	Hematology Oncology	49.8	1	2		4/10/2018 12:08	4/15/2018 9:39	4/10/2018 10:32	Tue
Female	44	White or Caucasian	Hematology Oncology	50.5	1	2	Acute myeloid leukemia in remission [C92.01]	5/7/2018 16:30	5/12/2018 13:25	5/7/2018 14:49	Mon
Male	33	White or Caucasian	Hospital Medicine	44.6	1	2	Cellulitis, unspecified cellulitis site [L03.90]	7/5/2017 12:45	7/8/2017 14:48	7/4/2017 17:20	Tue
Female	87	White or Caucasian	Neurology	27.5	1	2	Intraparenchymal hemorrhage of brain [I61.9]; Acute CVA (cerebrovascular accident) [I63.9]; Seizure [R56.9]; Hyponatremia [E87.1]	9/4/2018 17:12		9/4/2018 13:13	Tue
Female	25	White or Caucasian	General Surgery	25	0	1		5/24/2018 12:05		5/23/2018 20:23	Wed
Male	83	White or Caucasian	Hospital Medicine	30	1	3		4/19/2018 12:00	5/3/2018 13:22	4/19/2018 10:46	Thu
Male	53	Other	Vascular Surgery	35.7	1	2		2/28/2017 14:50		2/28/2017 11:12	Tue
Male	62	White or Caucasian	Orthopedics	20.8	1	2		2/2/2019 14:13		2/1/2019 17:49	Fri
Female	69	White or Caucasian	Hospital Medicine	27	1	2	Cellulitis of right foot [L03.115]	10/13/2018 11:18	11/15/2018 0:00	10/12/2018 14:16	Fri
Male	36	White or Caucasian	Trauma	22.1	0	3	Acute respiratory failure following trauma and surgery [J95.821]; GSW (gunshot wound) [W34.00XA]; Stomach injury, sequela [S36.30XS]; Traumatic hemorrhagic shock, sequela [T79.4XXS]; Injury [T14.90XA]; Lactic acidosis [E87.2]	9/30/2017 19:19	10/26/2017 11:15	9/30/2017 0:45	Sat
Male	48	White or Caucasian	Hospital Medicine	71.2	1	2		10/17/2019 11:53	10/26/2019 12:08	10/17/2019 9:05	Thu
Female	24	Black or African American	Hematology Oncology	22.1	0	1		6/12/2018 12:03	6/29/2018 16:26	6/12/2018 10:25	Tue
Female	25	Black or African American	Hospital Medicine	21.9	0	2	Hemoglobin S-S disease [D57.1]	5/3/2019 17:30	6/4/2019 12:31	5/3/2019 14:50	Fri
Female	23	Black or African American	Hematology Oncology	23	0	2	Renal cyst, right [N28.1]; Iron overload, transfusional [E83.111]; Transfusion-dependent anemia [D64.9]; Vitamin D deficiency [E55.9]; Hemoglobin S-S disease [D57.1]; Hb-SS disease with crisis [D57.00]; Sickle cell crisis [D57.00]; Anti-D antibodies present [O36.0190]; Chest pain, unspecified type [R07.9]; Hip pain, bilateral [M25.551, M25.552]; Sickle cell pain crisis [D57.00]; Other chest pain …	3/15/2017 21:32	3/31/2017 16:35	3/15/2017 17:46	Wed
Male	61	White or Caucasian	CardioVascularThoracic Surgery	39.4	1	2	Dissection of thoracic aorta [I71.01]	2/3/2020 17:10	2/8/2020 11:24	2/3/2020 12:57	Mon
Male	59	White or Caucasian	Internal Medicine	NULL	1	1	MDD (major depressive disorder), recurrent episode, moderate [F33.1]; Other insomnia [G47.09]; Anxiety disorder due to general medical condition [F06.4]; Liver replaced by transplant [Z94.4]; Alpha-1-antitrypsin deficiency [E88.01]; Seasonal affective disorder [F33.8]; Disorder of bone and cartilage [M89.9, M94.9]; Osteomyelitis of coccyx [M86.9]; Other spondylosis with radiculopathy, lumbar regi…	5/20/2019 17:34	6/9/2019 19:59	5/20/2019 11:12	Mon
Male	59	White or Caucasian	Internal Medicine	30.1	1	1	Surgical site infection [T81.49XA]	6/9/2019 19:53	6/10/2019 17:55	6/9/2019 17:04	Sun
Male	59	White or Caucasian	Internal Medicine	30.1	1	1	Surgical site infection [T81.49XA]	6/10/2019 17:51		6/10/2019 16:09	Mon
Male	30	Black or African American; Other	Neurology	19.3	1	2		8/19/2017 19:10	8/25/2017 16:23	8/19/2017 16:14	Sat
Male	81	White or Caucasian	Hematology Oncology	30.5	1	2	Lymphoma, unspecified body region, unspecified lymphoma type [C85.90]	5/3/2019 22:05	5/4/2019 4:00	5/3/2019 12:21	Fri
Male	81	White or Caucasian	Hematology Oncology	30.5	1	2	Lymphoma, unspecified body region, unspecified lymphoma type [C85.90]	5/4/2019 11:07	5/6/2019 14:22	5/4/2019 4:27	Sat
Female	63	White or Caucasian	Orthopedics	32.8	1	1		10/15/2018 12:02		10/15/2018 5:58	Mon
Male	83	White or Caucasian	Hospital Medicine	21.7	1	2		4/11/2017 8:57	4/21/2017 15:19	4/10/2017 21:47	Mon
Female	92	White or Caucasian	Internal Medicine	22.5	1	1		5/10/2019 14:00		5/9/2019 16:19	Thu
Female	24	White or Caucasian	Hospital Medicine	51.8	1	2	Pneumonia of left lower lobe due to infectious organism [J18.1]	1/7/2018 10:11	1/13/2018 12:22	1/7/2018 8:57	Sun
Female	25	White or Caucasian	Hospital Medicine	45.6	1	1		9/19/2018 14:56	9/23/2018 17:51	9/19/2018 11:29	Wed
Female	71	White or Caucasian	Medical Critical Care Unit	23.6	0	3		10/13/2017 17:23		10/12/2017 13:14	Thu
Male	32	White or Caucasian	Hospital Medicine	20.5	1	2	Abscess of bursa of right hand [M71.041]; Endocarditis of aortic valve [I35.8]; MRSA bacteremia [R78.81]; Septic embolism [I76]; IV drug abuse [F19.10]	8/13/2018 18:43	8/18/2018 0:00	8/13/2018 10:53	Mon
Male	32	White or Caucasian	Internal Medicine	21.1	1	2	Abscess of bursa of right wrist [M71.031]; Aortic valve endocarditis [I35.8]; Hypoalbuminemia due to protein-calorie malnutrition [E46]; Endocarditis of aortic valve [I35.8]; MRSA bacteremia [R78.81]; Septic embolism [I76]; Abscess of left leg [L02.416]; IV drug abuse [F19.10]; Hypomagnesemia [E83.42]	8/21/2018 18:37	8/22/2018 16:27	8/21/2018 12:00	Tue
Female	64	White or Caucasian	General Surgery	35.5	1	1		5/17/2018 17:42	6/9/2018 5:36	5/17/2018 8:00	Thu
Female	55	Black or African American	Hospital Medicine	49.6	1	2	Empty sella syndrome [E23.6]; Pseudotumor cerebri [G93.2]	12/11/2018 14:19	12/21/2018 13:37	12/11/2018 11:33	Tue
Female	29	White or Caucasian	Internal Medicine	32.2	0	2		7/7/2019 22:41	7/12/2019 14:48	7/7/2019 20:54	Sun
Female	67	Other	Internal Medicine	24.6	1	2	Hypertensive emergency [I16.1]; Constipation, unspecified constipation type [K59.00]; Aneurysm [I72.9]; Chest pain, unspecified type [R07.9]; Cough [R05]; Intramural aortic hematoma [I71.00]	11/29/2017 12:01	12/1/2017 20:37	11/29/2017 9:58	Wed
Female	59	Other	Orthopedics	23.9	0	2	Acute ischemic stroke [I63.9]	9/27/2019 18:25		9/27/2019 9:56	Fri
Male	36	White or Caucasian	Internal Medicine	38.7	0	1		5/3/2018 18:13	6/8/2018 17:19	5/3/2018 8:28	Thu
Female	52	White or Caucasian	Neurosurgery	26	1	2	PVD (peripheral vascular disease) [I73.9]; Dysthymic disorder [F34.1]; Symptomatic menopausal or female climacteric states [N95.1]; Vasculitis [I77.6]; Mixed hyperlipidemia [E78.2]; Motor vehicle collision, initial encounter [V87.7XXA]; PAD (peripheral artery disease) [I73.9]; ANA positive [R76.8]; Overweight [E66.3]; Syncope, unspecified syncope type [R55]; Urine frequency [R35.0]; Nocturia [R35…	5/13/2018 19:11		5/13/2018 16:23	Sun
Male	81	White or Caucasian	Cardiology Critical Care Unit	27.3	1	2		8/10/2018 1:02	8/10/2018 11:48	8/9/2018 11:12	Thu
Male	81	White or Caucasian	Cardiology Critical Care Unit	26	1	2	Cardiogenic shock [R57.0]	8/10/2018 11:46		8/10/2018 8:21	Fri
Female	81	White or Caucasian	General Surgery	23.6	1	3		4/1/2019 18:26	5/6/2019 13:50	4/1/2019 11:16	Mon
Male	31	White or Caucasian	General Surgery	27.1	0	2		5/28/2018 17:42	6/6/2018 11:48	5/28/2018 7:48	Mon
Male	52	White or Caucasian	Hospital Medicine	28.3	1	2	Pneumonia due to infectious organism, unspecified laterality, unspecified part of lung [J18.9]; NSTEMI (non-ST elevated myocardial infarction) [I21.4]; Complex third degree hemorrhoid [K64.2]; Acute respiratory failure with hypoxia [J96.01]; Mild mental retardation [F70]; Acute pulmonary edema [J81.0]; Hypoxia [R09.02]; Acute diastolic congestive heart failure [I50.31]	8/27/2018 16:49	9/17/2018 11:05	8/27/2018 7:47	Mon
Male	52	White or Caucasian	Hospital Medicine	32.8	1	2		9/17/2018 11:06	9/26/2018 14:29	9/17/2018 9:35	Mon
Female	56	White or Caucasian	Hospital Medicine	16.7	1	2		7/30/2018 15:50	8/17/2018 14:31	7/30/2018 9:10	Mon
Female	64	White or Caucasian	Neurology	31.6	1	2	Pneumatosis intestinalis [K63.89]	8/17/2019 14:29	1/21/2020 2:20	8/17/2019 13:00	Sat
Female	55	Other	Medical Critical Care Unit	28.3	1	2	Anemia, unspecified type [D64.9]; C. difficile colitis [A04.72]; AKI (acute kidney injury) [N17.9]; Osteomyelitis of foot, left, acute [M86.172]; History of amputation of right foot [Z89.431]; Type 2 diabetes mellitus with stage 3 chronic kidney disease, without long-term current use of insulin [E11.22, N18.3]; Atherosclerosis of arteries [I70.8]; Encephalopathy [G93.40]; Peripheral vascular comp…	4/29/2019 18:53	5/14/2019 13:56	4/29/2019 12:50	Mon
Female	64	White or Caucasian	Hospital Medicine	42.4	1	2		2/18/2018 11:00	3/20/2018 17:42	2/18/2018 7:53	Sun
Female	64	White or Caucasian	General Surgery	34.1	1	2		5/2/2018 14:10	5/29/2018 9:03	5/1/2018 13:51	Tue
Male	69	White or Caucasian	Internal Medicine	31.1	1	2	Pneumonia, unspecified organism [J18.9]	11/18/2017 11:29	12/28/2017 10:59	11/17/2017 11:19	Fri
Male	73	White or Caucasian	Neurosurgery	30.1	1	2		6/17/2017 21:55	10/10/2019 15:52	6/16/2017 16:08	Fri
Male	73	White or Caucasian	Hospital Medicine	33.3	0	2	Discitis of thoracic region [M46.44]	3/5/2017 18:25	10/10/2019 15:52	3/5/2017 16:39	Sun
Male	63	White or Caucasian	Internal Medicine	30.6	1	2	Gangrene of toe of left foot [I96]	10/4/2018 9:18	10/9/2018 0:00	10/3/2018 10:25	Wed
Female	59	White or Caucasian	Internal Medicine	18.1	0	2	Colonization status [Z22.9]; S/P biopsy [Z98.890]; Osteomyelitis of pelvis [M86.9]; Visual changes [H53.9]; Gastrointestinal hemorrhage with melena [K92.1]; Respiratory failure, unspecified chronicity, unspecified whether with hypoxia or hypercapnia [J96.90]; Partial bowel obstruction [K56.600]; Chronic respiratory failure with hypercapnia [J96.12]; Progressive muscular dystrophy [G71.00]; Normoc…	9/8/2017 21:49		9/8/2017 16:17	Fri
Male	39	White or Caucasian	Hematology Oncology	24.2	1	2		8/9/2019 10:16	8/21/2019 10:48	8/8/2019 15:26	Thu
Male	43	White or Caucasian	Neurology	39.7	0	2	Subdural empyema [G06.2]	12/29/2018 12:07		12/28/2018 23:42	Fri
Male	62	White or Caucasian	Internal Medicine	23.1	1	2		10/11/2017 20:29	10/14/2017 14:39	10/11/2017 18:10	Wed
Male	63	White or Caucasian	Hospital Medicine	24	1	2	Pneumonia due to infectious organism, unspecified laterality, unspecified part of lung [J18.9]	3/11/2018 14:20	3/12/2018 10:54	3/11/2018 10:37	Sun
Male	63	White or Caucasian	Internal Medicine	24.6	1	2		8/12/2018 14:28	8/21/2018 11:51	8/12/2018 11:25	Sun
Male	65	Black or African American	Orthopedics	34.4	1	1		6/24/2019 15:08	10/11/2019 12:51	6/24/2019 10:08	Mon
Female	75	White or Caucasian	Neurology	31.7	1	2	Cerebrovascular accident (CVA), unspecified mechanism [I63.9]	5/26/2019 11:43	6/6/2019 16:02	5/25/2019 8:19	Sat
Female	32	White or Caucasian	Neuro ICU	23	0	2	Uric acid nephrolithiasis [N20.0]; Nonverbal [R47.01]; Pneumothorax, unspecified type [J93.9]; Wheelchair bound [Z99.3]; Uses feeding tube [Z97.8]; Obstructed ventriculoperitoneal shunt, initial encounter [T85.09XA]	11/12/2019 12:17	11/27/2019 15:19	11/12/2019 10:42	Tue
Female	75	White or Caucasian	CardioVascularThoracic Surgery	34.8	1	2	NSTEMI (non-ST elevated myocardial infarction) [I21.4]; Vertigo [R42]; Internal hernia [K45.8]	3/4/2019 17:36	3/18/2019 14:03	3/4/2019 16:22	Mon
Female	82	White or Caucasian	Internal Medicine	32.1	1	3		9/19/2018 11:30		9/18/2018 23:47	Tue
Male	60	Black or African American	Hospital Medicine	27.9	1	1	CKD (chronic kidney disease), stage IV [N18.4]; Calculus of gallbladder without cholecystitis without obstruction [K80.20]; Encounter for aftercare following kidney transplant [Z48.22]; S/P MVR (mitral valve replacement) [Z95.2]; Hemodialysis-associated hypotension [I95.3]; AKI (acute kidney injury) [N17.9]; Encounter for long-term (current) use of high-risk medication [Z79.899]; Aortic stenosis,…	11/16/2018 14:41		11/16/2018 9:49	Fri
Female	48	White or Caucasian	Orthopedics	32.4	0	1		12/22/2018 9:30		12/21/2018 12:39	Fri
Male	84	White or Caucasian	Orthopedics	24.3	1	2		7/9/2019 18:41	9/8/2019 19:45	7/8/2019 15:40	Mon
Male	78	White or Caucasian	Orthopedics	37	1	1		12/4/2018 9:52		12/3/2018 11:09	Mon
Female	69	White or Caucasian	Orthopedics Spine	38.2	1	2		1/15/2018 11:13		1/15/2018 6:07	Mon
Male	92	White or Caucasian	Internal Medicine	25.9	1	1	Fall, subsequent encounter [W19.XXXD]; Gastroesophageal reflux disease without esophagitis [K21.9]; Iron deficiency anemia due to chronic blood loss [D50.0]; Essential hypertension [I10]; Pneumonia of left lower lobe due to infectious organism [J18.1]; Type 2 diabetes mellitus with other specified complication, unspecified whether long term insulin use [E11.69]; Hyperlipidemia, unspecified hyperl…	1/10/2020 14:25	1/14/2020 0:00	1/9/2020 15:36	Thu
Male	92	White or Caucasian	Internal Medicine	25.9	1	1		1/17/2020 14:40		1/14/2020 10:06	Tue
Female	57	White or Caucasian	Internal Medicine	26.1	1	2		11/25/2019 11:01		11/24/2019 10:23	Sun
Male	57	Unknown	Cardiology	29.6	1	3	S/P drug eluting coronary stent placement [Z95.5]; Ischemic cardiomyopathy [I25.5]; Acute renal failure with tubular necrosis [N17.0]; Encephalopathy [G93.40]; Personal history of ECMO [Z92.81]; Presence of left ventricular assist device (LVAD) [Z95.811]; Tobacco abuse [Z72.0]; Thrombocytopenia [D69.6]; Shock liver [K72.00]; Cardiogenic shock [R57.0]; Acute ST elevation myocardial infarction (STE…	8/16/2019 11:11		8/15/2019 10:06	Thu
Female	81	White or Caucasian	Internal Medicine	18	1	1		1/22/2018 12:05	1/30/2018 14:00	1/19/2018 17:06	Fri
Male	81	White or Caucasian	Hospital Medicine	31.1	1	1		12/30/2017 13:32		12/30/2017 8:30	Sat
Female	47	White or Caucasian	Hematology Oncology	23.9	1	2		5/8/2018 9:26		5/7/2018 14:46	Mon
Female	57	White or Caucasian	Internal Medicine	34.5	0	1		7/4/2017 14:00	9/1/2017 13:54	7/3/2017 11:34	Mon
Female	58	White or Caucasian	Hospital Medicine	34.9	0	1		9/1/2017 13:54	10/29/2017 15:00	9/1/2017 12:32	Fri
Female	90	White or Caucasian	Hospital Medicine	18.6	1	2	Gastroenteritis [K52.9]	10/29/2019 20:28	11/1/2019 17:38	10/28/2019 13:00	Mon
Female	68	White or Caucasian	Hematology Oncology	24.8	0	2		3/1/2017 14:38	5/8/2017 14:21	3/1/2017 12:31	Wed
Female	47	Black or African American	Neuro ICU	41.9	1	2	Abnormal vaginal bleeding [N93.9]; Hypoxemia [R09.02]; Acute respiratory failure with hypoxia and hypercapnia [J96.01, J96.02]; Morbid obesity [E66.01]; Hypercarbia [R06.89]; Deafness in left ear [H91.92]; PRES (posterior reversible encephalopathy syndrome) [I67.83]; Vulvar cellulitis [N76.2]	6/23/2019 17:51		6/22/2019 16:07	Sat
Male	66	White or Caucasian	CardioVascularThoracic Surgery	35	1	3	S/P CABG x 3 [Z95.1]	6/28/2017 10:49	7/10/2017 12:16	6/28/2017 8:41	Wed
Male	90	White or Caucasian	Family and Community Medicine	28.9	1	1	Swelling of digit of left hand [M79.89]	6/21/2019 17:36		6/20/2019 18:08	Thu
Male	48	White or Caucasian	Internal Medicine	27.9	1	1	SBP (spontaneous bacterial peritonitis) [K65.2]	4/2/2020 11:57	4/12/2020 10:58	4/2/2020 10:07	Thu
Female	41	White or Caucasian	Hospital Medicine	63.1	1	3		6/28/2019 11:00	7/3/2019 15:52	6/27/2019 16:58	Thu
Male	85	White or Caucasian	Hospital Medicine	31.6	1	1	CML (chronic myelocytic leukemia) [C92.10]	10/26/2017 14:09	10/31/2017 19:25	10/26/2017 8:25	Thu
Female	85	White or Caucasian	Cardiology	25.4	1	2	Congestive heart failure, unspecified HF chronicity, unspecified heart failure type [I50.9]	11/22/2018 9:16	12/9/2018 13:24	11/21/2018 16:15	Wed
Female	72	White or Caucasian	Internal Medicine	22.1	1	2	Cerebrovascular accident (CVA) due to occlusion of left middle cerebral artery [I63.512]	10/17/2017 9:41	10/24/2017 13:11	10/15/2017 11:57	Sun
Female	54	White or Caucasian	Internal Medicine	24.3	1	2		1/5/2018 13:00		1/3/2018 15:20	Wed
Male	56	White or Caucasian	Orthopedics	35.3	0	2	Abscess of right leg [L02.415]	6/21/2017 8:46	7/13/2018 10:31	6/20/2017 9:00	Tue
Female	68	White or Caucasian	Cardiology	44.6	1	2	Anemia, unspecified type [D64.9]; Nonrheumatic aortic valve insufficiency [I35.1]; Non-rheumatic mitral valve stenosis [I34.2]; Morbid obesity [E66.01]; Non-rheumatic mitral regurgitation [I34.0]; Coronary artery disease involving native coronary artery of native heart with angina pectoris [I25.119]; Aortic valve stenosis, etiology of cardiac valve disease unspecified [I35.0]; Hyperlipidemia, uns…	8/25/2019 16:55	8/28/2019 12:38	8/24/2019 16:10	Sat
Female	52	Other	Internal Medicine	23.9	1	2	Anemia, unspecified type [D64.9]; S/P ERCP [Z98.890]; Vitamin D deficiency [E55.9]; Constipation, unspecified constipation type [K59.00]; Panic disorder [F41.0]; Bile duct stricture [K83.1]; Recurrent depressive disorder, current episode mild [F33.0]; Chronic epigastric pain [R10.13, G89.29]; Generalized anxiety disorder [F41.1]	9/22/2018 9:17	9/28/2018 15:09	9/21/2018 18:12	Fri
Female	43	White or Caucasian	Neurosurgery	32.2	1	2	Malignant neoplasm of upper-outer quadrant of left female breast, unspecified estrogen receptor status [C50.412]; Cerebral edema [G93.6]; Hydrocephalus [G91.9]; Bone metastasis [C79.51]; Malignant neoplasm of upper-inner quadrant of left female breast, unspecified estrogen receptor status [C50.212]; Metastatic breast carcinoma [C50.919]; Seizure [R56.9]; Personal history of malignant neoplasm of …	9/21/2018 17:20		9/21/2018 10:43	Fri
Female	24	Other	Internal Medicine	22.1	1	2	Diabetic ketoacidosis without coma associated with type 1 diabetes mellitus [E10.10]	9/4/2018 10:31	9/5/2018 0:00	9/4/2018 9:03	Tue
Male	60	Other	Hospital Medicine	24.6	1	1		11/24/2017 11:51	11/28/2017 14:13	11/24/2017 8:27	Fri
Female	35	Other	Cardiology Critical Care Unit	26.8	1	2	Acute endocarditis, unspecified endocarditis type [I33.9]	2/20/2018 19:45	3/1/2018 9:19	2/19/2018 13:47	Mon
Female	35	Other	Internal Medicine	25.9	1	2		3/9/2018 17:30	3/17/2018 15:10	3/9/2018 10:15	Fri
Male	57	Other	Internal Medicine	22.5	0	2		1/30/2018 18:14	4/9/2018 7:29	1/29/2018 16:27	Mon
Male	75	White or Caucasian	Vascular Surgery	35.2	1	2	Spondylosis of cervical region without myelopathy or radiculopathy [M47.812]; Foot infection [L08.9]; Bulging lumbar disc [M51.26]; Benign prostatic hyperplasia without lower urinary tract symptoms [N40.0]; Morbid obesity [E66.01]; Essential hypertension [I10]; Retinopathy [H35.00]; Normal pressure hydrocephalus [G91.2]; Lumbar degenerative disc disease [M51.36]; Elevated troponin [R79.89]; Type …	3/21/2018 17:51	4/30/2019 0:00	3/21/2018 12:41	Wed
Male	64	White or Caucasian	CardioVascularThoracic Surgery	37.4	1	3	Dissection of thoracoabdominal aorta [I71.03]	8/29/2019 17:27	9/6/2019 0:00	8/29/2019 9:26	Thu
Male	64	White or Caucasian	Orthopedics	23.1	0	1		6/22/2018 19:55	8/12/2018 2:21	6/22/2018 13:44	Fri
Male	64	White or Caucasian	Orthopedics	22.4	0	2		8/16/2018 11:43	9/3/2018 12:00	8/16/2018 9:27	Thu
Male	64	White or Caucasian	Hospital Medicine	24	0	2	Cellulitis, unspecified cellulitis site [L03.90]; Pyogenic arthritis of left shoulder region, due to unspecified organism [M00.9]	9/8/2018 8:56	10/4/2018 0:00	9/6/2018 13:50	Thu
Male	40	Other	Respiratory Critical Care	27.6	0	3	Pneumonia due to infectious organism, unspecified laterality, unspecified part of lung [J18.9]; Midline back pain, unspecified back location, unspecified chronicity [M54.89]; Elevated lipase [R74.8]; Sepsis, due to unspecified organism, unspecified whether acute organ dysfunction present [A41.9]	1/21/2020 16:33	2/9/2020 21:54	1/21/2020 7:38	Tue
Male	40	Other	Respiratory Critical Care	27.7	0	3	Pneumonia due to infectious organism, unspecified laterality, unspecified part of lung [J18.9]; Midline back pain, unspecified back location, unspecified chronicity [M54.89]; Elevated lipase [R74.8]; Sepsis, due to unspecified organism, unspecified whether acute organ dysfunction present [A41.9]	2/9/2020 21:36	2/20/2020 22:05	2/9/2020 7:48	Sun
Male	58	White or Caucasian	Hospital Medicine	28.6	1	1		8/29/2019 11:36	9/6/2019 10:58	8/27/2019 21:50	Tue
Female	82	White or Caucasian	Hospital Medicine	21.6	1	2	Stage 3 chronic kidney disease [N18.3]; Abscess of hip, right [L02.415]; Spinal stenosis of lumbar region with neurogenic claudication [M48.062]; AKI (acute kidney injury) [N17.9]; Inflammatory bowel diseases (IBD) [K52.9]; Blood loss anemia [D50.0]; Idiopathic chronic gout without tophus, unspecified site [M1A.00X0]; Urinary tract infection without hematuria, site unspecified [N39.0]; Seizure [R…	12/24/2017 17:11	1/8/2019 14:53	12/24/2017 13:25	Sun
Female	48	White or Caucasian	Medical Critical Care Unit	33.8	0	2		7/9/2018 13:52	8/9/2018 14:11	7/6/2018 13:08	Fri
Male	30	Other	Neurosurgery	28.9	0	3	Cerebral edema [G93.6]; Motorcycle driver injur in collis with motor vehic in traffic accident, initial encounter [V29.40XA]; Respiratory failure after trauma [J96.90]; Motorcycle accident, initial encounter [V29.9XXA]; Subdural hematoma, acute [S06.5X9A]	9/23/2018 17:02	11/29/2018 0:00	9/23/2018 16:06	Sun
Male	47	Other	Medical Critical Care Unit	32.6	1	2	Cardiac arrest [I46.9]	4/19/2017 11:09		4/18/2017 11:28	Tue
Female	37	White or Caucasian	Internal Medicine	22.5	1	2	Cellulitis of forearm, left [L03.114]; Polysubstance abuse [F19.10]; Neck pain [M54.2]; Hypokalemia [E87.6]; IV drug abuse [F19.10]; Cellulitis of forearm, right [L03.113]; Thrombocytopenia [D69.6]; PTSD (post-traumatic stress disorder) [F43.10]; Healthcare maintenance [Z00.00]; Generalized headache [R51]	6/30/2017 17:29	7/5/2017 17:45	6/30/2017 14:27	Fri
Male	46	White or Caucasian	Internal Medicine	58.9	1	1	Sepsis, due to unspecified organism [A41.9]	1/15/2019 11:05		1/12/2019 13:49	Sat
Male	72	White or Caucasian	General Surgery	34.5	1	2		3/29/2019 10:34	4/7/2019 8:45	3/29/2019 7:24	Fri
Female	69	White or Caucasian	Vascular Surgery	29.2	1	2		6/16/2017 18:36		6/16/2017 17:55	Fri
Male	55	White or Caucasian	Hematology Oncology	23.2	1	2	Cancer, hepatocellular [C22.0]	5/12/2018 8:59		5/11/2018 19:53	Fri
Male	27	White or Caucasian	Orthopedics	32.1	0	1	Pain at surgical site [G89.18]	10/7/2018 14:57		10/7/2018 9:35	Sun
Male	64	Other	Hospital Medicine	26.9	1	2	Alcohol use disorder [IMO0002]; Hypertension, unspecified type [I10]; Encephalopathy [G93.40]; Hiatal hernia [K44.9]; Alcohol abuse [F10.10]; Microcytic anemia [D50.9]; Latent syphilis with positive serology [A53.0]; Gastroesophageal reflux disease with esophagitis [K21.0]; Screening for colon cancer [Z12.11]; Esophagitis determined by endoscopy [K20.9]	8/22/2018 19:53	11/11/2018 0:00	8/22/2018 12:53	Wed
Male	64	Other	Internal Medicine	25.2	1	1	Latent syphilis with positive serology [A53.0]	11/26/2018 11:55	1/6/2019 17:48	11/25/2018 7:31	Sun
Male	64	Other	General Surgery	27	1	2		2/25/2017 10:45		2/24/2017 8:12	Fri
Female	64	White or Caucasian	Hospital Medicine	41	1	2		2/15/2017 16:30	2/24/2017 10:30	2/14/2017 19:30	Tue
Male	69	White or Caucasian	Hospital Medicine	36.4	1	1		7/20/2019 22:16		7/20/2019 10:43	Sat
Female	73	White or Caucasian	Hospital Medicine	33.9	1	2		5/30/2017 11:15	6/1/2017 11:02	5/29/2017 12:29	Mon
Female	73	White or Caucasian	Hospital Medicine	33.9	1	2		6/1/2017 11:03	12/3/2017 1:05	5/29/2017 12:29	Mon
Female	64	White or Caucasian	Orthopedics	20.8	1	1	Dislocation closed, hip, right, initial encounter [S73.004A]	2/24/2020 16:19		2/24/2020 4:55	Mon
Male	71	White or Caucasian	Respiratory Critical Care	36.5	1	3	SBO (small bowel obstruction) [K56.609]; Acute respiratory failure with hypoxia and hypercapnia [J96.01, J96.02]; Diarrhea, unspecified type [R19.7]; Ventral hernia without obstruction or gangrene [K43.9]; Ileal pouchitis [K91.850]; Ischemic leg [I99.8]; Popliteal artery occlusion, right [I70.201]	2/14/2017 18:09	2/27/2017 15:01	2/14/2017 11:30	Tue
Male	71	White or Caucasian	Respiratory Critical Care	36.5	1	2	NSTEMI (non-ST elevated myocardial infarction) [I21.4]; Melena [K92.1]; SBO (small bowel obstruction) [K56.609]; Acute respiratory failure with hypoxia and hypercapnia [J96.01, J96.02]; Diarrhea, unspecified type [R19.7]; Ventral hernia without obstruction or gangrene [K43.9]; Ileal pouchitis [K91.850]; Ischemic leg [I99.8]; Acute respiratory failure with hypoxia [J96.01]; Popliteal artery occlus…	2/27/2017 13:45	3/31/2017 8:32	2/27/2017 8:07	Mon
Male	73	White or Caucasian	Orthopedics	18.4	0	2	Alcohol use [Z72.89]; Preop testing [Z01.818]; Infection and inflammatory reaction due to other internal joint prosthesis, initial encounter [T84.59XA]; Encounter for therapeutic procedure [Z51.89]	11/7/2019 17:14		11/5/2019 19:35	Tue
Female	70	White or Caucasian	Neurosurgery	39.3	1	2	Pathological fracture of vertebra due to age-related osteoporosis with delayed healing, subsequent encounter [M80.08XG]; Depression, unspecified depression type [F32.9]; Morbid obesity [E66.01]; Essential hypertension [I10]; Swelling of both lower extremities [M79.89]; Closed fracture of multiple ribs of both sides, initial encounter [S22.43XA]; Hypertension, unspecified type [I10]; History of co…	10/19/2019 17:32	10/22/2019 16:39	10/19/2019 10:33	Sat
Female	26	White or Caucasian	Internal Medicine	28.5	1	1	Complication of catheter, initial encounter [T85.9XXA]	2/1/2019 21:15	3/30/2019 17:00	2/1/2019 16:48	Fri
Female	61	White or Caucasian	Neurology	18.2	1	2	Occipital stroke [I63.9]	1/28/2019 22:45	2/6/2019 12:21	1/28/2019 14:55	Mon
Male	52	White or Caucasian	Internal Medicine	39	0	3	Respiratory failure, unspecified chronicity, unspecified whether with hypoxia or hypercapnia [J96.90]; Pneumonitis due to inhalation of food or vomitus [J69.0]	1/24/2019 20:15	1/31/2019 13:38	1/24/2019 15:14	Thu
Male	76	White or Caucasian	Internal Medicine	28.6	1	1	Acute osteomyelitis of right foot [M86.171]	1/14/2017 18:08	5/24/2017 0:00	1/13/2017 11:15	Fri
Male	70	White or Caucasian	Neurosurgery	25.1	1	2		12/5/2019 17:29		12/3/2019 17:59	Tue
Female	60	White or Caucasian	Medical Critical Care Unit	45.4	1	2		8/19/2017 16:18	8/21/2017 12:33	8/19/2017 11:58	Sat
Female	61	White or Caucasian	Hospital Medicine	47.6	1	3	Microcytosis [R71.8]; Warfarin anticoagulation [Z79.01]; Acute respiratory failure with hypercapnia [J96.02]; AKI (acute kidney injury) [N17.9]; QT prolongation [R94.31]; S/P AVR (aortic valve replacement) [Z95.2]; Acute blood loss anemia [D62]; Acute delirium [R41.0]; Aortic stenosis, severe [I35.0]; Multifocal pneumonia [J18.9]; Acute on chronic respiratory failure with hypoxia and hypercapnia …	5/5/2019 12:10	5/17/2019 16:55	5/5/2019 10:07	Sun
Male	48	White or Caucasian	Hospital Medicine	28.4	1	2		5/25/2018 14:25	5/28/2018 12:46	5/25/2018 5:00	Fri
Female	33	White or Caucasian	Hematology Oncology	28.8	1	2	Epigastric mass [R19.06]	10/20/2019 22:31	10/29/2019 13:58	10/19/2019 9:29	Sat
Male	68	White or Caucasian	Internal Medicine	25.8	0	1		4/12/2017 10:34		4/11/2017 13:58	Tue
Male	84	White or Caucasian	Vascular Surgery	25.5	1	2	AKI (acute kidney injury) [N17.9]; Endoleak of aortic graft [T82.330A]; Sinoatrial node dysfunction [I49.5]; Thoracic aortic aneurysm without rupture [I71.2]; Paroxysmal atrial fibrillation [I48.0]; Shortness of breath [R06.02]; Syncope and collapse [R55]; Dizziness and giddiness [R42]; General weakness [R53.1]; Psoas abscess [K68.12]; Other specified transient cerebral ischemias [G45.8]; Cardiac…	3/25/2017 18:14		3/25/2017 8:29	Sat
Female	32	White or Caucasian	Hospital Medicine	18.5	1	2	Pneumonia due to infectious organism, unspecified laterality, unspecified part of lung [J18.9]; Vertebral osteomyelitis [M46.20]; Wound of buttock, unspecified laterality, subsequent encounter [S31.809D]; Mandibular osteitis [M27.3]; Drug abuse [F19.10]; Acute bacterial endocarditis [I33.0]; Dental abscess [K04.7]; Sepsis, due to unspecified organism [A41.9]; Septic embolism [I76]; Staphylococcus…	9/8/2017 22:47	9/12/2017 0:00	9/8/2017 20:05	Fri
Female	32	White or Caucasian	Hospital Medicine	18.5	1	2	Pneumonia due to infectious organism, unspecified laterality, unspecified part of lung [J18.9]; Vertebral osteomyelitis [M46.20]; Wound of buttock, unspecified laterality, subsequent encounter [S31.809D]; Mandibular osteitis [M27.3]; Drug abuse [F19.10]; Acute bacterial endocarditis [I33.0]; Dental abscess [K04.7]; Tachycardia [R00.0]; Sepsis, due to unspecified organism [A41.9]; Septic embolism …	9/12/2017 8:37	11/2/2017 13:52	9/12/2017 7:31	Tue
Female	32	White or Caucasian	Hospital Medicine	20.5	1	2		3/25/2017 9:45	4/3/2017 9:09	3/24/2017 22:34	Fri
Male	81	White or Caucasian	Medical Critical Care Unit	26.1	0	2	Hypoxia [R09.02]	9/29/2018 10:34		9/29/2018 6:00	Sat
Male	70	White or Caucasian	Internal Medicine	33.3	1	2	Persistent atrial fibrillation [I48.19]; Ventricular tachycardia, sustained [I47.2]; Chronic atrial fibrillation [I48.20]; Incidental pulmonary nodule, &gt; 3mm and &lt; 8mm [R91.1]; LV dysfunction [I51.9]; NSTEMI (non-ST elevated myocardial infarction) [I21.4]; Chest pain, atypical [R07.89]; HCAP (healthcare-associated pneumonia) [J18.9]; Polymyalgia rheumatica syndrome [M35.3]; Postural dizzine…	8/13/2018 18:03	8/22/2018 14:46	8/13/2018 14:24	Mon
Female	75	White or Caucasian	Hospital Medicine	24.7	1	2	Persistent atrial fibrillation [I48.19]; LV dysfunction [I51.9]; Acute ischemic left PCA stroke [I63.532]; AKI (acute kidney injury) [N17.9]; Ischemic cardiomyopathy [I25.5]; Mural thrombus of cardiac apex [I51.3]; Essential hypertension [I10]; Panlobular emphysema [J43.1]; Mixed hyperlipidemia [E78.2]; Acute renal failure, unspecified acute renal failure type [N17.9]; Spastic hemiparesis of righ…	7/6/2018 14:20		7/6/2018 7:03	Fri
Male	71	White or Caucasian	Hospital Medicine	26.7	1	1		10/24/2018 14:54		10/23/2018 16:17	Tue
Male	58	White or Caucasian	Medical Critical Care Unit	40.2	1	2		5/3/2018 11:38	5/10/2018 17:14	5/1/2018 18:35	Tue
Male	31	Black or African American	Internal Medicine	29.1	0	2	Secondary esophageal varices with bleeding [I85.11]; AKI (acute kidney injury) [N17.9]; Shock [R57.9]; Occult blood in stools [R19.5]; Hematemesis with nausea [K92.0]; Hematemesis, presence of nausea not specified [K92.0]; Newly recognized heart murmur [R01.1]; Compromised airway [J98.8]; Hyperkalemia [E87.5]	10/19/2017 9:16	10/19/2017 17:36	10/18/2017 14:04	Wed
Male	31	Black or African American	Internal Medicine	29.1	0	2	Secondary esophageal varices with bleeding [I85.11]; Secondary esophageal varices with bleeding [I85.11]; AKI (acute kidney injury) [N17.9]; AKI (acute kidney injury) [N17.9]; Shock [R57.9]; Shock [R57.9]; Occult blood in stools [R19.5]; Occult blood in stools [R19.5]; Hematemesis with nausea [K92.0]; Hematemesis with nausea [K92.0]; Hematemesis, presence of nausea not specified [K92.0]; Hemateme…	10/19/2017 17:36	10/23/2017 17:07	10/19/2017 13:30	Thu
Male	31	Black or African American	Internal Medicine	27.5	0	2	Secondary esophageal varices with bleeding [I85.11]; Secondary esophageal varices with bleeding [I85.11]; AKI (acute kidney injury) [N17.9]; AKI (acute kidney injury) [N17.9]; Shock [R57.9]; Shock [R57.9]; Occult blood in stools [R19.5]; Occult blood in stools [R19.5]; Hematemesis with nausea [K92.0]; Hematemesis with nausea [K92.0]; Hematemesis, presence of nausea not specified [K92.0]; Hemateme…	10/23/2017 17:05	10/27/2017 11:34	10/19/2017 13:30	Thu
Male	59	White or Caucasian	Cardiology Critical Care Unit	26.2	0	2	Pleural effusion, bilateral [J90]; Scrotal infection [N49.2]; Other ascites [R18.8]; Fournier's gangrene [N49.3]; Peripheral edema [R60.9]; Cardiomegaly [I51.7]; Pleural effusion [J90]	9/8/2018 18:04		9/7/2018 15:22	Fri
Male	63	White or Caucasian	Neurosurgery	36.6	1	2	AKI (acute kidney injury) [N17.9]; Acute cystitis without hematuria [N30.00]; Suprapatellar bursitis of right knee [M70.51]; Lumbar disc disease [M51.9]; Lumbar disc disorder [M51.9]; Essential hypertension [I10]; Near syncope [R55]; Obesity (BMI 30-39.9) [E66.9]	4/26/2017 18:47	5/11/2017 14:58	4/26/2017 9:49	Wed
Male	63	White or Caucasian	Internal Medicine	42.1	1	2	Septic shock [A41.9, R65.21]	6/23/2017 9:21		6/22/2017 11:22	Thu
Male	39	Black or African American	Internal Medicine	25.8	0	1		1/6/2018 19:54		1/6/2018 14:27	Sat
Male	61	Black or African American	Hematology Oncology	26	1	2		4/29/2017 11:34	6/21/2017 15:38	4/28/2017 11:11	Fri
Female	76	White or Caucasian	Hospital Medicine	23.4	1	3		9/13/2018 10:09	9/20/2018 0:00	9/13/2018 8:10	Thu
Female	61	White or Caucasian	Internal Medicine	24.8	0	2		7/27/2017 9:58	8/2/2017 17:20	7/27/2017 7:59	Thu
Female	62	White or Caucasian	Orthopedics	30.2	1	1	Infection and inflammatory reaction due to internal joint prosthesis, subsequent encounter [T84.50XD]	10/24/2019 12:22		10/23/2019 8:14	Wed
Female	52	White or Caucasian	Hospital Medicine	25.7	1	1		11/25/2018 9:17	11/29/2018 12:05	11/25/2018 8:33	Sun
Male	79	White or Caucasian	CardioVascularThoracic Surgery	29.5	1	3		1/20/2017 11:37	1/20/2017 17:06	1/20/2017 7:37	Fri
Male	79	White or Caucasian	CardioVascularThoracic Surgery	28.9	1	3	Chest pain, unspecified type [R07.9]	1/21/2017 8:57	2/6/2017 12:13	1/20/2017 16:39	Fri
Male	79	White or Caucasian	CardioVascularThoracic Surgery	30.1	1	2	Sinoatrial node dysfunction [I49.5]	2/6/2017 12:15		2/6/2017 8:24	Mon
Male	56	White or Caucasian	Medical Critical Care Unit	39	1	3	Pericardial effusion [I31.3]	6/11/2019 14:19		6/11/2019 5:45	Tue
Female	35	White or Caucasian	Hospital Medicine	22.9	1	2		9/19/2019 13:00	9/24/2019 12:20	9/19/2019 12:15	Thu
Male	96	White or Caucasian	Neuro ICU	30.2	1	2	Expressive aphasia [R47.01]; Slurred speech [R47.81]; Occlusion of carotid artery, unspecified laterality [I65.29]; Essential hypertension [I10]; Other specified transient cerebral ischemias [G45.8]; Stroke due to occlusion of left carotid artery [I63.232]; ICAO (internal carotid artery occlusion), left [I65.22]; Coronary artery disease involving native coronary artery of native heart without ang…	9/10/2018 19:42	9/11/2018 15:35	9/10/2018 15:50	Mon
Male	54	White or Caucasian	Hematology Oncology	26.1	1	2		1/31/2017 12:04	3/18/2017 8:57	1/31/2017 10:58	Tue
Female	36	White or Caucasian	Neurosurgery	27.4	1	2	Lumbar post-laminectomy syndrome [M96.1]; Mood disorder [F39]; Chronic pain disorder [G89.4]	12/16/2017 22:35		12/15/2017 18:47	Fri
Female	86	White or Caucasian	Cardiology	26.5	1	2	Septic shock [A41.9, R65.21]	11/26/2019 17:47		11/26/2019 12:08	Tue
Female	79	White or Caucasian	General Surgery	18.7	1	3		1/28/2017 15:35	2/13/2017 15:44	1/28/2017 11:16	Sat
Female	60	White or Caucasian	Hospital Medicine	63	1	2		10/31/2017 19:54	11/7/2017 16:17	10/30/2017 18:13	Mon
Female	63	White or Caucasian	Internal Medicine	23.3	1	2	Acute on chronic respiratory failure with hypoxia and hypercapnia [J96.21, J96.22]; Chronic obstructive pulmonary disease with acute exacerbation [J44.1]; Pneumonia of both lungs due to infectious organism, unspecified part of lung [J18.9]; Acute on chronic combined systolic and diastolic congestive heart failure [I50.43]	4/11/2017 16:50	4/19/2017 18:10	4/11/2017 0:36	Tue
Female	59	White or Caucasian	Orthopedics	39.1	0	2		1/31/2019 9:07	4/15/2019 18:30	1/30/2019 11:29	Wed
Female	59	White or Caucasian	Orthopedics	37.6	1	1	Acute blood loss anemia [D62]; Closed fracture of distal end of left femur, unspecified fracture morphology, sequela [S72.402S]; Multiple sclerosis [G35]; Acute pain of left knee [M25.562]; Fibromyalgia [M79.7]; Infection and inflammatory reaction due to internal left knee prosthesis, initial encounter [T84.54XA]	4/19/2019 17:44	5/7/2019 17:48	4/19/2019 7:48	Fri
Female	65	White or Caucasian	Obstetrics and Gynecology	47.3	1	2	Umbilical hernia without obstruction and without gangrene [K42.9]	8/1/2018 16:27	8/27/2018 0:00	8/1/2018 10:33	Wed
Female	60	White or Caucasian	Orthopedics Hand	26.3	0	1		11/26/2019 11:37		11/25/2019 14:55	Mon
Male	84	White or Caucasian	General Surgery	23.7	1	2	Gastric outlet obstruction [K31.1]; SBO (small bowel obstruction) [K56.609]; Hypokalemia [E87.6]	7/12/2017 18:25		7/12/2017 12:09	Wed
Male	61	White or Caucasian	Vascular Surgery	23.5	1	2	Pseudoaneurysm [I72.9]	10/10/2018 10:49	12/3/2018 19:05	10/9/2018 10:56	Tue
Female	50	White or Caucasian	Internal Medicine	34.4	1	2	Liver disease due to alcohol [K70.9]; Hypokalemia [E87.6]; Anasarca [R60.1]; Pneumonia of right lower lobe due to infectious organism [J18.1]	1/3/2017 14:37	1/6/2017 17:11	1/3/2017 11:02	Tue
Female	63	Unknown	Medical Critical Care Unit	40.2	0	2	Alcoholic cirrhosis, unspecified whether ascites present [K70.30]; Acute respiratory failure with hypercapnia [J96.02]; SBP (spontaneous bacterial peritonitis) [K65.2]; Morbid obesity [E66.01]; Other cirrhosis of liver [K74.69]; Cholangitis [K83.09]; Hypokalemia [E87.6]; Acute obstructive cholangitis [K83.09]; Septic shock [A41.9, R65.21]; Thrombocytopenia [D69.6]	5/25/2019 21:53		5/25/2019 7:49	Sat
Male	35	White or Caucasian	Hospital Medicine	21.9	1	1	Discitis of lumbar region [M46.46]	9/10/2019 8:51		9/9/2019 7:07	Mon
Female	65	White or Caucasian	Cardiology	48.4	1	2	AKI (acute kidney injury) [N17.9]; Acute on chronic heart failure, unspecified heart failure type [I50.9]; Morbid obesity [E66.01]; Hyponatremia [E87.1]; Pneumonia of both lungs due to infectious organism, unspecified part of lung [J18.9]; COPD exacerbation [J44.1]; Hyperkalemia [E87.5]	5/19/2018 18:10	5/26/2018 14:12	5/19/2018 12:51	Sat
Male	90	White or Caucasian	Internal Medicine	16	1	1		11/3/2018 14:00	12/27/2018 8:07	11/3/2018 11:26	Sat
Male	59	White or Caucasian	Internal Medicine	26.4	1	2	AKI (acute kidney injury) [N17.9]; Hypokalemia [E87.6]; Alcohol abuse [F10.10]; Hyponatremia [E87.1]; Elevated troponin [R79.89]; Neck abscess [L02.11]; Supratherapeutic INR [R79.1]; Open wound of neck, initial encounter [S11.90XA]; Tonsillar cancer [C09.9]	3/12/2019 10:19		3/11/2019 9:30	Mon
Female	72	White or Caucasian	Family and Community Medicine	26.2	1	2		4/27/2020 17:49	5/2/2020 11:30	4/26/2020 12:02	Sun
Male	79	White or Caucasian	Surgery	NULL	1	3		8/28/2017 10:20	9/12/2017 15:33	8/28/2017 8:06	Mon
Female	73	White or Caucasian	Surgery	53.6	0	3		1/14/2020 12:35		1/14/2020 7:04	Tue
Male	72	White or Caucasian	Orthopedics	29.6	1	1		4/24/2020 21:00		4/24/2020 7:16	Fri
Male	67	Other	General Surgery	36.7	0	2	Pancreatitis, necrotizing [K85.91]; Acute pancreatitis, unspecified complication status, unspecified pancreatitis type [K85.90]; Acute respiratory failure, unspecified whether with hypoxia or hypercapnia [J96.00]; Acute respiratory failure with hypoxia [J96.01]; Gastrointestinal hemorrhage, unspecified gastrointestinal hemorrhage type [K92.2]; Hypovolemic shock [R57.1]; Gastrointestinal hemorrhag…	8/28/2019 17:56	9/5/2019 21:26	8/28/2019 12:18	Wed
[truncated: 5,549 more rows]
