# Supplementary material for: Risk factors for early PICC removal: A retrospective study of adult inpatients at an academic medical center
Source: PLoS One. 2022 Jul 8;17(7):e0264245. doi: 10.1371/journal.pone.0264245 (PMC9269940; doi:10.1371/journal.pone.0264245)
Supplement: S2 Data — (TXT) [file pone.0264245.s002.txt]

study_id	Gender	Age	Race	Is_White	BMI	Team	Team_Other	Other_Sub	Comorbidities_Other	Comorbidities_Tot	Catheter_diameter	lumens	Indication_Difficult_venous_access	Indication_Antibiotics	Indication_Medications_requiring_central_access	Indication_Parenteral_nutrition	Indication_Chemotherapy	Indication_Multiple_incompatible_fluids	Indication_Long_term_access	Indication_Unknown	Ind_Tot	Ind_Fact	Ind_Bin	PICC_Insert_Time	PICC_Removal_Time	Reason_Discontinuation	PICC_Order	PICC_Removal_Ordered	Days_In	Less_Than_5	Day_of_Week	Weekend	Reason_Discontinuing	Major_Symptomatic_VTE	Major_CLABSI	Major_None	Major_Tot	Minor_Catheter_occlusion	Minor_Superficial_thrombosis	Minor_Mechanical_complication_(kinking,_coiling	Minor_Exit_site_infection	Minor_Tip_migration	Minor_None	Minor_tot	Comp_Tot	Complete
8	male	56	White or Caucasian	1	29.9	Hospital Medicine (non-teaching)			Cirrhosis from Hep C	5	N/A	2	0	1	0	0	0	0	0	0	1	Indication_Antibiotics	0	1/28/2017	1/28/2017	Malpositioned in IJ	42762.62361		0.189583333	1	Friday	1	Malpositioned in IJ	0	0	0	0	0	0	1	0	0	0	1	1	Complete
29	female	55	Black or African-American	0	34.7	Neurosurgery			Stroke	5	Unknown	2	1	0	0	0	0	0	0	0	1	Indication_Difficult_venous_access	0	1/6/2017	1/11/2017	Discharged	42740.82778	42746.58125	5.202777778	0	Friday	1	Discharged	0	0	0	0	0	0	0	0	0	1	0	0	Complete
32	female	32	White or Caucasian	1	23.6	Internal Medicine				2	N/A	2	0	1	0	0	0	0	0	0	1	Indication_Antibiotics	0	11/11/2017	11/22/2017	Discharge	43049.67569	43061.59375	11.27013889	0	Friday	1	Discharge	0	0	0	0	1	0	0	0	0	0	1	1	Complete
34	male	48	Other	0	28.1	Medicine sub-specialty		RICU	CVA	3	N/A	2	1	1	0	0	0	0	0	0	2	Multiple	1	9/2/2017	9/17/2017	Malposition	42979.63611		15.70277778	0	Friday	1	Malposition	0	0	0	0	1	0	0	0	1	0	2	2	Complete
39	female	75	American Indian or Alaskan Native	0	31	Hospital Medicine (non-teaching)			CKD	3	N/A	1	0	1	0	0	0	0	1	0	2	Multiple	1	11/24/2017	12/2/2017	Discharge	43063.31944	43071.5	7.836805556	0	Friday	1	Discharge	0	0	0	0	0	0	0	0	0	1	0	0	Complete
52	male	64	White or Caucasian	1	31.6	Other	CTIC			4	N/A	3	1	0	0	0	0	0	0	0	1	Indication_Difficult_venous_access	0	9/8/2017	9/27/2017	Fever, no tip culture	42986.36111	43005.34583	19.00902778	0	Friday	1	Fever, no tip culture	0	0	0	0	0	0	0	0	0	1	0	0	Complete
64	female	92	Other	0	20	Hospital Medicine (non-teaching)			Hypothyrdoid, CVA, seizures, CKD	2	N/A	1	0	1	0	0	0	0	0	0	1	Indication_Antibiotics	0	9/8/2017	9/12/2017	Discharge	42986.67222	42990.48194	3.774305556	1	Friday	1	Discharge	0	0	0	0	0	0	0	0	0	1	0	0	Complete
67	male	74	White or Caucasian	1	29.1	Medicine sub-specialty		CCU		6	N/A	1	0	1	0	0	0	0	0	0	1	Indication_Antibiotics	0	9/30/2017	10/7/2017	Migrated to IJ, needed more lumens, change over wire	43007.33333		6.968055556	0	Friday	1	Migrated to IJ, needed more lumens, change over wire	0	0	0	0	1	0	0	0	1	0	2	2	Complete
67	male	74	White or Caucasian	1	29.1	Medicine sub-specialty		CCU		5	N/A	1	0	1	0	0	0	0	0	0	1	Indication_Antibiotics	0	9/30/2017	10/7/2017	Tip migrated into IJ, change over wire	43007.33333		6.968055556	0	Friday	1	Tip migrated into IJ, change over wire	0	0	0	0	0	0	0	0	1	0	1	1	Complete
68	female	62	White or Caucasian	1	24.7	Other	CT surgery			3	N/A	2	1	0	0	0	0	0	0	0	1	Indication_Difficult_venous_access	0	12/10/2017	12/18/2017	Discharge	43077.62778	43087.4625	8.071527778	0	Friday	1	Discharge	0	0	0	0	0	0	0	0	0	1	0	0	Complete
72	male	72	White or Caucasian	1	42	Medicine sub-specialty		Cardiology		4	N/A	2	1	0	0	0	0	0	0	0	1	Indication_Difficult_venous_access	0	9/22/2017	9/30/2017	Placing UDall	43000.71597	43008.46389	7.822222222	0	Friday	1	Placing UDall	0	0	0	0	0	0	0	0	0	1	0	0	Complete
75	male	73	White or Caucasian	1	20.4	Medicine sub-specialty		RICU		2	N/A	3	1	0	0	0	0	0	0	0	1	Indication_Difficult_venous_access	0	9/8/2017	9/13/2017	Migrated out	42986.40069		5.088194444	0	Friday	1	Migrated out	0	0	0	0	0	0	0	0	1	0	1	1	Complete
76	male	69	White or Caucasian	1	32	Hospital Medicine (non-teaching)				3	N/A	2	0	1	0	0	0	0	1	0	2	Multiple	1	11/18/2017	12/28/2017	Discharge	43056.47153	43097.39028	39.97916667	0	Friday	1	Discharge	0	0	0	0	1	0	0	0	1	0	2	2	Complete
80	male	82	White or Caucasian	1	28.6	Internal Medicine			Liver abscess, thyroid disease, BPH	3	N/A	1	0	1	0	0	0	0	0	0	1	Indication_Antibiotics	0	1/27/2017	3/10/2017	Discharge	42762.43125	42804.48542	41.7125	0	Friday	1	Discharge	0	0	0	0	0	0	0	0	0	1	0	0	Complete
92	male	77	Hispanic	0	16.6	Medicine sub-specialty		MICU	ESRD on HD, CVA, Dementia	5	N/A	2	1	0	0	0	0	0	0	0	1	Indication_Difficult_venous_access	0	2/4/2017	2/15/2017	Discharge	42769.82014	42781.60556	11.12222222	0	Friday	1	Discharge	0	0	0	0	0	0	0	0	0	1	0	0	Complete
94	male	63	White or Caucasian	1	22.35	Other	CardioVascularThoracic Surgery		Dementia, Schizophrenia	5	Unknown	3	0	0	0	0	0	0	1	0	1	Indication_Long_term_access	0	12/31/2016	1/7/2017	Change over wire	42734.39306	42742.81389	7.417361111	0	Friday	1	Change over wire	0	0	0	0	0	0	0	0	1	0	1	1	Complete
100	female	78	White or Caucasian	1	31	General Surgery			Hypothyroid, DVT	3	N/A	2	1	0	0	0	0	0	0	0	1	Indication_Difficult_venous_access	0	8/19/2017	8/20/2017	Thrombus	42966.44514	42967.6375	1.161805556	1	Friday	1	Thrombus	1	0	0	1	0	0	0	0	0	1	0	1	Complete
102	male	37	White or Caucasian	1	28.1	Other	Neurology		GERD	2	N/A	2	0	0	1	0	0	0	0	0	1	Indication_Medications_requiring_central_access	0	8/25/2017	9/3/2017	Tip out 9 cm	42972.5	42981.24514	8.539583333	0	Friday	1	Tip out 9 cm	0	0	0	0	0	0	0	0	1	0	1	1	Complete
117	female	73	White or Caucasian	1	35.6	Other	Colorectal Surgery			3	N/A	2	1	0	0	0	0	0	0	0	1	Indication_Difficult_venous_access	0	9/1/2017	9/8/2017	Discharge	42979.68264		6.818055556	0	Friday	1	Discharge	0	0	0	0	0	0	0	0	0	1	0	0	Complete
118	male	42	White or Caucasian	1	34.8	Medicine sub-specialty		Cardiology		1	N/A	2	1	1	0	0	0	0	0	0	2	Multiple	1	2/26/2017	3/3/2017	Discharge	42790.42361	42797.46806	5.163194444	0	Friday	1	Discharge	0	0	0	0	0	0	0	0	0	1	0	0	Complete
128	male	84	White or Caucasian	1	21.1	Internal Medicine				3	N/A	2	0	0	0	0	0	0	0	1	1	Indication_Unknown	0	11/3/2017	11/8/2017	Discharge	43042.45139	43047.49653	4.8125	1	Friday	1	Discharge	0	0	0	0	0	0	0	0	0	1	0	0	Complete
140	male	60	Hispanic	0	24.6	Hospital Medicine (non-teaching)				1	N/A	1	0	0	0	0	0	0	0	1	1	Indication_Unknown	0	11/24/2017	11/28/2017	Discharge	43063.35208	43067.53264	4.098611111	1	Friday	1	Discharge	0	0	0	0	0	1	0	0	0	0	1	1	Complete
148	male	62	White or Caucasian	1	23	Hospital Medicine (non-teaching)			WPW, Gout	2	N/A	1	0	1	0	0	0	0	0	0	1	Indication_Antibiotics	0	2/10/2017	2/10/2017	Discharge	42776.39097	42776.65139	0.283333333	1	Friday	1	Discharge	0	0	0	0	0	0	0	0	0	1	0	0	Complete
159	female	75	White or Caucasian	1	20.88	Hospital Medicine (non-teaching)				1	Unknown	1	1	0	0	0	0	0	0	0	1	Indication_Difficult_venous_access	0	12/30/2016	1/10/2017	Leaking	42734.63333	42740.59306	10.69166667	0	Friday	1	Leaking	1	0	0	1	0	0	0	0	0	1	0	1	Complete
161	male	46	White or Caucasian	1	31.5	Medicine sub-specialty		Heme/Onc		1	Unknown	1	0	0	0	0	1	0	0	0	1	Indication_Chemotherapy	0	11/25/2016	1/20/2017	Discharged	42699	42755.52153	55.95486111	0	Friday	1	Discharged	0	0	0	0	0	0	0	0	0	1	0	0	Complete
167	male	77	White or Caucasian	1	31.4	General Surgery			CVA	1	N/A	3	0	0	0	1	0	0	1	0	2	Multiple	1	9/29/2017	10/7/2017	Discharge	43007.43542	43015.35417	7.740972222	0	Friday	1	Discharge	0	0	0	0	0	0	0	0	0	1	0	0	Complete
168	female	96	White or Caucasian	1	24.22	Medicine sub-specialty		RICU	CKD	5	Unknown	2	1	0	1	0	0	1	0	0	3	Multiple	1	12/30/2016	1/5/2017	Discharged	42734.53681	42740.46181	5.807638889	0	Friday	1	Discharged	0	0	0	0	0	0	0	0	0	1	0	0	Complete
177	male	46	Black or African-American	0	28.2	Other	CT surgery			1	N/A	2	1	0	0	0	0	0	0	0	1	Indication_Difficult_venous_access	0	2/24/2017	3/1/2017	Non-occlusive thrombus	42790.38403	42795.88681	5.459722222	0	Friday	1	Non-occulsive thrombus	1	0	0	1	0	0	0	0	0	1	0	1	Complete
179	male	30	White or Caucasian	1	25.4	Medicine sub-specialty		Heme/Onc		1	N/A	2	0	0	0	0	1	0	0	0	1	Indication_Chemotherapy	0	12/16/2016	3/13/2017	? Infection	42720.70625	42807.39306	86.64097222	0	Friday	1	? Infection	0	0	0	0	0	0	0	0	0	1	0	0	Complete
181	male	51	Hispanic	0	0	Medicine sub-specialty		RICU		3	N/A	2	1	0	0	0	0	0	0	0	1	Indication_Difficult_venous_access	0	10/6/2017	10/8/2017	Discharge	43014.37014	43016.49375	2.172916667	1	Friday	1	Discharge	0	0	0	0	0	0	0	0	0	1	0	0	Complete
182	female	62	White or Caucasian	1	18.31	Medicine sub-specialty		Neurology	Seizure, Stroke	4	Unknown	3	1	0	0	0	0	0	0	0	1	Indication_Difficult_venous_access	0	1/6/2017	1/12/2017	Discharged	42741.38819	42747.32431	6.045833333	0	Friday	1	Discharged	0	0	0	0	0	0	0	0	0	1	0	0	Complete
187	female	50	White or Caucasian	1	48.9	Medicine sub-specialty		MICU		3	N/A	2	0	0	0	0	0	1	0	0	1	Indication_Multiple_incompatible_fluids	0	12/16/2016	2/3/2017	Discharge	42720.33611	42769.61736	48.93333333	0	Friday	1	Discharge	0	0	0	0	1	0	0	0	0	0	1	1	Complete
188	male	30	White or Caucasian	1	21.4	Internal Medicine			Seizures, anxiety	2	N/A	2	0	1	0	0	0	0	0	0	1	Indication_Antibiotics	0	10/14/2017	10/25/2017	Discharge	43021.64028	43033.57778	11.18958333	0	Friday	1	Discharge	0	0	0	0	0	0	0	0	0	1	0	0	Complete
190	female	53	White or Caucasian	1	34.38	Medicine sub-specialty		Heme/Onc		3	Unknown	1	0	0	0	0	0	0	0	1	1	Indication_Unknown	0	11/25/2016	1/11/2017	ED removed for tip culture	42699	42746	46.62152778	0	Friday	1	Tip culture	0	1	0	1	0	0	0	0	0	1	0	1	Complete
192	male	65	White or Caucasian	1	32.3	Hospital Medicine (non-teaching)				2	N/A	2	0	1	0	0	0	0	0	0	1	Indication_Antibiotics	0	11/4/2017	11/19/2017	Discharge	43042.41875	43058.63611	14.96666667	0	Friday	1	Discharge	0	0	0	0	0	0	0	0	0	1	0	0	Complete
193	female	82	White or Caucasian	1	37.1	Other	Vascular Surgery		CVA	4	N/A	2	0	1	0	0	0	0	0	0	1	Indication_Antibiotics	0	11/17/2017	11/18/2017	Patient pulled out PICC	43056.69653		0.188888889	1	Friday	1	Patient pulled out PICC	0	0	0	0	0	0	0	0	0	1	0	0	Complete
198	male	81	White or Caucasian	1	18.6	General Surgery			Schizophrenia, Dementia	3	N/A	2	1	1	0	0	0	0	0	0	2	Multiple	1	1/27/2017	2/8/2017	Migrated out	42762.07708		11.64930556	0	Friday	1	Migrated out	0	0	0	0	1	0	0	0	1	0	2	2	Complete
232	male	55	White or Caucasian	1	45	Internal Medicine			DVT	4	N/A	2	0	1	0	0	0	0	0	0	1	Indication_Antibiotics	0	10/20/2017	11/4/2017	Discharge	43028.32569	43043.40764	15.05347222	0	Friday	1	Discharge	0	0	0	0	0	0	0	0	0	1	0	0	Complete
245	female	57	White or Caucasian	1	30.06	Internal Medicine			Angioedema	1	N/A	2	1	0	0	0	0	0	0	0	1	Indication_Difficult_venous_access	0	2/5/2017	2/8/2017	Discharge	42755.5	42774.61806	2.997916667	1	Friday	1		0	0	0	0	0	0	0	0	0	1	0	0	Complete
246	female	70	White or Caucasian	1	23.8	Hospital Medicine (non-teaching)			Anxiety, GERD, PVD, Schizophrenia, Vascular dementia, bipolar	2	N/A	2	0	1	0	0	0	0	0	0	1	Indication_Antibiotics	0	1/22/2017	1/25/2017	Discharged	42755.68889	42760.38889	3.134027778	1	Friday	1	Discharged	0	0	0	0	0	0	0	0	0	1	0	0	Complete
257	male	78	White or Caucasian	1	25.3	Other	Colorectal Surgery			3	N/A	2	1	0	0	0	0	0	0	0	1	Indication_Difficult_venous_access	0	2/10/2017	2/20/2017	VTE	42776.31736		10.45486111	0	Friday	1	VTE	1	0	0	1	0	0	0	0	0	1	0	1	Complete
263	female	56	White or Caucasian	1	31.55	Internal Medicine				1	N/A	2	1	1	0	0	0	0	0	0	2	Multiple	1	8/4/2017	8/26/2017	Discharge	42951.68889	42973.40556	21.62569444	0	Friday	1	Discharge	0	0	0	0	0	0	0	0	0	1	0	0	Complete
266	male	63	Hispanic	0	28.9	Medicine sub-specialty		Renal	ESRD, Hep C, DM I	4	N/A	2	0	1	0	0	0	0	0	0	1	Indication_Antibiotics	0	2/4/2017	2/24/2017	Discharge	42770.59167	42790.44167	19.8	0	Friday	1	Discharge	0	0	0	0	1	0	0	0	0	0	1	1	Complete
267	female	40	White or Caucasian	1	36.33	Neurosurgery			Hypothyroidism, NF type 1	2	N/A	2	1	0	0	0	0	0	0	0	1	Indication_Difficult_venous_access	0	10/28/2017	11/15/2017	Spontaneous malposition, change over wire	43035.44306	43060.375	18.38472222	0	Friday	1	Spontaneous malposition, change over wire	0	0	0	0	0	0	0	0	1	0	1	1	Complete
271	male	76	White or Caucasian	1	23.26	Other	CT surgery			3	N/A	2	1	0	0	0	0	0	0	0	1	Indication_Difficult_venous_access	0	10/6/2017	10/23/2017	Discharge	43014.58542	43031.40625	17.18055556	0	Friday	1	Discharge	0	0	0	0	0	0	0	0	0	1	0	0	Complete
278	female	45	White or Caucasian	1	25.7	General Surgery				3	N/A	2	0	1	0	0	0	0	0	0	1	Indication_Antibiotics	0	1/27/2017	2/1/2017	Question infection	42762.29028	42767.44514	5.18125	0	Friday	1	Question infection	0	0	0	0	0	0	0	0	0	1	0	0	Complete
282	male	73	Other	0	27.12	Internal Medicine				5	N/A	2	1	0	0	0	0	0	0	0	1	Indication_Difficult_venous_access	0	7/28/2017	8/3/2017	Discharge	42942.56597	42950.54583	6.396527778	0	Friday	1	Discharge	0	0	0	0	0	0	0	0	0	1	0	0	Complete
285	female	49	White or Caucasian	1	34	Medicine sub-specialty		MICU		1	N/A	2	1	1	0	0	0	0	0	0	2	Multiple	1	1/27/2017	2/2/2017	Discharge	42762.70139	42768.49583	5.793055556	0	Friday	1	Discharge	0	0	0	0	0	0	0	0	0	1	0	0	Complete
287	male	60	Hispanic	0	33.2	Other	Neurology ICU		HLD	2	N/A	2	0	0	1	0	0	0	0	0	1	Indication_Medications_requiring_central_access	0	1/20/2017	1/27/2017	Discharge	42755.05903	42762.6375	7.265972222	0	Friday	1	Discharge	0	0	0	0	0	0	0	0	0	1	0	0	Complete
288	female	38	White or Caucasian	1	30.1	Orthopedic Surgery			OCD	2	N/A	2	0	0	0	0	0	0	0	1	1	Indication_Unknown	0	8/26/2017	9/1/2017	DVT	42972.41528	42979.61875	6.522222222	0	Friday	1	DVT	1	0	0	1	0	0	0	0	0	1	0	1	Complete
288	female	38	White or Caucasian	1	30.1	Orthopedic Surgery			OCD	2	N/A	2	0	0	0	0	0	0	0	1	1	Indication_Unknown	0	9/1/2017	10/19/2017	Damaged catheter	42979.61875		47.61805556	0	Friday	1	Dmaaged catheter	0	0	0	0	0	1	0	0	0	0	1	1	Complete
299	male	87	White or Caucasian	1	0	Internal Medicine			Dementia	3	N/A	2	0	1	0	0	0	0	0	0	1	Indication_Antibiotics	0	11/17/2017	11/19/2017	Discharge	43056.62639	43058.52292	1.85625	1	Friday	1	Discharge	0	0	0	0	0	0	0	0	0	1	0	0	Complete
301	male	51	White or Caucasian	1	16.76	General Surgery			Type I DM	2	N/A	2	0	0	0	1	0	0	0	0	1	Indication_Parenteral_nutrition	0	12/15/2017	12/21/2017	Discharge	43084.42014	43090.40625	5.745138889	0	Friday	1	Discharge	0	0	0	0	0	0	0	0	0	1	0	0	Complete
303	female	60	White or Caucasian	1	51.03	Medicine sub-specialty		Heme/Onc		3	Unknown	2	0	0	0	0	1	0	0	0	1	Indication_Chemotherapy	0	12/30/2016	1/12/2017	DVT	42734.41042	42747.28403	12.93819444	0	Friday	1	DVT	1	0	0	1	0	0	0	0	0	1	0	1	Complete
313	male	76	Hispanic	0	23.8	Medicine sub-specialty		CCU		3	N/A	2	0	0	1	0	0	0	0	0	1	Indication_Medications_requiring_central_access	0	8/11/2017	9/6/2017	Discharge	42958.57917	42984.7125	26.10763889	0	Friday	1	Discharge	0	0	0	0	0	0	0	0	0	1	0	0	Complete
322	male	54	White or Caucasian	1	27	General Surgery			Sleep apnea	1	N/A	2	0	1	0	0	0	0	0	0	1	Indication_Antibiotics	0	12/6/2016	3/2/2017	Discharge	42695.12431	42796.45486	85.82013889	0	Friday	1	Discharge	0	0	0	0	0	0	0	0	0	1	0	0	Complete
340	female	32	White or Caucasian	1	42.9	Hospital Medicine (non-teaching)			Anxiety, PTSD, ADHD	2	N/A	2	1	0	0	0	0	0	0	0	1	Indication_Difficult_venous_access	0	2/11/2017	3/3/2017	Discharge	42776.39861	42797.84306	20.2	0	Friday	1	Discharge	0	0	0	0	1	0	0	0	0	0	1	1	Complete
346	male	67	White or Caucasian	1	31.6	General Surgery				2	N/A	2	0	1	0	0	0	0	0	0	1	Indication_Antibiotics	0	3/4/2017	3/14/2017	Discharge	42797.44722	42808.42431	10.13125	0	Friday	1	Discharge	0	0	0	0	1	0	0	0	0	0	1	1	Complete
363	female	53	White or Caucasian	1	23.6	Other	Urology		Nephrolithiasis	1	N/A	2	0	1	0	0	0	0	0	0	1	Indication_Antibiotics	0	8/19/2017	8/30/2017	Discharge	42965.31458	42977.42222	10.82916667	0	Friday	1	Discharge	0	0	0	0	0	0	0	0	0	1	0	0	Complete
366	female	54	White or Caucasian	1	29.3	Medicine sub-specialty		Heme/Onc	HLD	1	N/A	2	0	0	0	0	1	0	0	0	1	Indication_Chemotherapy	0	8/25/2017	9/18/2017	Outward migration	42972.40833	42999.49653	23.66944444	0	Friday	1	Outward migration	0	0	0	0	0	0	0	0	1	0	1	1	Complete
369	female	83	White or Caucasian	1	31.49	Other	CT surgery			2	N/A	1	0	1	0	0	0	0	1	0	2	Multiple	1	10/14/2017	11/6/2017	Migrated out, change over wire	43021.91319		23.44375	0	Friday	1	Migrated out, change over wire	0	0	0	0	0	0	0	0	1	0	1	1	Complete
384	female	83	Hispanic	0	22.3	Medicine sub-specialty		MICU	CVA	3	N/A	2	1	1	0	0	0	0	0	0	2	Multiple	1	2/21/2017	2/21/2017	Malpositioned	42787.13611		-0.186805556	1	Friday	1	Malpositioned	0	0	0	0	0	0	0	0	1	0	1	1	Complete
13	male	29	Black or African-American	0	24.1	Other	SICU		Trisomy 21	2	N/A	2	1	0	0	0	0	0	0	0	1	Indication_Difficult_venous_access	0	12/12/2017	12/19/2017	DVT	43080.47361		7.136805556	0	Monday	0	DVT	1	0	0	1	0	1	0	0	0	0	1	2	Complete
16	female	52	White or Caucasian	1	35.9	General Surgery			Development delay, epilepsy, hypothyroidism	1	N/A	2	0	0	0	1	0	0	0	0	1	Indication_Parenteral_nutrition	0	9/19/2017	9/29/2017	Discharge	42996.47014	43007.42292	10.08194444	0	Monday	0	Discharge	0	0	0	0	0	0	0	0	0	1	0	0	Complete
18	female	58	White or Caucasian	1	22.6	Other	Plastic Surgery			1	N/A	2	0	0	0	0	0	1	0	0	1	Indication_Multiple_incompatible_fluids	0	8/28/2017	9/28/2017	Discharge	42974.62292	43006.46389	31.13888889	0	Monday	0	Discharge	0	0	0	0	0	0	0	0	0	1	0	0	Complete
18	female	59	White or Caucasian	1	0	General Surgery			Paraplegia	2	N/A	3	1	0	0	0	0	0	0	0	1	Indication_Difficult_venous_access	0	12/25/2017	12/31/2017	Discharge	43094.54375	43100.48681	5.939583333	0	Monday	0	Discharge	0	0	0	0	0	0	0	0	0	1	0	0	Complete
25	female	73	Black or African-American	0	43.66	Other	Neuro ICU			6	N/A	2	1	0	0	0	0	0	0	0	1	Indication_Difficult_venous_access	0	9/18/2017	10/5/2017	No longer needed	42996.22569	43013.57569	17.29930556	0	Monday	0	No longer needed	1	0	0	1	1	0	0	0	0	0	1	2	Complete
28	male	58	White or Caucasian	1	29.83	Medicine sub-specialty		MICU	Stroke, paraplegia	4	Unknown	2	0	1	0	0	0	0	0	0	1	Indication_Antibiotics	0	1/3/2017	1/12/2017	Discharged	42737.725	42747.55347	9.177777778	0	Monday	0	Discharged	0	0	0	0	0	0	0	0	0	1	0	0	Complete
35	female	79	White or Caucasian	1	21.7	General Surgery			SBO	2	N/A	2	0	0	0	1	0	0	0	0	1	Indication_Parenteral_nutrition	0	3/20/2017	3/22/2017	Discharge	42814.44236	42816.63194	1.998611111	1	Monday	0	Discharge	0	0	0	0	0	0	0	0	0	1	0	0	Complete
36	female	69	Black or African-American	0	18.93	Hospital Medicine (non-teaching)			Pulmonary emboism	5	Unknown	2	1	0	0	0	0	0	0	0	1	Indication_Difficult_venous_access	0	12/27/2016	1/3/2017	Discharged	42730.71319	42738.42292	6.977777778	0	Monday	0	Discharged	0	0	0	0	0	0	0	0	0	1	0	0	Complete
42	male	76	White or Caucasian	1	29.4	Medicine sub-specialty		CCU		7	N/A	2	1	0	0	0	0	0	0	0	1	Indication_Difficult_venous_access	0	2/27/2017	3/2/2017	Discharge	42793.52431	42796.48681	2.730555556	1	Monday	0	Discharge	0	0	0	0	0	0	0	0	0	1	0	0	Complete
43	female	43	White or Caucasian	1	28.9	General Surgery			GERD, pancreatitis	3	N/A	2	1	0	0	0	0	0	0	0	1	Indication_Difficult_venous_access	0	8/15/2017	8/23/2017	Discharge	42961.59097	42970.44028	8.575694444	0	Monday	0	Discharge	0	0	0	0	0	0	0	0	0	1	0	0	Complete
58	female	72	White or Caucasian	1	27.2	Medicine sub-specialty		MICU		2	N/A	2	0	1	0	0	0	0	0	0	1	Indication_Antibiotics	0	9/4/2017	9/6/2017	Tip migration 10 cm	42982.725		1.236111111	1	Monday	0	Tip migration 10 cm	0	0	0	0	0	0	0	0	1	0	1	1	Complete
59	female	74	White or Caucasian	1	42.2	Orthopedic Surgery			Sleep apnea, GERD	4	N/A	2	0	1	0	0	0	0	0	0	1	Indication_Antibiotics	0	2/20/2017	3/13/2017	Out 7cm, thrombus	42786.57431	42807.69653	21.14652778	0	Monday	0	Out 7cm, thrombus	1	0	0	1	1	0	0	0	1	0	2	3	Complete
61	male	48	White or Caucasian	1	49.3	Orthopedic Surgery			Hepatitis B, Hepatitis C	4	N/A	1	1	0	0	0	0	0	0	0	1	Indication_Difficult_venous_access	0	12/4/2017	12/11/2017	Discharge	43073.44861	43080.45069	6.975694444	0	Monday	0	Risk Factors for Inappropriate PICC Use REDCap	0	0	0	0	0	0	0	0	0	1	0	0	Complete
65	female	44	White or Caucasian	1	32.4	Internal Medicine			CKD, Polycystic KD	4	N/A	2	1	0	0	0	0	0	0	0	1	Indication_Difficult_venous_access	0	12/18/2017	12/20/2017	Discharge	43087.50069	43089.67847	2.06875	1	Monday	0	Discharge	0	0	0	0	0	0	0	0	0	1	0	0	Complete
69	male	58	White or Caucasian	1	0	Hospital Medicine (non-teaching)				3	N/A	1	1	0	0	0	0	0	0	0	1	Indication_Difficult_venous_access	0	8/14/2017	8/18/2017	Discharge	42961.43403	42965.53472	4.098611111	1	Monday	0	Discharge	0	0	0	0	0	0	0	0	0	1	0	0	Complete
73	female	68	White or Caucasian	1	27.26	Internal Medicine				4	N/A	2	0	1	0	0	0	0	0	0	1	Indication_Antibiotics	0	2/13/2017	2/16/2017	Discharge	42779.81042	42782.52222	2.55625	1	Monday	0	Discharge	0	0	0	0	0	0	0	0	0	1	0	0	Complete
74	female	27	White or Caucasian	1	18.3	Other	Trauma Surgery			1	N/A	2	0	1	0	0	0	1	0	0	2	Multiple	1	10/24/2017	10/27/2017	Discharge	43031.60556	43035.67292	3.332638889	1	Monday	0	Discharge	0	0	0	0	0	0	0	0	0	1	0	0	Complete
82	male	66	Black or African-American	0	23.7	Orthopedic Surgery				3	N/A	2	0	1	0	0	0	0	1	0	2	Multiple	1	10/4/2017	10/7/2017	Discharge	43010.36667	43015.32778	3.111111111	1	Monday	0	Discharge	0	0	0	0	0	0	0	0	0	1	0	0	Complete
83	female	55	White or Caucasian	1	26.2	Other	Urology			1	N/A	2	0	1	0	0	0	0	0	0	1	Indication_Antibiotics	0	3/27/2017	3/28/2017	Discharge	42821.58819	42822.74514	1.071527778	1	Monday	0	Discharge	0	0	0	0	0	0	0	0	0	1	0	0	Complete
85	female	63	White or Caucasian	1	21.1	Internal Medicine				4	N/A	2	0	0	0	0	0	0	0	1	1	Indication_Unknown	0	9/18/2017	9/18/2017	Patient pulled PICC out	42996.32292		0.521527778	1	Monday	0	Patient pulled PICC out	0	0	0	0	0	0	0	0	0	1	0	0	Complete
86	female	50	White or Caucasian	1	53	Orthopedic Surgery				2	N/A	2	1	0	0	0	0	0	0	0	1	Indication_Difficult_venous_access	0	7/24/2017	8/3/2017	Migrated out	42940.40972		10.05694444	0	Monday	0	Migrated out	0	0	0	0	0	0	0	0	1	0	1	1	Complete
87	female	48	White or Caucasian	1	35.11	Hospital Medicine (non-teaching)			DVTs, PEs, Coagulation disorder	6	N/A	2	1	0	0	0	0	0	0	0	1	Indication_Difficult_venous_access	0	3/6/2017	3/26/2017	Discharge	42800.05417	42820.40556	19.60555556	0	Monday	0	Discharge	0	0	0	0	1	0	0	0	0	0	1	1	Complete
96	female	62	Asian	0	17.9	Medicine sub-specialty		Nephrology	PCKD s/p renal transplan	3	N/A	2	1	0	1	0	0	0	0	0	2	Multiple	1	7/30/2017	8/30/2017	Discharge	42946.62917	42977.54722	31.0125	0	Monday	0	Discharge	0	0	0	0	0	0	0	0	0	1	0	0	Complete
107	female	81	White or Caucasian	1	27	Neurosurgery				1	N/A	2	0	1	0	0	0	0	0	0	1	Indication_Antibiotics	0	7/18/2017	7/28/2017	Discharge	44029.42778	42944.47986	10.19375	0	Monday	0	Discharge	0	0	0	0	0	0	0	0	0	1	0	0	Complete
113	female	54	Hispanic	0	23.3	Internal Medicine			ALS	3	N/A	1	1	1	0	0	0	0	0	0	2	Multiple	1	3/13/2017	3/17/2017	Discharge	42807.46111	42811.95417	3.895833333	1	Monday	0	Discharge	0	0	0	0	0	0	0	0	0	1	0	0	Complete
115	male	28	White or Caucasian	1	24.9	Internal Medicine				2	N/A	2	0	1	0	0	0	0	0	0	1	Indication_Antibiotics	0	8/28/2017	9/1/2017	Discharge	42975.49306	42978.72153	3.943055556	1	Monday	0	Discharge	0	0	0	0	0	0	0	0	0	1	0	0	Complete
122	male	43	Black or African-American	0	23	Neurosurgery			SDH s/p craniectomy	5	N/A	1	0	1	0	0	0	0	1	0	2	Multiple	1	7/6/2017	7/24/2017	Non-compliant with antibiotics	42919.65833	42939.68958	18.22152778	0	Monday	0	Non-compliant with antibiotics	0	0	0	0	0	0	0	0	1	0	1	1	Complete
124	female	66	Hispanic	0	27	Hospital Medicine (non-teaching)			CVA	5	N/A	2	0	1	0	0	0	0	0	0	1	Indication_Antibiotics	0	2/18/2017	2/21/2017	Discharge	42783.64514	42787.57222	2.749305556	1	Monday	0	Discharge	0	0	0	0	0	0	0	0	0	1	0	0	Complete
129	male	51	Unknown	0	39.8	Internal Medicine				1	Unknown	3	1	0	0	0	0	0	0	0	1	Indication_Difficult_venous_access	0	7/11/2017	7/29/2017	Discharge	42926.39444	42945.41181	18.30694444	0	Monday	0	Discharge	0	0	0	0	0	0	0	0	0	1	0	0	Complete
130	male	20	White or Caucasian	1	48.1	General Surgery				1	N/A	2	0	0	0	1	0	0	0	0	1	Indication_Parenteral_nutrition	0	10/24/2017	10/30/2017	Discharge	43031.78264	43038.4625	6.1625	0	Monday	0	Discharge	0	0	0	0	0	0	0	0	0	1	0	0	Complete
132	male	81	White or Caucasian	1	19.79	Medicine sub-specialty		Heme/Onc		2	Unknown	2	0	0	0	0	1	0	0	0	1	Indication_Chemotherapy	0	1/10/2017	1/12/2017	Port placed	42744.7375	42747.5625	2.134722222	1	Monday	0	Port placed	0	0	0	0	0	0	0	0	0	1	0	0	Complete
137	male	58	White or Caucasian	1	23	Medicine sub-specialty		Heme/Onc		1	N/A	2	1	0	0	0	1	0	0	0	2	Multiple	1	6/19/2017	8/22/2017	Positive blood culture	42905.42431	42969.65625	64.00972222	0	Monday	0	Positive blood culture	0	0	0	0	1	0	0	0	0	0	1	1	Complete
153	male	93	White or Caucasian	1	28.7	Hospital Medicine (non-teaching)				2	N/A	1	0	1	0	0	0	0	0	0	1	Indication_Antibiotics	0	11/20/2017	11/28/2017	Discharge	43059.35764	43067.54167	8.095138889	0	Monday	0	Discharge	0	0	0	0	0	0	0	0	0	1	0	0	Complete
156	female	62	Unknown	0	28.2	Other	SICU			2	Unknown	2	1	0	0	0	0	0	0	0	1	Indication_Difficult_venous_access	0	1/10/2017	1/15/2017	Discharged	42744.82569	42750.39167	4.71875	1	Monday	0	Discharged	0	0	0	0	0	0	0	0	0	1	0	0	Complete
164	male	40	White or Caucasian	1	22.8	General Surgery			UC	1	N/A	2	0	0	0	1	0	0	0	0	1	Indication_Parenteral_nutrition	0	9/16/2016	8/14/2017	Fever work up	42632.6625		331.7645833	0	Monday	0	Fever work up	0	1	0	1	0	0	0	0	0	1	0	1	Complete
166	female	61	White or Caucasian	1	25.7	Medicine sub-specialty		CCU		1	N/A	3	1	0	0	0	0	0	0	0	1	Indication_Difficult_venous_access	0	3/13/2017	3/31/2017	Discharge	42807.575	42825.52639	17.88402778	0	Monday	0	Discharge	0	0	0	0	0	0	0	0	0	1	0	0	Complete
174	female	48	White or Caucasian	1	24.85	Other	Trauma Surgery		Bipolar	4	N/A	2	0	1	0	0	0	0	0	0	1	Indication_Antibiotics	0	7/31/2017	8/3/2017	Discharge	42947.61111	42950.67431	3.007638889	1	Monday	0	Discharge	0	0	0	0	0	0	0	0	0	1	0	0	Complete
194	female	63	White or Caucasian	1	27.2	Other	Neurology			5	N/A	2	0	0	0	0	0	0	1	0	1	Indication_Long_term_access	0	9/4/2017	9/25/2017	Discharge	42982.92778	43003.44167	20.52083333	0	Monday	0	Discharge	0	0	0	0	0	0	0	0	1	0	1	1	Complete
199	male	62	White or Caucasian	1	55	Medicine sub-specialty		Heme/Onc		3	N/A	1	1	0	0	0	0	0	0	0	1	Indication_Difficult_venous_access	0	11/13/2017	11/14/2017	Malposition, change over wire	43052.33403		0.766666667	1	Monday	0	Malposition, change over wire	0	0	0	0	0	0	0	0	1	0	1	1	Complete
203	male	44	White or Caucasian	1	35.08	Other	SICU		Bipolar	2	N/A	3	1	0	0	1	0	0	0	0	2	Multiple	1	10/30/2017	10/30/2017	Line too short	43038.81042		0.118055556	1	Monday	0	Line too short	0	0	0	0	0	0	0	0	0	1	0	0	Complete
203	male	44	White or Caucasian	1	35.1	Medicine sub-specialty		SICU	Bipolar	2	N/A	3	1	0	0	1	0	0	0	0	2	Multiple	1	10/30/2017	11/1/2017	Tip migration, change over wire	43038.81042		1.807638889	1	Monday	0	Tip migration, change over wire	0	0	0	0	0	0	0	0	1	0	1	1	Complete
206	male	42	White or Caucasian	1	30	General Surgery				1	N/A	2	0	0	0	1	0	0	0	0	1	Indication_Parenteral_nutrition	0	8/21/2017	8/25/2017	Discharge	42968.38125	42972.36319	3.892361111	1	Monday	0	Discharge	0	0	0	0	0	0	0	0	0	1	0	0	Complete
207	female	48	White or Caucasian	1	28	General Surgery			Anxiety, GERD, Migraines	2	N/A	2	1	0	0	0	0	0	0	0	1	Indication_Difficult_venous_access	0	12/20/2016	2/10/2017	Discharge	42723.54028	42776.46389	52.16597222	0	Monday	0	Discharge	0	0	0	0	1	0	0	0	0	0	1	1	Complete
208	female	66	Asian	0	0	Medicine sub-specialty		Heme/Onc	Aplastic anemia	1	N/A	2	0	0	0	0	1	0	0	0	1	Indication_Chemotherapy	0	10/16/2017	10/23/2017	Discharge	43024.58403	43031.6875	7.055555556	0	Monday	0	Discharge	0	0	0	0	0	0	0	0	0	1	0	0	Complete
212	female	75	White or Caucasian	1	16.43	Hospital Medicine (non-teaching)				5	N/A	2	1	0	0	0	0	0	0	0	1	Indication_Difficult_venous_access	0	11/27/2017	12/11/2017	Discharge	43066.49028	43080.47847	13.90069444	0	Monday	0	Discharge	0	0	0	0	0	0	0	0	0	1	0	0	Complete
218	female	56	White or Caucasian	1	25.2	Other	Neuro ICU		CP, DVT	1	N/A	2	0	0	0	0	0	0	0	1	1	Indication_Unknown	0	8/8/2017	8/15/2017	Discharge	42954.62361	42960.44931	6.838888889	0	Monday	0	Discharge	0	0	0	0	0	0	0	0	0	1	0	0	Complete
219	male	54	White or Caucasian	1	42	Internal Medicine			PE, Factor V Leiden	4	N/A	2	0	1	0	0	0	0	0	0	1	Indication_Antibiotics	0	11/6/2017	11/14/2017	Discharge	43045.40486	43053.33264	7.606944444	0	Monday	0	Discharge	0	0	0	0	1	0	0	0	0	0	1	1	Complete
222	male	67	White or Caucasian	1	29.6	Other	CTIC			3	N/A	3	0	0	0	0	0	0	0	1	1	Indication_Unknown	0	9/4/2017	9/12/2017	Discharge	42982.28542	42990.45417	7.784722222	0	Monday	0	Discharge	0	0	0	0	0	0	0	0	0	1	0	0	Complete
230	male	54	White or Caucasian	1	27.36	Medicine sub-specialty		Heme/Onc		2	N/A	2	0	0	0	0	0	0	0	1	1	Indication_Unknown	0	12/5/2017	12/12/2017	Migrated out, change over wire	43073.57639		7.420138889	0	Monday	0	Migrated out, change over wire	0	0	0	0	0	0	0	0	1	0	1	1	Complete
230	male	54	White or Caucasian	1	27.3	Medicine sub-specialty		Heme/Onc		2	N/A	1	0	1	0	0	0	0	0	0	1	Indication_Antibiotics	0	10/23/2017	12/5/2017	More lumens needed, change over wire	43031.39931		42.78055556	0	Monday	0	More lumens needed, change over wire	0	0	0	0	0	0	0	0	0	1	0	0	Complete
234	male	54	White or Caucasian	1	31.7	Hospital Medicine (non-teaching)				4	N/A	2	0	1	0	0	0	0	0	0	1	Indication_Antibiotics	0	7/24/2017	9/25/2017	Discharge	42940.67986	43003.50625	62.81666667	0	Monday	0	Dishcarge	0	0	0	0	1	0	0	0	0	0	1	1	Complete
253	female	55	White or Caucasian	1	17.5	Other	SICU			2	N/A	2	0	0	0	1	0	0	0	0	1	Indication_Parenteral_nutrition	0	11/27/2017	12/30/2017	Tip culture workup for fever	43066.85		32.87847222	0	Monday	0	Tip culture workup for fever	0	0	0	0	0	0	0	0	0	1	0	0	Complete
255	male	71	White or Caucasian	1	26.92	General Surgery			CKD, sleep apnea	5	N/A	2	0	0	0	0	0	0	0	1	1	Indication_Unknown	0	1/27/2017	2/10/2017	Discharge	42762.24792	42776.47083	14.34236111	0	Monday	0	Discharge	0	0	0	0	1	0	0	0	0	0	1	1	Complete
256	male	62	White or Caucasian	1	21.49	Hospital Medicine (non-teaching)				4	N/A	2	1	0	0	0	0	0	0	0	1	Indication_Difficult_venous_access	0	3/27/2017	3/28/2017	Discharge	42820.9125	42796.35208	1.050694444	1	Monday	0	Discharge	0	0	0	0	0	0	0	0	0	1	0	0	Complete
257	male	78	White or Caucasian	1	25.3	Other	Colorectal Surgery			3	N/A	2	0	0	0	1	0	0	0	0	1	Indication_Parenteral_nutrition	0	2/20/2017	2/28/2017	Discharge	42786.83958	42794.54167	7.609722222	0	Monday	0	Discharge	0	0	0	0	0	0	0	0	0	1	0	0	Complete
258	female	54	Other	0	40	Internal Medicine			Type I DM, OSA	6	N/A	2	1	0	0	0	0	0	0	0	1	Indication_Difficult_venous_access	0	8/14/2017	8/19/2017	Discharge	42961.39236	42966.73611	5.286805556	0	Monday	0	Discharge	0	0	0	0	0	0	0	0	0	1	0	0	Complete
258	female	54	Other	0	45.3	Hospital Medicine (non-teaching)			Type I DM	5	N/A	1	1	0	0	0	0	0	0	0	1	Indication_Difficult_venous_access	0	9/18/2017	9/18/2017	Change midline to PICC	42996		0.0125	1	Monday	0	Change midline to PICC	0	0	0	0	0	0	0	0	0	1	0	0	Complete
260	female	27	White or Caucasian	1	0	Medicine sub-specialty		RICU	Bipolar, DVT, pHTN	1	N/A	2	0	0	0	0	0	0	1	0	1	Indication_Long_term_access	0	8/14/2017	11/28/2017	Tip culture	42961.92361	43067.87708	105.9534722	0	Monday	0	Tip culture	0	1	0	1	0	0	0	0	0	1	0	1	Complete
266	male	63	Other	0	27.4	Other	Vascular surgery		Type I DM, Hepatitis C	4	N/A	2	1	0	0	0	0	0	0	0	1	Indication_Difficult_venous_access	0	7/21/2017	8/17/2017	? Infection, change over wire	42937.52778		27.01805556	0	Monday	0	? Infection, change over wire	0	1	0	1	0	0	0	0	0	1	0	1	Complete
273	female	67	Other	0	27.1	Other	Neurology		CVA	5	N/A	2	0	1	0	0	0	0	0	0	1	Indication_Antibiotics	0	11/20/2017	11/30/2017	Discharge	43059.45833	43069.47361	9.909027778	0	Monday	0	Discharge	0	0	0	0	0	0	0	0	0	1	0	0	Complete
274	female	39	White or Caucasian	1	25.5	Medicine sub-specialty		Neuro ICU	ITP, Thrombocytopenia	1	N/A	2	1	0	0	0	0	0	0	0	1	Indication_Difficult_venous_access	0	3/6/2017	3/9/2017	Change to triple lumen	42800.82083		2.630555556	1	Monday	0	Change to triple lumen	0	0	0	0	0	0	0	0	0	1	0	0	Complete
275	female	72	White or Caucasian	1	49	Neurosurgery				3	N/A	2	1	0	1	0	0	0	0	0	2	Multiple	1	10/23/2017	10/23/2017	Too long, change over wire	43031.42083		0.295833333	1	Monday	0	Too long, change over wire	0	0	0	0	0	0	0	0	0	1	0	0	Complete
275	female	72	White or Caucasian	1	49	Neurosurgery				3	N/A	2	1	0	1	0	0	0	0	0	2	Multiple	1	10/23/2017	11/2/2017	Discharge	43031.76944	43040.56806	9.782638889	0	Monday	0	Discharge	0	0	0	0	1	0	0	0	0	0	1	1	Complete
277	male	47	White or Caucasian	1	19.9	Other	Neuro ICU			1	N/A	2	1	0	0	0	0	0	0	0	1	Indication_Difficult_venous_access	0	8/8/2017	8/15/2017	Discharge	42954.54931	42962.63403	7.070833333	0	Monday	0	Discharge	0	0	0	0	0	0	0	0	0	1	0	0	Complete
279	male	38	White or Caucasian	1	28.28	Hospital Medicine (non-teaching)			Bipolar, cellulitis of arms	1	N/A	2	0	1	0	0	0	0	0	0	1	Indication_Antibiotics	0	3/27/2017	3/31/2017	Discharge	42821.69514	42825.48194	3.563194444	1	Monday	0	Discharge	0	0	0	0	0	0	0	0	0	1	0	0	Complete
294	male	41	White or Caucasian	1	25.3	Neurosurgery			Back pain L1 burst fx	1	N/A	2	0	1	0	0	0	0	0	0	1	Indication_Antibiotics	0	11/14/2017	12/6/2017	Out 7 cm, change over wire	43052.83333		21.60625	0	Monday	0	Out 7 cm, change over wire	0	0	0	0	0	0	0	0	1	0	1	1	Complete
317	male	35	White or Caucasian	1	22.4	General Surgery			Hep C, GERD	3	N/A	2	1	0	0	0	0	0	0	0	1	Indication_Difficult_venous_access	0	7/31/2017	8/13/2017	? Infection	42947.58681	42960.47708	12.93611111	0	Monday	0	? Infection	0	0	0	0	0	0	0	0	0	1	0	0	Complete
324	male	39	Black or African-American	0	22.24	Orthopedic Surgery			LTBI	2	Unknown	2	0	1	0	0	0	0	0	0	1	Indication_Antibiotics	0	12/2/2016	1/6/2017	Discharged	42702.44375	42741.33611	35.07708333	0	Monday	0	Discharged	0	0	0	0	0	0	0	0	0	1	0	0	Complete
330	male	22	Hispanic	0	27.5	Orthopedic Surgery				1	Unknown	2	1	0	0	0	0	0	0	0	1	Indication_Difficult_venous_access	0	12/27/2016	1/1/2017	Discharge	42730.81458	42736.50625	5.202083333	0	Monday	0	Discharge	0	0	0	0	0	0	0	0	0	1	0	0	Complete
332	female	59	White or Caucasian	1	23.91	Hospital Medicine (non-teaching)			Liver cirrhosis, ascites	4	Unknown	2	0	1	0	0	0	0	0	0	1	Indication_Antibiotics	0	1/2/2017	1/6/2017	Discharged	42737.48681	42741.41944	3.855555556	1	Monday	0	Discharged	0	0	0	0	0	0	0	0	0	1	0	0	Complete
333	female	51	Unknown	0	0	Medicine sub-specialty		MICU	Schizophrenia	3	Unknown	2	1	0	0	0	0	0	0	0	1	Indication_Difficult_venous_access	0	1/9/2017	1/13/2017	Discharged	42744.31181	42748.34583	3.936111111	1	Monday	0	Discharged	0	0	0	0	0	0	0	0	0	1	0	0	Complete
335	male	54	White or Caucasian	1	25.46	Orthopedic Surgery				1	N/A	1	0	1	0	0	0	0	0	0	1	Indication_Antibiotics	0	3/20/2017	3/21/2017	Change from single to double lumen	42814.23542		1.506944444	1	Monday	0	Change from single to double lumen	0	0	0	0	0	0	0	0	0	1	0	0	Complete
342	male	21	White or Caucasian	1	25.9	Neurosurgery				1	N/A	2	0	1	0	0	0	0	0	0	1	Indication_Antibiotics	0	2/27/2017	3/14/2017	No longer needed	42793.26667	42811.47361	14.95833333	0	Monday	0	No longer needed	0	0	0	0	0	0	0	0	0	1	0	0	Complete
343	male	54	White or Caucasian	1	28.8	Medicine sub-specialty		MICU		2	N/A	3	0	0	0	0	0	1	1	0	2	Multiple	1	2/27/2017	3/6/2017	Tip culture	42793.41667		7.066666667	0	Monday	0	Tip culture	0	0	0	0	0	0	0	0	0	1	0	0	Complete
362	male	57	Other	0	25.1	Medicine sub-specialty		MICU	Seizures	1	N/A	2	0	0	0	0	0	1	0	0	1	Indication_Multiple_incompatible_fluids	0	8/14/2017	8/29/2017	Discharge	42961.76181	42975.68819	14.59722222	0	Monday	0	Discharge	0	0	0	0	0	0	0	0	0	1	0	0	Complete
372	female	19	Black or African-American	0	23.44	Internal Medicine			Hemoglobin SS	2	N/A	2	1	0	0	0	0	0	0	0	1	Indication_Difficult_venous_access	0	10/3/2017	10/5/2017	Discharge	43010.47917	43013.70139	2.374305556	1	Monday	0	Discharge	0	0	0	0	0	0	0	0	0	1	0	0	Complete
379	male	23	Black or African-American	0	35.91	Other	Trauma ICU			1	N/A	2	0	0	1	0	0	0	0	0	1	Indication_Medications_requiring_central_access	0	11/7/2017	11/29/2017	Discharge	43045.51458	43068.40347	21.94861111	0	Monday	0	Discharge	0	0	0	0	1	1	0	0	0	0	2	2	Complete
3	female	44	White or Caucasian	1	39.6	Other	Plastic Surgery		Hypothyroid	3	N/A	2	1	0	0	0	0	0	0	0	1	Indication_Difficult_venous_access	0	3/11/2017	3/17/2017	Discharge	42805.38472	42811.55764	6.159027778	0	Saturday	1	Discharge	0	0	0	0	0	0	0	0	0	1	0	0	Complete
6	male	75	White or Caucasian	1	27.5	Medicine sub-specialty		Renal	CKD, Polycystic kidney disease	2	N/A	1	0	1	0	0	0	0	1	0	2	Multiple	1	12/2/2017	12/14/2017	Discharge	43071.47431	43083.47708	11.75416667	0	Saturday	1	Discharge	0	0	0	0	0	0	0	0	0	1	0	0	Complete
12	male	79	White or Caucasian	1	34.63	Medicine sub-specialty		MICU	CKD 4	4	N/A	2	0	1	0	0	0	0	0	0	1	Indication_Antibiotics	0	3/26/2017	3/30/2017	Discharge	42819.40764	42824.46528	3.865277778	1	Saturday	1	Discharge	0	0	0	0	0	0	0	0	0	1	0	0	Complete
14	male	61	White or Caucasian	1	21.6	General Surgery			CKD	6	N/A	2	1	0	0	0	0	0	0	0	1	Indication_Difficult_venous_access	0	11/6/2017	11/10/2017	Discharge	43043.37986	43049.29167	3.775	1	Saturday	1	Discharge	0	0	0	0	0	0	0	0	0	1	0	0	Complete
14	male	61	White or Caucasian	1	20.7	General Surgery			CVA, CKD, Cirrhosis	6	N/A	2	1	0	0	0	0	0	0	0	1	Indication_Difficult_venous_access	0	12/16/2017	12/19/2017	Discharge	43085.35972	43088.35208	2.634722222	1	Saturday	1	Discharge	0	0	0	0	0	0	0	0	0	1	0	0	Complete
17	male	66	White or Caucasian	1	27.17	Hospital Medicine (non-teaching)				6	N/A	2	0	1	0	0	0	1	0	0	2	Multiple	1	9/16/2017	9/18/2017	Discharge	42994.3375	42996.37361	2.084027778	1	Saturday	1	Discharge	0	0	0	0	0	0	0	0	0	1	0	0	Complete
19	female	91	Black or African-American	0	27.3	Hospital Medicine (non-teaching)			CKD	3	N/A	2	1	0	0	0	0	0	0	0	1	Indication_Difficult_venous_access	0	10/14/2017	10/18/2017	Discharge	43022.50903	43026.57639	3.904166667	1	Saturday	1	Discharge	0	0	0	0	0	0	0	0	0	1	0	0	Complete
21	female	59	Black or African-American	0	44.9	Medicine sub-specialty		RICU	Hypothyroidism	5	N/A	2	1	1	0	0	0	0	0	0	2	Multiple	1	9/5/2017	9/8/2017	Discharge	42983.42917	42986.51875	2.85625	1	Saturday	1	Discharge	0	0	0	0	0	0	0	0	0	1	0	0	Complete
23	male	33	White or Caucasian	1	29.33	Medicine sub-specialty		MICU		2	N/A	3	0	0	0	0	0	1	0	0	1	Indication_Multiple_incompatible_fluids	0	9/2/2017	9/5/2017	Discharge	42980.03403	42983.44861	3.624305556	1	Saturday	1	Discharge	0	0	0	0	0	0	0	0	0	1	0	0	Complete
32	female	31	White or Caucasian	1	24.58	Internal Medicine			ADD	3	N/A	2	1	0	0	0	0	0	0	0	1	Indication_Difficult_venous_access	0	9/2/2017	9/17/2017	Discharge	42980.51458	42995.67083	14.96319444	0	Saturday	1	Discharge	0	0	0	0	1	0	0	0	0	0	1	1	Complete
33	female	68	White or Caucasian	1	31.4	Other	MICU		CKD, Anxiety, Obesity	9	N/A	3	0	1	0	0	0	0	1	0	2	Multiple	1	12/10/2016	1/25/2017	Discharge	371797.4632	42760.40417	45.69444444	0	Saturday	1	Discharge	0	0	0	0	0	0	0	0	0	1	0	0	Complete
47	female	70	White or Caucasian	1	26.3	Medicine sub-specialty		RICU		3	N/A	2	0	0	0	0	0	1	0	0	1	Indication_Multiple_incompatible_fluids	0	8/5/2017	8/13/2017	Discharge	42952.46667	42960.58333	8.065972222	0	Saturday	1	Discharge	0	0	0	0	0	0	0	0	0	1	0	0	Complete
77	female	71	Black or African-American	0	18.05	Medicine sub-specialty		RICU		2	N/A	2	0	0	0	0	0	1	0	0	1	Indication_Multiple_incompatible_fluids	0	8/27/2017	9/1/2017	Coiled	42973.84097	42979.50764	5.016666667	0	Saturday	1	Coiled	0	0	0	0	0	0	1	0	0	0	1	1	Complete
79	female	79	White or Caucasian	1	34	Medicine sub-specialty		Cardiology		2	N/A	2	1	0	0	0	0	0	0	0	1	Indication_Difficult_venous_access	0	2/20/2017	3/2/2017	Discharge	42784.71458	42796.49236	10.13541667	0	Saturday	1	Discharge	0	0	0	0	0	0	0	0	0	1	0	0	Complete
93	female	69	White or Caucasian	1	0	General Surgery			GERD, myasthenia gravis	2	N/A	1	0	1	0	0	0	0	0	0	1	Indication_Antibiotics	0	10/14/2017	10/17/2017	Discharge	43022.85903	43025.50625	2.590972222	1	Saturday	1	Discharge	0	0	0	0	0	0	0	0	0	1	0	0	Complete
103	female	38	White or Caucasian	1	60	Medicine sub-specialty		RICU		2	N/A	2	0	0	0	0	0	1	0	0	1	Indication_Multiple_incompatible_fluids	0	11/26/2017	11/30/2017	Discharge	43064.40208	43069.38472	3.717361111	1	Saturday	1	Discharge	0	0	0	0	0	0	0	0	0	1	0	0	Complete
103	female	38	White or Caucasian	1	59.4	Medicine sub-specialty		RICU		1	N/A	2	0	0	0	0	0	1	0	0	1	Indication_Multiple_incompatible_fluids	0	11/26/2017	11/26/2017	Malpositioned	43064.40208	43069.38472	0.140972222	1	Saturday	1	Malpositioned	0	0	0	0	0	0	0	0	1	0	1	1	Complete
112	male	52	Hispanic	0	17.8	Other	Neurology		Agenesis of corpus collosum, seizure	3	N/A	2	1	0	0	0	0	0	0	0	1	Indication_Difficult_venous_access	0	10/8/2017	10/23/2017	Patient pulled PICC out	43015.60486	43031.11806	14.75138889	0	Saturday	1	Patient pulled PICC out	0	0	0	0	0	0	0	0	0	1	0	0	Complete
116	female	60	White or Caucasian	1	0	Medicine sub-specialty		RICU	Spina bifida, obesity, OSA	6	N/A	2	1	0	0	0	0	0	0	0	1	Indication_Difficult_venous_access	0	8/19/2017	8/21/2017	Discharge	42966.49861	42968.52639	1.84375	1	Saturday	1	Discharge	0	0	0	0	0	0	0	0	0	1	0	0	Complete
119	female	61	White or Caucasian	1	29.3	Internal Medicine			Hep C, ADHD, Borderlnine personality	3	N/A	1	0	1	0	0	0	0	0	0	1	Indication_Antibiotics	0	10/20/2017	10/22/2017	Need triple lumen	43029.89583		1.352777778	1	Saturday	1	Need triple lumen	0	0	0	0	0	0	0	0	0	1	0	0	Complete
120	female	41	Hispanic	0	31.42	Hospital Medicine (non-teaching)			Fibromyalgia	3	N/A	2	1	0	0	0	0	0	0	0	1	Indication_Difficult_venous_access	0	9/30/2017	10/4/2017	Discharge	43008.53264	43012.44375	3.549305556	1	Saturday	1	Discharge	0	0	0	0	0	0	0	0	0	1	0	0	Complete
127	male	64	White or Caucasian	1	24.57	General Surgery				5	Unknown	2	1	0	0	0	0	1	0	0	2	Multiple	1	12/24/2016	1/16/2017	Discharged	42728.32639	42751.62292	23.2875	0	Saturday	1	Discharged	0	0	0	0	0	0	0	0	0	1	0	0	Complete
145	female	56	White or Caucasian	1	27.3	Other	Neuro ICU		ICA anuerysm	2	N/A	2	0	0	0	0	0	1	0	0	1	Indication_Multiple_incompatible_fluids	0	8/12/2017	8/17/2017	Discharge	42959.50347	42964.59375	4.890277778	1	Saturday	1	Discharge	0	0	0	0	0	0	0	0	0	1	0	0	Complete
155	male	47	White or Caucasian	1	53	Medicine sub-specialty		CCU	Schizophrenia	2	N/A	2	1	0	0	0	0	0	0	0	1	Indication_Difficult_venous_access	0	9/23/2017	9/24/2017	Pulled out to 12 cm during dressing change	43000.54097		1.145138889	1	Saturday	1	Pulled out to 12 cm during dressing change	0	0	0	0	0	0	0	0	1	0	1	1	Complete
163	male	71	White or Caucasian	1	27.65	Medicine sub-specialty		CCU		2	N/A	3	1	0	0	0	0	0	0	0	1	Indication_Difficult_venous_access	0	9/9/2017	9/29/2017	Discharge	42987.42361	43007.35903	19.94861111	0	Saturday	1	Discharge	0	0	0	0	0	0	0	0	0	1	0	0	Complete
165	male	45	Hispanic	0	27.46	Medicine sub-specialty		CCU	Type I DM	5	N/A	2	1	0	0	0	0	0	0	0	1	Indication_Difficult_venous_access	0	10/8/2017	10/9/2017	Discharge	43015.76875	43017.59792	0.920138889	1	Saturday	1	Discharge	0	0	0	0	0	0	0	0	0	1	0	0	Complete
195	male	73	Unknown	0	26.83	Medicine sub-specialty		RICU		1	Unknown	2	1	1	1	0	0	1	0	0	4	Multiple	1	12/31/2016	1/6/2017	Per protocol, TLC placed	42735.49514	42741.32361	5.861111111	0	Saturday	1	Per protocol, TLC placed	0	0	0	0	0	0	0	0	0	1	0	0	Complete
202	female	45	White or Caucasian	1	25.1	Other	Trauma ICU		Bipolar	2	N/A	3	1	0	0	0	0	0	0	0	1	Indication_Difficult_venous_access	0	11/18/2017	12/8/2017	Discharge	43057.39306	43077.50903	19.79236111	0	Saturday	1	Discharge	0	0	0	0	0	0	0	0	0	1	0	0	Complete
205	female	66	White or Caucasian	1	28.35	Internal Medicine				3	N/A	2	1	0	0	0	0	0	0	0	1	Indication_Difficult_venous_access	0	10/8/2017	10/22/2017	Discharge	43015.8625	43030.45278	13.79861111	0	Saturday	1	Discharge	0	0	0	0	0	0	0	0	0	1	0	0	Complete
211	male	57	White or Caucasian	1	18.6	Hospital Medicine (non-teaching)				4	N/A	1	1	0	0	0	0	0	0	0	1	Indication_Difficult_venous_access	0	9/30/2017	10/6/2017	Discharge	43008.5	43014.55347	6.205555556	0	Saturday	1	Discharge	0	0	0	0	0	0	0	0	0	1	0	0	Complete
223	male	78	White or Caucasian	1	27.62	Other	CT Surgery			4	N/A	2	1	0	0	0	0	0	0	0	1	Indication_Difficult_venous_access	0	9/9/2017	10/7/2017	Patient pulled out	42987.82153	43015.23403	27.37986111	0	Saturday	1	Patient pulled out	0	0	0	0	1	0	0	0	0	0	1	1	Complete
229	male	91	White or Caucasian	1	30.5	Medicine sub-specialty		Cardiology	CVA, renal failure	5	N/A	2	1	0	0	0	0	0	0	0	1	Indication_Difficult_venous_access	0	10/22/2017	10/27/2017	Discharge	43029.61389	43035.57847	5.190277778	0	Saturday	1	Discharge	0	0	0	0	1	0	0	0	0	0	1	1	Complete
237	female	80	White or Caucasian	1	31.9	Neurosurgery			PVD, Hypothyroid	5	N/A	2	1	0	0	0	0	0	1	0	2	Multiple	1	1/21/2017	1/27/2017	Discharge	42756.45556	42762.38889	5.647222222	0	Saturday	1	Discharge	0	0	0	0	0	0	0	0	0	1	0	0	Complete
238	male	56	Black or African-American	0	31.5	Other	SICU			2	N/A	3	1	0	0	0	0	0	0	0	1	Indication_Difficult_venous_access	0	9/10/2017	9/16/2017	Malposition	42987.38611		5.620833333	0	Saturday	1	Malposition	0	0	0	0	0	0	0	0	1	0	1	1	Complete
240	male	68	White or Caucasian	1	44.7	Hospital Medicine (non-teaching)				4	N/A	2	0	1	0	0	0	0	0	0	1	Indication_Antibiotics	0	2/13/2017	2/15/2017	IV antibiotics changed to PO	42777.71111	42781.46736	2.322222222	1	Saturday	1	IV antibiotics changed to PO	0	0	0	0	0	0	0	0	0	1	0	0	Complete
254	female	57	White or Caucasian	1	30.4	Medicine sub-specialty		MICU	Hypothyroid	3	N/A	2	1	0	0	0	0	0	0	0	1	Indication_Difficult_venous_access	0	10/1/2017	10/5/2017	DVT	43008.85833	43013.62986	4.211111111	1	Saturday	1	DVT	1	0	0	1	0	0	0	0	0	1	0	1	Complete
264	male	19	White or Caucasian	1	56.63	Hospital Medicine (non-teaching)			Anxiety, Asperger's, GERD	3	N/A	2	1	0	0	0	0	0	0	0	1	Indication_Difficult_venous_access	0	8/20/2017	8/23/2017	Discharge	42966.70556	42970.59931	3.179166667	1	Saturday	1	Discharge	0	0	0	0	0	0	0	0	0	1	0	0	Complete
265	female	76	White or Caucasian	1	23	Medicine sub-specialty		Neurology	Seizure	1	N/A	2	1	0	0	0	0	0	1	0	2	Multiple	1	2/4/2017	2/7/2017	Malpositioned, change over wire	42770.62986	42774.44861	2.622916667	1	Saturday	1	Malpositioned, change over wire	0	0	0	0	0	0	1	0	1	0	2	2	Complete
281	male	57	White or Caucasian	1	29.2	Neurosurgery				2	N/A	2	1	0	0	0	0	0	0	0	1	Indication_Difficult_venous_access	0	10/2/2017	10/6/2017	DVT	43010.44097	43014.18542	3.217361111	1	Saturday	1	DVT	1	0	0	1	0	0	0	0	0	1	0	1	Complete
286	male	61	White or Caucasian	1	27	Internal Medicine				4	N/A	2	0	1	0	0	0	0	1	0	2	Multiple	1	8/6/2017	8/17/2017	Discharge	42952.63889	42964.35139	10.625	0	Saturday	1	Discharge	0	0	0	0	0	0	0	0	0	1	0	0	Complete
289	female	66	White or Caucasian	1	25	General Surgery				2	N/A	2	0	0	0	0	0	1	0	0	1	Indication_Multiple_incompatible_fluids	0	7/10/2017	9/1/2017	? Infection	42973.84097	42979.41875	53.10972222	0	Saturday	1	? Infection	0	0	0	0	1	0	0	0	0	0	1	1	Complete
295	female	86	Black or African-American	0	26.63	General Surgery			CKD	3	Unknown	2	0	0	0	1	0	0	0	0	1	Indication_Parenteral_nutrition	0	12/19/2016	1/13/2017	Discharged	42721.48403	42748.39167	25.03263889	0	Saturday	1	Discharged	0	0	0	0	0	0	0	0	0	1	0	0	Complete
306	male	15	White or Caucasian	1	18.4	Other	Neuro ICU		Seizures	1	N/A	3	0	0	0	0	0	1	0	0	1	Indication_Multiple_incompatible_fluids	0	9/2/2017	9/14/2017	Discharge	42980.30833	42992.775	12.3875	0	Saturday	1	Discharge	0	0	0	0	0	0	0	0	0	1	0	0	Complete
309	female	40	Black or African-American	0	24.8	Medicine sub-specialty		RICU	pHTN, adenomyosis	1	N/A	1	0	0	1	0	0	0	0	0	1	Indication_Medications_requiring_central_access	0	9/2/2017	9/2/2017	Need another lumen	42980.37292		0.022222222	1	Saturday	1	Need another lumen	0	0	0	0	0	0	0	0	0	1	0	0	Complete
312	female	57	White or Caucasian	1	23.1	Internal Medicine			Cirrhosis	2	N/A	2	1	0	0	0	0	0	0	0	1	Indication_Difficult_venous_access	0	10/14/2017	10/27/2017	Malposition	43022.60903		12.84791667	0	Saturday	1	Malposition	0	0	0	0	0	0	0	0	1	0	1	1	Complete
319	male	69	White or Caucasian	1	22.6	Medicine sub-specialty		Neuro ICU	Stroke	5	N/A	2	1	0	0	0	0	1	0	0	2	Multiple	1	11/26/2016	2/23/2017	Fever work up	42700.78403	42789.66597	88.82222222	0	Saturday	1	Fever work up	0	0	0	0	1	0	0	0	0	0	1	1	Complete
321	female	69	White or Caucasian	1	22	Other	Neurology		Bipolar	4	N/A	3	1	0	0	0	0	1	0	0	2	Multiple	1	8/12/2017	8/31/2017	DVT	42959.31319	42978.46528	18.81736111	0	Saturday	1	DVT	1	0	0	1	1	0	0	0	0	0	1	2	Complete
326	female	19	Hispanic	0	25.23	Medicine sub-specialty		CCU		1	N/A	2	0	0	0	0	0	1	0	0	1	Indication_Multiple_incompatible_fluids	0	10/28/2017	10/31/2017	Discharge	43036.55		2.848611111	1	Saturday	1	Discharge	0	0	0	0	0	0	0	0	0	1	0	0	Complete
329	female	28	Hispanic	0	29.4	Orthopedic Surgery				2	Unknown	2	0	1	0	0	0	0	0	0	1	Indication_Antibiotics	0	7/30/2017	7/31/2019	Changed to oral antibiotics, discharge	42945.36875	42947.88542	731.5465278	0	Saturday	1	Changed to oral antibiotics, discharge	0	0	0	0	0	0	0	0	0	1	0	0	Complete
337	male	75	White or Caucasian	1	28	Hospital Medicine (non-teaching)			Crohn's Disease, Colonic perforation	1	N/A	2	0	1	0	0	0	0	0	0	1	Indication_Antibiotics	0	2/9/2017	2/18/2017	Discharge	42774.70069	42784.36458	9.097916667	0	Saturday	1	Discharge	0	0	0	0	0	0	0	0	0	1	0	0	Complete
349	female	69	White or Caucasian	1	22.6	General Surgery				1	N/A	2	0	0	0	1	0	0	0	0	1	Indication_Parenteral_nutrition	0	7/29/2017	8/17/2017	Discharge	42945.36042	42964.55556	19.15	0	Saturday	1	Discharge	0	0	0	0	0	0	0	0	0	1	0	0	Complete
358	male	29	White or Caucasian	1	35.31	Orthopedic Surgery				2	N/A	3	0	0	0	0	0	1	0	0	1	Indication_Multiple_incompatible_fluids	0	8/5/2017	9/5/2017	? Infection	42952.50764		31.03541667	0	Saturday	1	? Infection	0	0	0	0	0	0	0	0	0	1	0	0	Complete
364	female	62	White or Caucasian	1	23.4	Neurosurgery				2	N/A	3	1	0	0	0	0	0	0	0	1	Indication_Difficult_venous_access	0	9/2/2017	9/26/2017	Discharge	42980.07153	43004.46806	24.08819444	0	Saturday	1	Discharge	0	0	0	0	1	0	0	0	0	0	1	1	Complete
367	female	53	White or Caucasian	1	20.1	Other	Neuro ICU		Colitis, Lyme	1	N/A	3	0	0	1	0	0	1	0	0	2	Multiple	1	8/26/2017	9/14/2017	Discharge	42973.32986	42992.67847	18.96111111	0	Saturday	1	Discharge	0	0	0	0	0	0	0	0	0	1	0	0	Complete
370	male	57	White or Caucasian	1	28.3	Medicine sub-specialty		Heme/Onc		2	N/A	2	0	0	0	0	1	0	0	0	1	Indication_Chemotherapy	0	9/24/2017	10/4/2017	Discharge	43001.61597	43012.63194	10.32013889	0	Saturday	1	Discharge	0	0	0	0	0	0	0	0	0	1	0	0	Complete
371	male	36	White or Caucasian	1	22.1	Other	TICU			1	N/A	3	1	0	0	0	0	0	0	0	1	Indication_Difficult_venous_access	0	9/30/2017	10/26/2017	Discharge	43008.03125	43034.44653	25.66388889	0	Saturday	1	Discharge	0	0	0	0	1	0	0	0	0	0	1	1	Complete
377	female	73	White or Caucasian	1	35.7	Medicine sub-specialty		RICU		1	N/A	2	1	0	0	0	0	1	0	0	2	Multiple	1	10/21/2017	10/25/2017	Discharge	43029.61528	43033.47153	3.770833333	1	Saturday	1	Discharge	0	0	0	0	0	0	0	0	0	1	0	0	Complete
4	female	30	Black or African-American	0	27.9	Medicine sub-specialty		Heme/Onc	Sickle cell, pHTN	2	N/A	2	0	0	0	0	0	0	1	0	1	Indication_Long_term_access	0	2/27/2017	3/1/2017	Discharge	42792	42795.40764	1.966666667	1	Sunday	1	Discharge	0	0	0	0	0	0	0	0	0	1	0	0	Complete
4	female	31	Black or African-American	0	28.2	Medicine sub-specialty		Heme/Onc	Sickle Cell, PE	2	N/A	2	1	0	0	0	0	0	0	0	1	Indication_Difficult_venous_access	0	9/25/2017	10/2/2017	Discharge	43002.99097	43010.58889	7.102777778	0	Sunday	1	Discharge	0	0	0	0	0	0	0	0	0	1	0	0	Complete
10	male	66	Black or African-American	0	32	Hospital Medicine (non-teaching)				4	N/A	2	1	0	0	0	0	0	0	0	1	Indication_Difficult_venous_access	0	10/16/2017	10/26/2017	Discharge	43023.17917	43034.39306	9.918055556	0	Sunday	1	Discharge	0	0	0	0	1	0	0	0	0	0	1	1	Complete
15	female	60	Black or African-American	0	32.3	Hospital Medicine (non-teaching)			Hep C,Anxiety, Blood clots	4	N/A	2	1	0	0	0	0	0	0	0	1	Indication_Difficult_venous_access	0	2/22/2017	3/6/2017	Discharge	42785.71111	42800.38542	11.89722222	0	Sunday	1	Discharge	0	0	0	0	0	0	0	0	0	1	0	0	Complete
24	female	79	Black or African-American	0	25.24	Hospital Medicine (non-teaching)				5	Unknown	2	0	1	0	0	0	0	0	0	1	Indication_Antibiotics	0	1/2/2017	1/5/2017	Discharge	42736.59306	42740.49097	3.14375	1	Sunday	1	Discharge	0	0	0	0	0	0	0	0	0	1	0	0	Complete
26	female	82	White or Caucasian	1	21.3	Hospital Medicine (non-teaching)			Dementia, GERD	3	N/A	3	0	0	0	0	0	0	0	1	1	Indication_Unknown	0	1/1/2017	2/13/2017	Malpositoned, change over wire	42736		43.59513889	0	Sunday	1	Malpositoned, change over wire	0	0	0	0	0	0	1	0	0	0	1	1	Complete
27	female	68	White or Caucasian	1	19.6	Hospital Medicine (non-teaching)			Hepatitis C, Migraines, Seizures	3	N/A	2	0	1	0	0	0	0	0	0	1	Indication_Antibiotics	0	2/12/2017	2/15/2017	Discharge	42778.55764	42781.60903	3.015972222	1	Sunday	1	Discharge	0	0	0	0	0	0	0	0	0	1	0	0	Complete
31	male	60	White or Caucasian	1	24.3	Medicine sub-specialty		MICU		2	N/A	2	0	0	0	0	0	0	0	1	1	Indication_Unknown	0	3/5/2017	3/11/2017	Discharge	42799.49514	42805.40347	5.7625	0	Sunday	1	Discharge	0	0	0	0	0	0	0	0	0	1	0	0	Complete
34	male	48	Other	0	28.1	Medicine sub-specialty		RICU	CVA	3	N/A	2	1	1	0	0	0	0	0	0	2	Multiple	1	9/17/2017	9/25/2017	Discharge	42995.70625	43003.59792	7.886111111	0	Sunday	1	Discharge	0	0	0	0	0	0	1	0	0	0	1	1	Complete
37	male	55	White or Caucasian	1	28.4	Internal Medicine				7	N/A	2	1	0	0	0	0	0	0	0	1	Indication_Difficult_venous_access	0	12/3/2017	12/20/2017	Discharge	43072.58611	43089.68056	16.96458333	0	Sunday	1	Discharge	0	0	0	0	0	0	0	0	0	1	0	0	Complete
38	female	25	White or Caucasian	1	25.7	Medicine sub-specialty		MICU	DM type I, DVT	2	N/A	2	1	0	0	0	0	0	1	0	2	Multiple	1	3/13/2017	3/15/2017	Left AMA	42806.74028	42809.54653	1.881944444	1	Sunday	1	Left AMA	0	0	0	0	0	0	0	0	0	1	0	0	Complete
48	female	50	Hispanic	0	44.9	Other	SICU			2	N/A	2	0	0	0	1	0	0	1	0	2	Multiple	1	11/13/2016	2/8/2017	Fever work up	42687.82083		86.91180556	0	Sunday	1	Fever work up	0	0	0	0	1	0	0	0	0	0	1	1	Complete
50	male	69	White or Caucasian	1	27.8	Medicine sub-specialty		RICU	HOCM	5	N/A	2	1	0	0	0	0	0	0	0	1	Indication_Difficult_venous_access	0	2/7/2017	2/11/2017	Change over wire, fever work up	42771.79444		4.15625	1	Sunday	1	Change over wire, fever work up	0	0	0	0	0	0	0	0	0	1	0	0	Complete
63	male	70	White or Caucasian	1	34.5	Neurosurgery			CKD	3	N/A	1	0	1	0	0	0	0	1	0	2	Multiple	1	12/10/2017	12/11/2017	More lumens needed, change over wire	43079.38542		1.135416667	1	Sunday	1	More lumens needed, change over wire	0	0	0	0	0	0	0	0	0	1	0	0	Complete
70	female	34	White or Caucasian	1	23.83	Hospital Medicine (non-teaching)				1	N/A	2	1	0	0	0	0	0	0	0	1	Indication_Difficult_venous_access	0	3/19/2017	3/26/2017	Pulled out	42813.38194		7.504861111	0	Sunday	1	Pulled out	0	0	0	0	0	0	0	0	1	0	1	1	Complete
87	female	49	White or Caucasian	1	32.2	Other	Vascular Surgery		CVA	6	N/A	2	1	0	0	0	0	0	0	0	1	Indication_Difficult_venous_access	0	10/17/2017	10/19/2017	Discharge	43023.88056	43027.57431	1.8375	1	Sunday	1	Discharge	0	0	0	0	0	0	0	0	0	1	0	0	Complete
89	female	83	White or Caucasian	1	21.9	Other	RICU		Hypothyroidism	3	N/A	2	1	0	0	0	0	1	1	0	3	Multiple	1	1/15/2017	1/31/2017	Discharge	42750.43681	42766.55208	15.87222222	0	Sunday	1	Discharge	0	0	0	0	0	0	0	0	0	1	0	0	Complete
90	male	60	Other	0	23.4	Hospital Medicine (non-teaching)			DVT/PE, FAP	4	N/A	2	0	1	0	0	0	0	0	0	1	Indication_Antibiotics	0	8/14/2017	8/17/2017	Discharge	42960.67986	42964.49236	3.386111111	1	Sunday	1	Discharge	0	0	0	0	0	0	0	0	0	1	0	0	Complete
98	male	39	Hispanic	0	30	Medicine sub-specialty		MICU		4	N/A	2	0	0	0	0	0	0	0	1	1	Indication_Unknown	0	10/30/2017	11/4/2017	Discharge	43037.43403	43043.36389	4.965277778	1	Sunday	1	Discharge	0	0	0	0	0	0	0	0	0	1	0	0	Complete
99	male	22	White or Caucasian	1	35	Medicine sub-specialty		MICU	Down's Syndrome, OSA	2	N/A	2	1	0	0	0	0	1	0	0	2	Multiple	1	10/1/2017	10/5/2017	Malposition, change over wire	43009.11875		3.854861111	1	Sunday	1	Malposition, change over wire	0	0	0	0	0	0	0	0	1	0	1	1	Complete
101	male	74	Hispanic	0	25.4	General Surgery				3	N/A	2	0	0	0	1	0	0	0	0	1	Indication_Parenteral_nutrition	0	10/2/2017	10/6/2017	Discharge	43009.32222	43014.50486	4.3125	1	Sunday	1	Discharge	1	0	0	1	0	0	0	0	0	1	0	1	Complete
105	female	81	White or Caucasian	1	38.5	Other	CTIC			2	N/A	2	0	0	0	0	0	1	0	0	1	Indication_Multiple_incompatible_fluids	0	8/7/2017	8/9/2017	Discharge	42953.53194	42955.88056	1.568055556	1	Sunday	1	Discharge	0	0	0	0	0	0	0	0	0	1	0	0	Complete
108	female	52	Hispanic	0	0	Medicine sub-specialty		RICU		2	N/A	3	0	0	0	0	0	1	0	0	1	Indication_Multiple_incompatible_fluids	0	8/29/2017	8/31/2017	Discharge	42976.51944	42978.49306	1.9	1	Sunday	1	Discharge	0	0	0	0	0	0	0	0	0	1	0	0	Complete
109	male	47	White or Caucasian	1	24.92	Hospital Medicine (non-teaching)				2	Unknown	2	1	0	0	0	0	0	0	0	1	Indication_Difficult_venous_access	0	1/2/2017	1/11/2017	Discharged	42736.80208	42746.37292	8.660416667	0	Sunday	1	Discharged	0	0	0	0	0	0	0	0	0	1	0	0	Complete
126	male	63	White or Caucasian	1	18.71	Other	Vascular surgery		Stroke, Carotid stenosis, Stroke	4	N/A	1	0	0	0	0	0	0	0	1	1	Indication_Unknown	0	1/1/1990	2/4/2017	No longer needed	32874	42770.69167	9896.71875	0	Sunday	1	No longer needed	0	0	0	0	0	0	0	0	0	1	0	0	Complete
136	female	85	White or Caucasian	1	25.6	Medicine sub-specialty		MICU		2	N/A	1	0	1	0	0	0	0	0	0	1	Indication_Antibiotics	0	11/27/2017	11/28/2017	Too short, change over wire	43065.53542		1.371527778	1	Sunday	1	Too short, change over wire	0	0	0	0	0	0	0	0	0	1	0	0	Complete
142	female	75	White or Caucasian	1	29.23	Medicine sub-specialty		MICU		5	N/A	2	1	0	0	0	0	0	0	0	1	Indication_Difficult_venous_access	0	10/10/2017	11/4/2017	Discharge	43016.52569	43043.47847	25.12291667	0	Sunday	1	Discharge	1	0	0	1	1	0	0	0	0	0	1	2	Complete
160	female	20	White or Caucasian	1	25.2	Medicine sub-specialty		Hematology/Oncology		3	N/A	2	0	0	0	0	1	0	0	0	1	Indication_Chemotherapy	0	8/27/2017	8/28/2017	Discharge	42974.37361	42975.61875	1.046527778	1	Sunday	1	Discharge	0	0	0	0	0	0	0	0	0	1	0	0	Complete
162	female	45	Hispanic	0	27	Other	Vascular Surgery		Type I DM, GERD, Hypothyroid, Kidney transplant, PVD	3	N/A	2	1	0	0	0	0	0	0	0	1	Indication_Difficult_venous_access	0	2/26/2017	2/28/2017	Discharge	42792.44236	42794.52917	2.065277778	1	Sunday	1	Discharge	0	0	0	0	0	0	0	0	0	1	0	0	Complete
189	male	54	White or Caucasian	1	29.3	Medicine sub-specialty		RICU		2	N/A	2	0	0	1	0	0	0	0	0	1	Indication_Medications_requiring_central_access	0	9/10/2017	9/20/2017	Discharge	42988.44931	42998.53056	9.622916667	0	Sunday	1	Discharge	0	0	0	0	1	0	0	0	0	0	1	1	Complete
197	female	42	White or Caucasian	1	19.4	Other	Neuro ICU		Epilepsy	2	N/A	2	1	0	0	0	0	0	0	0	1	Indication_Difficult_venous_access	0	9/17/2017	9/20/2017	Discharge	42994.79167	42998.52778	2.826388889	1	Sunday	1	Discharge	0	0	0	0	0	0	0	0	0	1	0	0	Complete
213	female	62	White or Caucasian	1	26.8	General Surgery			Gastric ulcer, HLD, PTSD	2	N/A	2	0	0	0	1	0	0	0	0	1	Indication_Parenteral_nutrition	0	1/23/2017	1/28/2017	Discharge	42757.31597	42763.39653	5.050694444	0	Sunday	1	Discharge	0	0	0	0	0	0	0	0	0	1	0	0	Complete
224	female	60	White or Caucasian	1	N/A	Other	RICU		PTSD	2	N/A	2	1	0	0	0	0	0	0	0	1	Indication_Difficult_venous_access	0	1/22/2017	1/25/2017	Discharged	42757.55556	42760.71458	2.661805556	1	Sunday	1	Discharged	0	0	0	0	0	0	0	0	0	1	0	0	Complete
233	female	68	White or Caucasian	1	33.9	General Surgery				2	Unknown	2	0	0	0	0	0	1	0	0	1	Indication_Multiple_incompatible_fluids	0	1/1/2017	1/6/2017	Discharged	42736.44306	42741.60278	5.0125	0	Sunday	1	Discharged	0	0	0	0	0	0	0	0	0	1	0	0	Complete
242	female	81	White or Caucasian	1	34.4	Hospital Medicine (non-teaching)			Type 1 DM, CVA,	3	N/A	1	0	0	0	0	0	0	0	1	1	Indication_Unknown	0	10/16/2017	10/21/2017	Patient removed PICC	43023.34375		5.126388889	0	Sunday	1	Patient removed PICC	1	0	0	1	0	0	0	0	0	1	0	1	Complete
244	female	80	White or Caucasian	1	17.8	Other	Neuro ICU		Dementia	5	N/A	3	1	0	0	0	0	0	0	0	1	Indication_Difficult_venous_access	0	9/17/2017	10/26/2017	Discharge	42995.36319	43034.56111	39.16388889	0	Sunday	1	Discharge	0	0	0	0	1	0	0	0	0	0	1	1	Complete
261	male	46	White or Caucasian	1	0	General Surgery			Down's Syndrome	2	N/A	3	0	0	0	0	0	1	0	0	1	Indication_Multiple_incompatible_fluids	0	11/5/2017	11/9/2017	Discharge	43044.59514	43048.63056	3.977777778	1	Sunday	1	Discharge	0	0	0	0	0	0	0	0	0	1	0	0	Complete
276	male	55	Black or African-American	0	25.2	Hospital Medicine (non-teaching)				3	N/A	2	1	0	0	0	0	0	0	0	1	Indication_Difficult_venous_access	0	9/10/2017	9/15/2017	Discharge	42987.97917	42993.58542	5.219444444	0	Sunday	1	Discharge	0	0	0	0	0	0	0	0	0	1	0	0	Complete
290	female	65	White or Caucasian	1	28.7	Other	Neurology			1	N/A	2	0	1	0	0	0	0	1	0	2	Multiple	1	10/16/2017	10/19/2017	Discharge	43023.49792	43027.52083	3.234722222	1	Sunday	1	Discharge	0	0	0	0	0	0	0	0	0	1	0	0	Complete
300	male	68	Other	0	22.7	Medicine sub-specialty		CCU	Bipolar, schizophrenia	2	N/A	2	1	0	0	0	0	0	0	0	1	Indication_Difficult_venous_access	0	8/14/2017	9/6/2017	Discharge	42960.45417	42984.36736	22.97916667	0	Sunday	1	Discharge	0	0	0	0	0	0	0	0	0	1	0	0	Complete
302	female	43	Asian	0	20.1	Medicine sub-specialty		Heme/Onc		1	N/A	2	1	0	0	0	1	0	0	0	2	Multiple	1	10/29/2017	11/24/2017	Discharge	43037.4375	43063.42639	25.75763889	0	Sunday	1	Discharge	0	0	0	0	0	0	0	0	0	1	0	0	Complete
304	male	75	White or Caucasian	1	25.06	Other	Vascular surgery		CKD, hypothyroid	5	N/A	2	0	1	1	0	0	0	0	0	2	Multiple	1	8/28/2017	9/5/2017	Discharge	42974.44931	42983.42222	8.088888889	0	Sunday	1	Discharge	0	0	0	0	0	0	0	0	0	1	0	0	Complete
307	female	80	White or Caucasian	1	14.4	Neurosurgery			Anxiety	2	N/A	2	1	0	0	0	0	1	0	0	2	Multiple	1	9/18/2017	9/29/2017	Discharge	42995.90833	43007.40972	10.67569444	0	Sunday	1	Discharge	0	0	0	0	0	0	0	0	0	1	0	0	Complete
314	male	77	White or Caucasian	1	39.38	Other	Neuro ICU			2	N/A	2	0	0	0	0	0	1	1	0	2	Multiple	1	3/19/2017	3/24/2017	Change from double lumen to triple lumen	42813.64306		4.702083333	1	Sunday	1	Change from double lumen to triple lumen	0	0	0	0	0	0	0	0	0	1	0	0	Complete
315	female	68	White or Caucasian	1	42.6	Other	Neuro ICU			3	N/A	2	1	0	0	0	0	0	0	0	1	Indication_Difficult_venous_access	0	8/20/2017	9/8/2017	Discharge	42967.39931	42986.51181	18.83263889	0	Sunday	1	Discharge	0	0	0	0	0	0	0	0	0	1	0	0	Complete
316	male	34	White or Caucasian	1	19.2	Medicine sub-specialty		MICU	VP shunt	2	N/A	3	1	0	0	0	0	0	0	0	1	Indication_Difficult_venous_access	0	8/7/2017	8/10/2017	Too short, malposition	42953.60278		3.1625	1	Sunday	1	Too short, malposition	0	0	0	0	0	0	1	0	0	0	1	1	Complete
325	male	57	White or Caucasian	1	21.68	Orthopedic Surgery				1	N/A	2	0	1	0	0	0	0	1	0	2	Multiple	1	1/10/2017	2/8/2017	Discharge	42743.91597	42774.38125	29.00416667	0	Sunday	1	Discharge	0	0	0	0	0	0	0	0	0	1	0	0	Complete
343	male	54	White or Caucasian	1	28.83	Medicine sub-specialty		MICU		2	N/A	3	0	0	0	0	0	1	1	0	2	Multiple	1	3/6/2017	3/22/2017	Discharge	42800.60556	42816.40972	15.72222222	0	Sunday	1	Discharge	0	0	0	0	0	0	0	0	0	1	0	0	Complete
348	female	31	Unknown	0	22.03	Neurosurgery			PTSD, Bipolar	2	N/A	2	0	0	1	0	0	1	0	0	2	Multiple	1	3/26/2017	3/30/2017	Discharge	371538.4681	42824.44097	3.8625	1	Sunday	1	Discharge	0	0	0	0	1	0	0	0	0	0	1	1	Complete
353	male	27	White or Caucasian	1	30.13	Other	Trauma Surgery			1	N/A	2	1	0	0	0	0	0	0	0	1	Indication_Difficult_venous_access	0	7/30/2017	8/2/2017	Discharge	42946.38403	42949.34306	2.977083333	1	Sunday	1	Discharge	0	0	0	0	0	0	0	0	0	1	0	0	Complete
355	male	80	White or Caucasian	1	31.8	Hospital Medicine (non-teaching)			Hypothyroid	3	N/A	2	0	1	0	0	0	0	0	0	1	Indication_Antibiotics	0	8/7/2017	8/16/2017	Discharge	42953.62778	42963.55833	8.676388889	0	Sunday	1	Discharge	0	0	0	0	1	0	0	0	0	0	1	1	Complete
359	male	64	White or Caucasian	1	26.5	Medicine sub-specialty		CCU		4	N/A	2	1	0	0	0	0	0	0	0	1	Indication_Difficult_venous_access	0	8/6/2017	8/10/2017	Malposition	42951.66111	42971.25417	4.529166667	1	Sunday	1	Malposition	0	0	0	0	0	0	1	0	0	0	1	1	Complete
361	female	73	White or Caucasian	1	22.6	Hospital Medicine (non-teaching)			DVT, Stroke	5	N/A	2	1	0	0	0	0	0	0	0	1	Indication_Difficult_venous_access	0	8/13/2017	8/16/2017	Discharge	42960.58889	42963.60903	2.794444444	1	Sunday	1	Discharge	0	0	0	0	0	0	0	0	0	1	0	0	Complete
378	female	38	White or Caucasian	1	24.5	Other	Neuro ICU			1	N/A	3	1	0	0	0	0	0	0	0	1	Indication_Difficult_venous_access	0	10/22/2017	10/23/2017	DVT in R arm	43030.72222		1.072916667	1	Sunday	1	DVT in R arm	1	0	0	1	0	1	0	0	0	0	1	2	Complete
381	male	55	White or Caucasian	1	19.5	Other	Plastic Surgery		Osteomyelitis, Quadriplegia	1	N/A	2	1	0	0	0	0	0	0	0	1	Indication_Difficult_venous_access	0	1/26/2017	2/22/2017	Cracked red port	42761.43403		26.98333333	0	Sunday	1	Cracked red port	0	0	0	0	0	0	0	0	0	1	0	0	Complete
383	female	24	Hispanic	0	27	Medicine sub-specialty		Heme/Onc		1	N/A	2	1	0	0	0	0	0	0	0	1	Indication_Difficult_venous_access	0	12/25/2017	12/27/2017	Discharge	43093.61181	43096.49375	2.11875	1	Sunday	1	Discharge	0	0	0	0	0	0	0	0	0	1	0	0	Complete
2	female	79	White or Caucasian	1	24.6	Hospital Medicine (non-teaching)			Nephrolithiasis	1	N/A	2	0	1	0	0	0	0	0	0	1	Indication_Antibiotics	0	11/10/2017	11/17/2017	Discharge	43048.44306	43056.39792	7.018055556	0	Thursday	0	Discharge	0	0	0	0	0	0	0	0	0	1	0	0	Complete
4	female	31	Black or African-American	0	26	Medicine sub-specialty		Heme/Onc	Sickle cell	2	N/A	2	1	0	0	0	0	0	0	0	1	Indication_Difficult_venous_access	0	7/27/2017	8/3/2017	Discharge	42943.21389	42950.69306	7.258333333	0	Thursday	0	Discharge	0	0	0	0	0	0	0	0	0	1	0	0	Complete
20	female	75	Unknown	0	24.1	Internal Medicine			Disease of thyroid	4	N/A	1	1	0	0	0	0	0	0	0	1	Indication_Difficult_venous_access	0	3/25/2017	3/31/2017	Discharge	42817.54236	42825.49028	6.101388889	0	Thursday	0	Discharge	0	0	0	0	0	0	0	0	0	1	0	0	Complete
30	male	30	White or Caucasian	1	26	Medicine sub-specialty		Heme/Onc	Crohn's disease, Sickle Cell	2	N/A	2	0	0	0	0	1	0	0	0	1	Indication_Chemotherapy	0	7/20/2017	9/6/2017	Discharge	42936.60972	42984.40347	47.7375	0	Thursday	0	Discharge	0	0	0	0	0	0	0	0	0	1	0	0	Complete
32	female	31	White or Caucasian	1	27.32	Internal Medicine			Cystic fibrosis, cystic fibrosis diabetes	1	Unknown	2	1	0	0	0	0	0	0	0	1	Indication_Difficult_venous_access	0	12/30/2016	1/12/2017	Discharged	42733.83472	42747.63264	12.97083333	0	Thursday	0	Discharged	0	0	0	0	0	0	0	0	0	1	0	0	Complete
44	male	49	White or Caucasian	1	0	Other	Plastic Surgery		Heptatis B	3	Unknown	2	0	1	0	0	0	0	0	0	1	Indication_Antibiotics	0	1/5/2017	1/13/2017	Discharged	42740.32708	42748.41319	8.086805556	0	Thursday	0	Discharged	0	0	0	0	0	0	0	0	0	1	0	0	Complete
48	female	49	Hispanic	0	49.8	General Surgery			Obesity	3	N/A	2	0	0	0	1	0	0	1	0	2	Multiple	1	2/2/2017	2/8/2017	Concern for infection	42768.46042		6.208333333	0	Thursday	0	Concern for infection	0	0	0	0	0	0	0	0	0	1	0	0	Complete
49	male	47	Black or African-American	0	20.2	Other	CTIC		Sickle cell, beta thallasemia	2	N/A	2	0	0	0	0	0	0	0	1	1	Indication_Unknown	0	7/6/2017	8/18/2017	Discharge	42922.48819	42963.57431	42.95208333	0	Thursday	0	Discharge	0	0	0	0	1	0	0	0	0	0	1	1	Complete
88	female	66	White or Caucasian	1	37.13	Orthopedic Surgery			pHTN, CKD	4	Unknown	2	1	0	0	0	0	0	0	0	1	Indication_Difficult_venous_access	0	1/12/2017	1/16/2017	Discharged	42747.36111	42751.59514	4.190277778	1	Thursday	0	Discharged	0	0	0	0	0	0	0	0	0	1	0	0	Complete
88	female	66	White or Caucasian	1	36.3	Internal Medicine				2	N/A	2	0	0	0	0	0	0	0	1	1	Indication_Unknown	0	2/24/2017	3/15/2017	Discharge	42789.45	42809.32222	18.94444444	0	Thursday	0	Discharge	0	0	0	0	0	0	0	0	0	1	0	0	Complete
91	female	45	White or Caucasian	1	62.6	Other	SICU			1	N/A	2	1	0	0	0	0	0	0	0	1	Indication_Difficult_venous_access	0	3/3/2017	3/16/2017	Discharge	42796.61597	42810.49306	13.01736111	0	Thursday	0	Discharge	0	0	0	0	1	0	0	0	0	0	1	1	Complete
95	male	33	White or Caucasian	1	26.5	Internal Medicine				3	N/A	2	1	1	0	0	0	0	0	0	2	Multiple	1	11/30/2017	12/13/2017	Discharge	43069.71389	43082.47917	12.57777778	0	Thursday	0	Discharge	0	0	0	0	0	0	0	0	0	1	0	0	Complete
100	female	79	White or Caucasian	1	31	General Surgery			DVT, CKD, Hypothyroid	3	N/A	2	0	0	0	0	0	1	0	0	1	Indication_Multiple_incompatible_fluids	0	11/24/2017	11/30/2017	Discharge	43062.90625	43069.49514	6.153472222	0	Thursday	0	Discharge	0	0	0	0	0	0	0	0	0	1	0	0	Complete
106	male	77	White or Caucasian	1	25.1	Medicine sub-specialty		RICU		3	N/A	2	0	0	0	0	0	0	0	1	1	Indication_Unknown	0	12/23/2017	12/23/2017	Malposition	43090.50417		0.040277778	1	Thursday	0	Malposition	0	0	0	0	0	0	0	0	1	0	1	1	Complete
110	female	64	White or Caucasian	1	45.8	Other	MICU			4	N/A	2	1	0	0	0	0	0	0	0	1	Indication_Difficult_venous_access	0	1/26/2017	1/26/2017	Malpositioned in IJ	42761.01458		0.147916667	1	Thursday	0	Malpositioned in IJ	0	0	0	0	0	0	1	0	0	0	1	1	Complete
119	female	61	White or Caucasian	1	29.3	Medicine sub-specialty		CCU	PTSD, Hep C	5	N/A	3	0	0	0	0	0	1	0	0	1	Indication_Multiple_incompatible_fluids	0	10/21/2017	10/26/2017	Migrated to IJ, change over wire	43034.49653		4.663888889	1	Thursday	0	Migrated to IJ, change over wire	0	0	0	0	0	0	0	0	1	0	1	1	Complete
125	female	38	White or Caucasian	1	58.11	Hospital Medicine (non-teaching)			Lupus, migraines	1	N/A	2	0	1	0	0	0	0	0	0	1	Indication_Antibiotics	0	8/18/2017	8/22/2017	Discharge	42964.45694	42969.44375	3.761805556	1	Thursday	0	Discharge	1	0	0	1	0	0	0	0	0	1	0	1	Complete
131	female	86	White or Caucasian	1	18.5	Other	Colorectal surgery		Hypothyroid	3	N/A	2	0	0	0	1	0	0	0	0	1	Indication_Parenteral_nutrition	0	8/31/2017	9/7/2017	Discharge	42978.34444	42985.58125	6.744444444	0	Thursday	0	Discharge	0	0	0	0	0	0	0	0	0	1	0	0	Complete
133	male	49	White or Caucasian	1	37.6	Orthopedic Surgery				2	N/A	2	1	0	0	0	0	0	0	0	1	Indication_Difficult_venous_access	0	10/6/2017	10/8/2017	Tip migration out, change over wire	43013.51042		1.993055556	1	Thursday	0	Tip migration out, change over wire	0	0	0	0	1	0	0	0	0	0	1	1	Complete
135	female	42	Hispanic	0	35.77	Other	Vascular surgery			3	Unknown	2	1	0	0	0	0	0	0	0	1	Indication_Difficult_venous_access	0	12/8/2016	1/4/2017	Line cut in error by wound RN	42712.28472	42734.32222	26.79791667	0	Thursday	0	Line cut in error by wound RN	0	0	0	0	0	0	0	0	0	1	0	0	Complete
138	female	65	White or Caucasian	1	27.9	Other	Neuro ICU		SAH	2	N/A	3	0	0	0	0	0	1	0	0	1	Indication_Multiple_incompatible_fluids	0	10/26/2017	10/31/2017	Discharge	43034.46597	43039.53403	4.840277778	1	Thursday	0	Discharge	0	0	0	0	0	0	0	0	0	1	0	0	Complete
151	male	62	White or Caucasian	1	29.4	Medicine sub-specialty		Heme/Onc		3	N/A	2	0	0	0	0	1	0	0	0	1	Indication_Chemotherapy	0	1/23/2017	2/20/2017	Migrated out	42758.60764		27.98819444	0	Thursday	0	Migrated out	0	0	0	0	0	0	0	0	1	0	1	1	Complete
152	male	82	White or Caucasian	1	30	General Surgery			CKD	3	N/A	1	0	1	0	0	0	0	0	0	1	Indication_Antibiotics	0	1/26/2017	2/17/2017	Change over wire, malposition	42761.3125		21.67569444	0	Thursday	0	Change over wire, malposition	0	0	0	0	0	0	1	0	0	0	1	1	Complete
157	female	58	White or Caucasian	1	23.72	Other	CT surgery			2	N/A	2	0	1	0	0	0	0	0	0	1	Indication_Antibiotics	0	3/11/2017	3/21/2017	Tip culture	42803.67778	42815.7375	10.48611111	0	Thursday	0	Tip culture	0	0	0	0	0	0	0	0	0	1	0	0	Complete
171	male	68	White or Caucasian	1	0	Medicine sub-specialty		Cardiology	PVD	5	N/A	3	0	0	0	0	0	0	0	1	1	Indication_Unknown	0	8/17/2017	8/21/2017	? Thrombus	42964	42967.80208	3.866666667	1	Thursday	0	? Thrombus	1	0	0	1	0	0	0	0	0	1	0	1	Complete
172	male	31	Black or African-American	0	27.5	Internal Medicine			Hep B, Positive PPD	1	N/A	2	0	0	0	0	0	0	0	1	1	Indication_Unknown	0	10/19/2017	10/27/2017	Discharge	43027.5625	43035.45556	7.748611111	0	Thursday	0	Discharge	1	0	0	1	0	0	0	0	1	0	1	2	Complete
173	male	58	White or Caucasian	1	69	Orthopedic Surgery			Venous stasis	3	N/A	2	1	0	0	0	0	0	0	0	1	Indication_Difficult_venous_access	0	7/1/2017	8/23/2017	Discharge	42915.52986	42970.61458	53.35555556	0	Thursday	0	Discharge	0	0	0	0	1	0	0	0	0	0	1	1	Complete
174	female	48	White or Caucasian	1	24.85	Internal Medicine			Seizures, Bipolar, GERD	3	N/A	2	1	0	0	0	0	0	0	0	1	Indication_Difficult_venous_access	0	8/17/2017	8/22/2017	Discharge	42964.72639	42968.82917	4.566666667	1	Thursday	0	Discharge	0	0	0	0	0	0	0	0	0	1	0	0	Complete
180	male	56	Black or African-American	0	26.2	Hospital Medicine (non-teaching)			CKD, Cirrhosis, Hep B	4	N/A	2	0	1	0	0	0	0	0	0	1	Indication_Antibiotics	0	9/25/2017	9/25/2017	Immediate change to shorten	42999.43819		0.000694444	1	Thursday	0	Immediate change to shorten	0	0	0	0	0	0	0	0	0	1	0	0	Complete
180	male	56	Black or African-American	0	25.7	Hospital Medicine (non-teaching)			CKD	4	N/A	2	0	1	0	0	0	0	0	0	1	Indication_Antibiotics	0	9/25/2017	10/16/2017	No longer needed	42999.43819	43024.66042	21.39166667	0	Thursday	0	No longer needed	0	0	0	0	0	0	0	0	0	1	0	0	Incomplete
184	male	73	White or Caucasian	1	28.3	Medicine sub-specialty		Heme/Onc	Crohn's	2	N/A	2	1	0	0	0	0	0	0	0	1	Indication_Difficult_venous_access	0	2/16/2017	3/26/2017	Discharge	42782.40278	42820.60417	38.02430556	0	Thursday	0	Discharge	0	0	0	0	1	0	0	0	0	0	1	1	Complete
185	female	34	White or Caucasian	1	24	Hospital Medicine (non-teaching)				1	N/A	2	0	1	0	0	0	0	1	0	2	Multiple	1	10/20/2017	10/31/2017	Discharged	43027.63333	43039.03194	10.32430556	0	Thursday	0	Discharged	0	0	0	0	0	0	0	0	0	1	0	0	Complete
200	female	76	White or Caucasian	1	21.84	Medicine sub-specialty		RICU	pHTN	3	Unknown	2	0	0	1	0	0	0	0	0	1	Indication_Medications_requiring_central_access	0	12/29/2016	1/14/2017	Discharged	42733.53542	42749.36319	15.83333333	0	Thursday	0	Discharged	0	0	0	0	0	0	0	0	0	1	0	0	Complete
204	male	21	White or Caucasian	1	28.48	Other	Trauma ICU			1	N/A	2	1	0	0	0	0	0	0	0	1	Indication_Difficult_venous_access	0	9/21/2017	11/6/2017	Discharge	42999.64514	43045.61042	46.06111111	0	Thursday	0	Discharge	0	0	0	0	1	0	0	0	0	0	1	1	Complete
215	female	61	White or Caucasian	1	24.8	Other	Neuro ICU			2	N/A	2	1	0	0	0	0	0	0	0	1	Indication_Difficult_venous_access	0	7/27/2017	8/2/2017	Discharge	42943.33264	42949.67222	6.306944444	0	Thursday	0	Discharge	0	0	0	0	1	0	0	0	0	0	1	1	Complete
219	male	53	White or Caucasian	1	41.27	Internal Medicine			Obesity	6	Unknown	2	1	0	0	0	0	0	0	0	1	Indication_Difficult_venous_access	0	1/5/2017	1/11/2017	Discharged	42740.47639	42747.51042	5.557638889	0	Thursday	0	Discharged	0	0	0	0	1	0	0	0	1	0	2	2	Complete
225	female	57	White or Caucasian	1	34.5	Hospital Medicine (non-teaching)				2	Unknown	2	0	1	0	0	0	0	0	0	1	Indication_Antibiotics	0	7/27/2017	7/29/2017	Discharge; refusing IV antibiotics	42943.66319	42945.30556	1.642361111	1	Thursday	0	Discharge; refusing IV antibiotics	0	0	0	0	0	0	0	0	0	1	0	0	Complete
227	female	54	White or Caucasian	1	21.7	Orthopedic Surgery			Hypothyroid	1	N/A	2	0	1	0	0	0	0	1	0	2	Multiple	1	10/5/2017	10/6/2017	Discharge	43013.50486	43014.48056	0.74375	1	Thursday	0	Discharge	0	0	0	0	0	0	0	0	0	1	0	0	Complete
236	male	67	White or Caucasian	1	22.4	General Surgery				1	N/A	2	0	0	0	1	0	0	0	0	1	Indication_Parenteral_nutrition	0	12/8/2017	12/17/2017	Discharge	43076.60347	43086.41111	8.982638889	0	Thursday	0	Discharge	0	0	0	0	0	0	0	0	0	1	0	0	Complete
239	male	68	White or Caucasian	1	28.7	Other	Plastic Surgery		Renal transplant	2	N/A	2	0	0	0	0	0	1	0	0	1	Indication_Multiple_incompatible_fluids	0	9/14/2017	9/21/2017	Has tunneled access	42992.38125	42999.70556	7.108333333	0	Thursday	0	Has tunneled access	0	0	0	0	0	0	0	0	0	1	0	0	Complete
243	male	56	White or Caucasian	1	30.41	Other	Vascular surgery		CKD	4	N/A	2	0	0	0	0	0	0	0	1	1	Indication_Unknown	0	2/24/2017	3/29/2017	Question infection	42789.34861	42823.6375	33.29444444	0	Thursday	0	Question infection	0	0	0	0	1	0	0	0	0	0	1	1	Complete
247	female	72	White or Caucasian	1	34.37	Other	CTIC			3	N/A	3	1	0	0	0	0	0	0	0	1	Indication_Difficult_venous_access	0	1/26/2017	3/27/2017	Tip culture	42761.33333		60.32291667	0	Thursday	0	Tip culture	0	0	0	0	1	0	0	0	0	0	1	1	Complete
250	male	61	White or Caucasian	1	16.7	Internal Medicine			Paraplegia	2	N/A	2	0	1	0	0	0	0	1	0	2	Multiple	1	11/17/2016	2/4/2017	Discharge	42691.46458	42770.49931	78.74513889	0	Thursday	0	Discharge	0	0	0	0	1	0	0	0	0	0	1	1	Complete
259	female	63	White or Caucasian	1	25.6	General Surgery				3	N/A	2	1	0	0	0	0	0	0	0	1	Indication_Difficult_venous_access	0	9/15/2017	10/3/2017	Double Lumen to Triple Lumen, change over wire	42992.37222		17.97916667	0	Thursday	0	Double Lumen to Triple Lumen, change over wire	0	0	0	0	1	0	0	0	0	0	1	1	Complete
260	female	26	White or Caucasian	1	30.18	Medicine sub-specialty		RICU	DVT, Bipolar, pHTN	1	N/A	2	1	0	0	0	0	0	0	0	1	Indication_Difficult_venous_access	0	5/18/2017	8/13/2017	? Infection	42873.56875		86.93958333	0	Thursday	0	? Infection	0	0	0	0	0	0	0	0	0	1	0	0	Complete
262	male	58	White or Caucasian	1	23.4	Hospital Medicine (non-teaching)				3	N/A	2	0	1	0	0	0	0	0	0	1	Indication_Antibiotics	0	2/3/2017	2/26/2017	Discharge	42768.52361	42792.39028	23.06875	0	Thursday	0	Discharge	0	0	0	0	0	0	0	0	0	1	0	0	Complete
280	male	61	Unknown	0	32.56	Other	TICU			1	Unknown	3	0	1	0	0	0	0	0	0	1	Indication_Antibiotics	0	12/29/2016	1/13/2017	Discharged	42733.40903	42748.53958	14.83472222	0	Thursday	0	Discharged	0	0	0	0	0	0	0	0	0	1	0	0	Complete
283	male	59	White or Caucasian	1	36.4	Other	Trauma Surgery			4	N/A	2	0	1	0	0	0	0	0	0	1	Indication_Antibiotics	0	8/18/2017	8/30/2017	Discharge	42964.52222	42976.55417	12	0	Thursday	0	Discharge	0	0	0	0	1	0	0	0	0	0	1	1	Complete
288	female	38	White or Caucasian	1	39.8	Orthopedic Surgery				1	N/A	2	0	1	0	0	0	0	0	0	1	Indication_Antibiotics	0	10/19/2017	11/9/2017	Discharge	43027.41389	43048.32639	20.92361111	0	Thursday	0	Discharge	0	0	0	0	1	0	0	0	0	0	1	1	Complete
292	female	34	White or Caucasian	1	26.96	Medicine sub-specialty		Heme/Onc	AML	2	N/A	2	0	1	0	0	0	1	1	0	3	Multiple	1	11/10/2016	2/7/2017	Malpositioned, change over wire	42684.93681		88.81944444	0	Thursday	0	Malpositioned, change over wire	0	0	0	0	0	0	1	0	1	0	2	2	Complete
297	female	53	White or Caucasian	1	25.8	Other	Trauma Surgery		Hypothyroid, Borderline personality	2	N/A	2	1	1	0	0	0	0	0	0	2	Multiple	1	9/14/2017	9/18/2017	? DVT	42992.53819	42996.40764	3.570833333	1	Thursday	0	? DVT	1	0	0	1	0	0	0	0	0	1	0	1	Complete
327	female	63	White or Caucasian	1	0	Hospital Medicine (non-teaching)			Stroke	3	Unknown	2	1	0	0	0	0	0	0	0	1	Indication_Difficult_venous_access	0	12/15/2016	1/5/2017	Discharge	42719.51736	42740.51667	20.74027778	0	Thursday	0	Discharge	0	0	0	0	0	0	0	0	0	1	0	0	Complete
328	female	66	White or Caucasian	1	31	Neurosurgery				3	N/A	2	1	0	0	0	0	0	0	0	1	Indication_Difficult_venous_access	0	8/18/2017	8/22/2017	Discharge	42964.77569	42969.53611	4.061111111	1	Thursday	0	Discharge	0	0	0	0	0	0	0	0	0	1	0	0	Complete
331	female	59	Hispanic	0	21.26	Internal Medicine			Cirrhosis	2	Unknown	2	1	0	0	0	0	0	0	0	1	Indication_Difficult_venous_access	0	12/29/2016	1/10/2017	Discharged	42733.21667	42744.58472	11.78472222	0	Thursday	0	Discharged	0	0	0	0	0	0	0	0	0	1	0	0	Complete
345	female	30	Patient Refused	0	46.8	Medicine sub-specialty		MICU		1	N/A	2	1	0	0	0	1	0	0	0	2	Multiple	1	3/2/2017	3/13/2017	Discharge	42796.04028	42807.62986	11.24583333	0	Thursday	0	Discharge	1	0	0	1	0	0	0	0	0	1	0	1	Complete
356	male	58	White or Caucasian	1	24.9	General Surgery				1	N/A	2	0	0	0	1	0	0	0	0	1	Indication_Parenteral_nutrition	0	9/28/2017	10/2/2017	Discharge	43006.33056	43010.46736	3.816666667	1	Thursday	0	Discharge	0	0	0	0	0	0	0	0	0	1	0	0	Complete
360	male	29	White or Caucasian	1	25	Internal Medicine				2	N/A	2	0	1	0	0	0	0	0	0	1	Indication_Antibiotics	0	8/18/2017	10/9/2017	Discharge	42963.58542	43017.39861	52.03333333	0	Thursday	0	Discharge	0	0	0	0	1	0	0	0	0	0	1	1	Complete
374	female	28	White or Caucasian	1	26.7	Neurosurgery			Hep C	3	N/A	3	0	1	0	0	0	1	0	0	2	Multiple	1	10/5/2017	11/15/2017	Discharge	43013.47431	43054.6	41.03888889	0	Thursday	0	Discharge	0	0	0	0	1	0	0	0	0	0	1	1	Complete
375	female	54	Hispanic	0	29	Orthopedic Surgery				1	N/A	1	0	1	0	0	0	0	0	0	1	Indication_Antibiotics	0	10/12/2017	11/13/2017	Discharge	43020.36944	43052.51875	31.82916667	0	Thursday	0	Discharge	0	0	0	0	0	0	0	0	0	1	0	0	Complete
380	male	28	Asian	0	22	Other	Trauma ICU			1	N/A	2	0	0	0	1	0	0	0	0	1	Indication_Parenteral_nutrition	0	11/2/2017	12/16/2017	No longer needed	43041.52778	43085.80972	44.01944444	0	Thursday	0	No longer needed	0	0	0	0	1	0	0	0	0	0	1	1	Complete
4	female	30	Black or African-American	0	26.6	Medicine sub-specialty		Heme/Onc	Sickle Cell	2	N/A	2	1	0	0	0	0	0	0	0	1	Indication_Difficult_venous_access	0	3/21/2017	3/30/2017	Discharge	42815.83889	42824.45625	8.586111111	0	Tuesday	0	Discharge	0	0	0	0	0	0	0	0	0	1	0	0	Complete
7	male	33	White or Caucasian	1	27.1	Internal Medicine			DM related to CF	3	N/A	2	0	1	0	0	0	0	0	0	1	Indication_Antibiotics	0	9/5/2017	9/18/2017	Discharge	42983.01181	42996.63056	13.125	0	Tuesday	0	Discharge	0	0	0	0	1	0	0	0	0	0	1	1	Complete
40	female	78	White or Caucasian	1	34.8	Medicine sub-specialty		RICU		2	N/A	2	1	0	0	0	0	0	0	0	1	Indication_Difficult_venous_access	0	11/2/2017	11/13/2017	Discharge	43039.37778	43052.5375	11.20277778	0	Tuesday	0	Discharge	0	0	0	0	0	0	0	0	0	1	0	0	Complete
54	female	67	White or Caucasian	1	44.7	Other	ED			4	N/A	2	0	1	0	0	0	0	0	0	1	Indication_Antibiotics	0	1/10/2017	3/15/2017	Migrated out 7 cm, change over wire	42745.85903		63.55347222	0	Tuesday	0	Migrated out 7 cm, change over wire	0	0	0	0	1	0	0	0	1	0	2	2	Complete
55	male	56	White or Caucasian	1	44.6	Medicine sub-specialty		CCU	Obesity	5	N/A	2	1	0	0	0	0	0	0	0	1	Indication_Difficult_venous_access	0	1/24/2017	2/24/2017	Discharge	42759.38194	42790.5	30.59722222	0	Tuesday	0	Discharge	0	0	0	0	0	0	0	0	0	1	0	0	Complete
57	female	74	White or Caucasian	1	26	Medicine sub-specialty		CCU		1	N/A	2	0	0	0	0	0	0	0	1	1	Indication_Unknown	0	1/31/2017	2/4/2017	Discharge	42766.47431	42770.57569	4.001388889	1	Tuesday	0	Discharge	0	0	0	0	0	0	0	0	0	1	0	0	Complete
60	female	69	White or Caucasian	1	17.1	Neurosurgery			Hypothyroid, MS, Schizophrenia, Seizure	1	N/A	2	1	0	0	0	0	0	0	0	1	Indication_Difficult_venous_access	0	1/17/2017	1/29/2017	Dishcarge	42752.03056	42764.39861	12.00833333	0	Tuesday	0	Discharge	0	0	0	0	0	0	0	0	0	1	0	0	Complete
62	male	80	White or Caucasian	1	36.2	Medicine sub-specialty		RICU		3	N/A	2	0	1	0	0	0	0	0	0	1	Indication_Antibiotics	0	9/20/2017	9/21/2017	Malpositioned	42997.43542		1.4125	1	Tuesday	0	Malpositioned	0	0	0	0	0	0	0	0	1	0	1	1	Complete
66	female	23	White or Caucasian	1	37.6	Other	SICU			1	N/A	2	1	0	0	0	0	0	0	0	1	Indication_Difficult_venous_access	0	2/1/2017	2/11/2017	Discharge	42766.32361	42777.46528	10.06805556	0	Tuesday	0	Discharge	0	0	0	0	1	0	0	0	0	0	1	1	Complete
78	female	40	White or Caucasian	1	30	Other	Internal Medicine Bristol		Bipolar, Crohn's	2	N/A	2	0	1	0	0	0	0	1	0	2	Multiple	1	2/7/2017	2/10/2017	Discharge	42773.49306	42776.63264	3.094444444	1	Tuesday	0	Discharge	0	0	0	0	0	0	0	0	0	1	0	0	Complete
81	female	47	White or Caucasian	1	22.4	Medicine sub-specialty		MICU		1	N/A	2	1	0	0	0	0	0	0	0	1	Indication_Difficult_venous_access	0	12/5/2017	12/11/2017	DVT	43074.74861	43080.58194	6.070138889	0	Tuesday	0	DVT	1	0	0	1	0	0	0	0	0	1	0	1	Complete
104	male	52	Black or African-American	0	18.21	Other	Neuro ICU			2	N/A	2	1	0	0	0	0	1	0	0	2	Multiple	1	10/24/2017	12/14/2017	Discharge	43032.44167	43083.45417	51.06458333	0	Tuesday	0	Discharge	0	0	0	0	1	1	0	0	0	0	2	2	Complete
107	female	22	Hispanic	0	22.8	Hospital Medicine (non-teaching)			Type I diabetes	1	N/A	2	1	0	0	0	0	0	0	0	1	Indication_Difficult_venous_access	0	7/26/2017	7/28/2017	Discharge	42941.92917	42944.50208	2.163194444	1	Tuesday	0	Discharge	0	0	0	0	0	0	0	0	0	1	0	0	Complete
114	female	46	White or Caucasian	1	0	Hospital Medicine (non-teaching)			Hypothyroidism, obesity	4	N/A	2	0	1	0	0	0	0	0	0	1	Indication_Antibiotics	0	9/6/2017	9/7/2017	Discharge	42983.60347	42985.35972	1.011111111	1	Tuesday	0	Discharge	0	0	0	0	0	0	0	0	0	1	0	0	Complete
115	male	28	White or Caucasian	1	28.3	Medicine sub-specialty		RICU		2	N/A	2	0	1	0	0	0	0	0	0	1	Indication_Antibiotics	0	7/25/2017	8/28/2017	Culture tip for fever workup	42941.19236		34.52291667	0	Tuesday	0	Culture tip for fever workup	1	0	0	1	1	0	0	0	1	0	2	3	Complete
121	male	64	White or Caucasian	1	34.8	Medicine sub-specialty		Heme/Onc		1	N/A	2	0	0	0	0	0	0	0	1	1	Indication_Unknown	0	2/15/2017	2/17/2017	Discharge	42780.59792	42783.48264	2.076388889	1	Tuesday	0	Discharge	0	0	0	0	0	0	0	0	0	1	0	0	Complete
139	male	59	White or Caucasian	1	24	Hospital Medicine (non-teaching)				5	N/A	2	1	0	0	0	0	0	0	0	1	Indication_Difficult_venous_access	0	10/3/2017	10/30/2017	Discharge	43011.40903	43038.39653	26.91597222	0	Tuesday	0	Discharge	0	0	0	0	0	0	0	0	0	1	0	0	Complete
141	male	91	White or Caucasian	1	26.72	Hospital Medicine (non-teaching)			Seizure	3	N/A	2	1	0	0	0	0	0	0	0	1	Indication_Difficult_venous_access	0	11/8/2017	11/18/2017	Discharge	43046.79306	43057.47083	10.02847222	0	Tuesday	0	Discharge	0	0	0	0	1	0	0	0	0	0	1	1	Complete
143	female	51	White or Caucasian	1	37.2	Other	Neuro ICU		Hep C, RA	2	N/A	3	1	0	0	0	0	1	0	0	2	Multiple	1	12/5/2017	12/17/2017	Discharge	43074.00069	43086.59097	12.22847222	0	Tuesday	0	Discharge	0	0	0	0	0	0	0	0	0	1	0	0	Complete
144	male	69	White or Caucasian	1	31.32	Medicine sub-specialty		CCU		3	Unknown	2	0	1	0	0	0	0	0	0	1	Indication_Antibiotics	0	12/27/2016	1/5/2017	Question infection	42731.87431	42740.43194	8.634722222	0	Tuesday	0	Question infection	0	0	0	0	0	0	0	0	0	1	0	0	Complete
147	female	53	White or Caucasian	1	46	Medicine sub-specialty		Cardiology	HLD, neuropathy, OSA, osteoporosis	2	N/A	2	0	0	0	0	0	1	0	0	1	Indication_Multiple_incompatible_fluids	0	8/22/2017	8/24/2017	Pacemaker placement	42969.83472	42970.62569	1.631944444	1	Tuesday	0	Pacemaker placement	0	0	0	0	0	0	0	0	0	1	0	0	Complete
147	female	53	White or Caucasian	1	45	Medicine sub-specialty		Cardiology		3	N/A	2	1	0	0	0	0	0	0	0	1	Indication_Difficult_venous_access	0	10/3/2017	10/8/2017	Discharge	43011.67431	43016.53056	4.704861111	1	Tuesday	0	Discharge	0	0	0	0	0	0	0	0	0	1	0	0	Complete
150	male	71	White or Caucasian	1	34	Other	SICU		UC	2	N/A	3	0	0	0	0	0	1	0	0	1	Indication_Multiple_incompatible_fluids	0	2/14/2017	2/27/2017	New site, tip culture	42780.47917	42793.33819	12.86944444	0	Tuesday	0	New site, tip culture	0	0	0	0	0	0	0	0	0	1	0	0	Complete
154	male	21	White or Caucasian	1	38	Medicine sub-specialty		RICU		2	N/A	2	0	0	0	0	0	0	0	1	1	Indication_Unknown	0	9/5/2017	9/10/2017	Discharge	42983.39653	42988.57639	5.083333333	0	Tuesday	0	Discharge	0	0	0	0	0	0	0	0	0	1	0	0	Complete
170	male	61	White or Caucasian	1	25.2	Hospital Medicine (non-teaching)			CVA	3	N/A	1	1	1	0	0	0	0	0	0	2	Multiple	1	11/7/2017	11/14/2017	Discharge	43046.44028	43053.47222	7.040972222	0	Tuesday	0	Discharge	0	0	0	0	0	0	0	0	0	1	0	0	Complete
172	male	31	Black or African-American	0	27.5	Medicine sub-specialty		MICU	Hep B, Positive PPD	1	N/A	2	0	0	0	0	0	0	0	1	1	Indication_Unknown	0	10/19/2017	10/19/2017	Too long, change over wire	43027.5625		0.347222222	1	Tuesday	0	Too long, change over wire	0	0	0	0	0	0	0	0	0	1	0	0	Complete
175	female	73	Asian	0	26.53	Medicine sub-specialty		RICU	CVA, cardiac arrest	2	Unknown	2	1	0	0	0	0	0	0	0	1	Indication_Difficult_venous_access	0	12/21/2016	1/4/2017	Discharged	42724.49097	42739.35486	13.67222222	0	Tuesday	0	Discharged	0	0	0	0	0	0	0	0	0	1	0	0	Complete
176	female	21	White or Caucasian	1	22	Orthopedic Surgery				1	N/A	2	1	1	0	0	0	0	0	0	2	Multiple	1	1/17/2017	1/25/2017	Question infection	42752.63056	42760.38472	7.729861111	0	Tuesday	0	Question infection	0	0	0	0	0	0	0	0	0	1	0	0	Complete
196	male	73	White or Caucasian	1	29.8	Neurosurgery			Sleep apnea	4	N/A	3	1	0	0	0	0	0	0	0	1	Indication_Difficult_venous_access	0	1/31/2017	6/5/2019	N/A	42766.60694		854.55625	0	Tuesday	0	N/A	0	0	0	0	0	0	0	0	0	1	0	0	Complete
199	male	62	White or Caucasian	1	56.16	Medicine sub-specialty		Heme/Onc		4	N/A	1	1	0	0	0	0	0	0	0	1	Indication_Difficult_venous_access	0	11/14/2017	11/22/2017	More lumens needed, change over wire	43060.86042		7.991666667	0	Tuesday	0	More lumens needed, change over wire	0	0	0	0	0	0	0	0	0	1	0	0	Complete
209	male	58	Hispanic	0	23.2	Medicine sub-specialty		Neurology	Blindness	4	N/A	3	0	0	1	0	0	0	0	0	1	Indication_Medications_requiring_central_access	0	7/1/2017	7/24/2017	Anticipated discharge	44012.81111	42939.47708	23.67013889	0	Tuesday	0	Anticipated discharge	0	0	0	0	1	0	0	0	0	0	1	1	Complete
220	male	59	White or Caucasian	1	27.95	General Surgery			DVT, hypothyroid	2	N/A	2	1	0	0	0	0	0	0	0	1	Indication_Difficult_venous_access	0	8/3/2017	9/13/2017	Discharge	42948.49097	42991.58194	40.75	0	Tuesday	0	Discharge	0	0	0	0	1	0	0	0	0	0	1	1	Complete
221	male	70	White or Caucasian	1	25.18	Medicine sub-specialty		Heme/Onc		2	N/A	2	0	0	0	0	1	0	0	0	1	Indication_Chemotherapy	0	10/4/2017	10/23/2017	Discharge	43011.71875	43031.49653	18.77013889	0	Tuesday	0	Discharge	1	0	0	1	0	0	0	0	0	1	0	1	Complete
247	female	72	White or Caucasian	1	31.1	Medicine sub-specialty		Cardiology (CCU)	PVD, Pulmonary Fibrosis, HLD	6	N/A	3	1	0	0	0	0	0	0	0	1	Indication_Difficult_venous_access	0	1/17/2017	1/26/2017	Question infection	42752.35417	42761.43681	9.186805556	0	Tuesday	0	Question infection	0	0	0	0	0	0	0	0	0	1	0	0	Complete
248	male	71	White or Caucasian	1	31.9	Internal Medicine			RA	3	N/A	2	1	1	0	0	0	0	0	0	2	Multiple	1	10/3/2017	10/6/2017	Discharge	43011.56111	43014.37153	2.729166667	1	Tuesday	0	Discharge	0	0	0	0	0	0	0	0	0	1	0	0	Complete
249	female	67	White or Caucasian	1	27.42	Internal Medicine			Hypothyroid	4	N/A	1	0	1	0	0	0	0	0	0	1	Indication_Antibiotics	0	12/6/2016	3/24/2017	Question infection	42710.45347	42818.49097	108.0708333	0	Tuesday	0	Question infection	0	0	0	0	0	0	0	0	0	1	0	0	Complete
251	female	70	White or Caucasian	1	25.16	Medicine sub-specialty		Cardiology		3	N/A	2	1	0	0	0	0	0	0	0	1	Indication_Difficult_venous_access	0	8/8/2017	8/22/2017	Discharge	42955.69583	42969.45833	13.6875	0	Tuesday	0	Discharge	0	0	0	0	1	0	0	0	0	0	1	1	Complete
252	male	77	White or Caucasian	1	19.6	Internal Medicine				3	N/A	3	0	0	0	0	0	0	0	1	1	Indication_Unknown	0	9/19/2017	10/26/2017	Discharge	42997	43034.48403	37.50694444	0	Tuesday	0	Discharge	0	0	0	0	0	0	0	0	0	1	0	0	Complete
259	female	63	White or Caucasian	1	25.5	General Surgery			MS	5	N/A	3	1	0	0	0	0	0	0	0	1	Indication_Difficult_venous_access	0	10/3/2017	12/2/2017	? Infection	43011.24653	43071.44514	60.09583333	0	Tuesday	0	? Infection	0	0	0	0	0	0	0	0	0	1	0	0	Complete
269	male	46	White or Caucasian	1	0	Medicine sub-specialty		MICU	PE	5	N/A	2	0	0	0	0	0	1	0	0	1	Indication_Multiple_incompatible_fluids	0	11/7/2017	11/12/2017	Discharge	43046.85139	43051.35764	4.44375	1	Tuesday	0	Discharge	0	0	0	0	0	0	0	0	0	1	0	0	Complete
272	female	81	White or Caucasian	1	22.7	Internal Medicine				2	N/A	1	0	1	0	0	0	0	0	0	1	Indication_Antibiotics	0	3/15/2017	3/15/2017	Too short	42808.78819		0.125694444	1	Tuesday	0	Too short	0	0	0	0	0	0	0	0	0	1	0	0	Complete
284	male	53	White or Caucasian	1	23.06	General Surgery				2	N/A	2	0	0	0	1	0	0	0	0	1	Indication_Parenteral_nutrition	0	8/22/2017	9/9/2017	Discharge	42969.47639	42987.30625	17.68958333	0	Tuesday	0	Discharge	0	0	0	0	0	0	0	0	0	1	0	0	Complete
293	male	71	White or Caucasian	1	33.4	Medicine sub-specialty		RICU	pHTN	6	N/A	2	0	1	0	0	0	0	0	0	1	Indication_Antibiotics	0	9/26/2017	10/12/2017	Discharge	43004.63056	43020.66597	15.93402778	0	Tuesday	0	Discharge	0	0	0	0	0	0	0	0	0	1	0	0	Complete
296	male	63	White or Caucasian	1	28.2	Medicine sub-specialty		Heme/Onc		2	N/A	2	0	0	0	0	1	0	0	0	1	Indication_Chemotherapy	0	3/7/2017	3/10/2017	Discharge	42801.63125	42804.57361	2.979861111	1	Tuesday	0	Discharge	0	0	0	0	0	0	0	0	0	1	0	0	Complete
305	female	73	Unknown	0	28.56	Medicine sub-specialty		CCU		1	Unknown	3	0	0	0	0	0	0	0	1	1	Indication_Unknown	0	12/27/2016	1/11/2017	Discharged	42731	42741.48889	15.10486111	0	Tuesday	0	Discharged	0	0	0	0	0	0	0	0	0	1	0	0	Complete
308	male	70	White or Caucasian	1	35.9	General Surgery				3	N/A	1	0	0	0	0	0	0	0	1	1	Indication_Unknown	0	10/17/2017	10/20/2017	Need more lumens	43025		3.779166667	1	Tuesday	0	Need more lumens	0	0	0	0	0	0	0	0	0	1	0	0	Complete
310	female	50	Hispanic	0	29.3	Internal Medicine			Hypothyroid	2	N/A	2	0	1	0	0	0	0	0	0	1	Indication_Antibiotics	0	10/24/2017	10/25/2017	Discharge	43031.74375	43033.60625	0.880555556	1	Tuesday	0	Discharge	0	0	0	0	0	0	0	0	0	1	0	0	Incomplete
318	female	42	Hispanic	0	30.7	Medicine sub-specialty		Heme/Onc		1	N/A	2	0	1	0	0	0	0	0	0	1	Indication_Antibiotics	0	10/17/2017	10/23/2017	Discharge	43025.42431	43031.68819	5.9875	0	Tuesday	0	Discharge	0	0	0	0	1	0	0	0	0	0	1	1	Complete
320	female	84	Unknown	0	25.71	Other	Plastic surgery			3	Unknown	2	0	1	0	0	0	0	0	0	1	Indication_Antibiotics	0	1/11/2017	1/14/2017	Discharged	42745.34792	42749.39931	2.66875	1	Tuesday	0	Discharged	0	0	0	0	0	0	0	0	0	1	0	0	Complete
335	male	54	White or Caucasian	1	25.5	Orthopedic Surgery				1	N/A	2	0	0	0	0	0	1	0	0	1	Indication_Multiple_incompatible_fluids	0	2/1/2017	2/17/2017	Per protocol	42766.70417	42783.40694	15.66666667	0	Tuesday	0	Per protocol	1	0	0	1	1	0	0	0	0	0	1	2	Complete
336	male	54	White or Caucasian	1	25.6	Other	TICU			1	N/A	2	1	0	0	0	0	0	0	0	1	Indication_Difficult_venous_access	0	2/7/2017	2/17/2017	Discharge	42773.34167	42783.35139	9.988194444	0	Tuesday	0	Discharge	0	0	0	0	0	0	0	0	0	1	0	0	Complete
338	male	56	White or Caucasian	1	26.6	General Surgery				3	N/A	2	0	0	0	1	0	0	0	0	1	Indication_Parenteral_nutrition	0	7/19/2017	8/3/2017	MD request	42934.31736	42949.37639	15.01319444	0	Tuesday	0	MD request	0	0	0	0	0	0	0	0	0	1	0	0	Complete
339	female	46	Other	0	25.7	Other	Colorectal Surgery		Crohn's disesae	2	N/A	2	0	0	0	1	0	0	0	0	1	Indication_Parenteral_nutrition	0	2/7/2017	9/22/2017	Discharge	42773.67292	43000.45694	226.9166667	0	Tuesday	0	Discharge	0	0	0	0	1	0	0	0	0	0	1	1	Complete
347	male	33	Black or African-American	0	28	Other	Trauma ICU			1	N/A	2	0	0	0	1	0	0	0	0	1	Indication_Parenteral_nutrition	0	3/7/2017	3/16/2017	Tip migrated 10 cm, Question of infection	42801.43958		8.759027778	0	Tuesday	0	Tip migrated 10 cm, Question of infection	0	0	0	0	1	0	0	0	1	0	2	2	Complete
351	male	81	White or Caucasian	1	33.6	Other	Cardiothoracic surgery		Obesity, rheumatic fever	4	Unknown	2	1	1	1	0	0	0	0	0	3	Multiple	1	7/25/2017	7/31/2017	Discharge	42941.38125	42947.61667	5.930555556	0	Tuesday	0	Discharge	0	0	0	0	0	0	0	0	0	1	0	0	Complete
352	female	65	White or Caucasian	1	22.3	Internal Medicine			Type I diabetes, anemia (requiring transfusion)	2	N/A	2	1	0	0	0	0	0	0	0	1	Indication_Difficult_venous_access	0	7/11/2017	7/25/2017	Discharge	42927.71875	42941.57361	13.82986111	0	Tuesday	0	Discharge	1	0	0	1	0	0	0	0	0	1	0	1	Complete
354	female	51	White or Caucasian	1	17.9	Other	Neuro ICU			1	N/A	3	1	0	0	0	0	0	0	0	1	Indication_Difficult_venous_access	0	8/1/2017	8/13/2017	Discharge	42946.38611	42960.48889	11.97638889	0	Tuesday	0	Discharge	0	0	0	0	0	0	0	0	0	1	0	0	Complete
357	male	63	Hispanic	0	27.5	Other	Neuro ICU			1	N/A	2	1	0	0	0	0	0	0	0	1	Indication_Difficult_venous_access	0	7/27/2017	9/12/2017	Discharge	42942.79583	42990.48472	46.78194444	0	Tuesday	0	Discharge	0	0	0	0	1	0	0	0	0	0	1	1	Complete
365	female	78	White or Caucasian	1	24.49	Other	CT Surgery			1	N/A	3	1	0	0	0	0	0	0	0	1	Indication_Difficult_venous_access	0	9/27/2017	10/26/2017	Discharge	43005.35694	43034.42153	29.04236111	0	Tuesday	0	Discharge	0	0	0	0	1	0	0	0	0	0	1	1	Complete
368	male	56	White or Caucasian	1	30	Hospital Medicine (non-teaching)			Chronic neck problems	1	N/A	2	0	1	0	0	0	0	1	0	2	Multiple	1	9/6/2017	9/15/2017	Serous drainage and swelling	42983.39861		9.386805556	0	Tuesday	0	Serous drainage and swelling	0	0	0	0	0	0	0	0	0	1	0	0	Complete
373	male	24	Hispanic	0	27.8	Medicine sub-specialty		Cardiology		1	N/A	2	1	0	0	0	0	0	0	0	1	Indication_Difficult_venous_access	0	11/23/2017	12/4/2017	Malposition, change over wire	43060.52292		11.31736111	0	Tuesday	0	Malposition, change over wire	0	0	0	0	1	0	0	0	1	0	2	2	Complete
382	female	67	White or Caucasian	1	29.7	Medicine sub-specialty		Neuro ICU	Hypothyroid, TIA	4	N/A	3	1	0	0	0	0	0	0	0	1	Indication_Difficult_venous_access	0	3/7/2017	3/7/2017	Malposition	42801.48819	42801.77014	0.217361111	1	Tuesday	0	Malposition	0	0	0	0	0	0	1	0	0	0	1	1	Complete
1	male	72	White or Caucasian	1	30	Other	CT surgery			4	N/A	3	0	0	1	0	0	0	0	0	1	Indication_Medications_requiring_central_access	0	10/12/2017	10/24/2017	Migrated out, change over wire	43019.70208		11.92152778	0	Wednesday	0	Migrated out, change over wire	0	0	0	0	0	0	0	0	1	0	1	1	Complete
5	male	44	White or Caucasian	1	18.5	Internal Medicine			CF	2	N/A	2	0	1	0	0	0	0	0	0	1	Indication_Antibiotics	0	2/8/2017	2/26/2017	Discharge	42774.32431	42792.38611	17.89722222	0	Wednesday	0	Discharge	0	0	0	0	1	0	0	0	0	0	1	1	Complete
9	male	36	Black or African-American	0	0	Medicine sub-specialty		Heme/Onc	Sickle cell	3	N/A	2	1	0	0	0	0	0	0	0	1	Indication_Difficult_venous_access	0	11/23/2017	11/30/2017	Discharge	43061.96389	43069.37014	6.939583333	0	Wednesday	0	Discharge	0	0	0	0	0	0	0	0	0	1	0	0	Complete
11	female	27	Hispanic	0	27.1	Other	OB/GYN		IBS	1	N/A	2	1	0	0	0	0	0	0	0	1	Indication_Difficult_venous_access	0	3/1/2017	3/6/2017	Discharge	42795.37917	42800.34792	4.513888889	1	Wednesday	0	Discharge	0	0	0	0	0	0	0	0	0	1	0	0	Complete
22	male	54	White or Caucasian	1	29.9	Medicine sub-specialty		MICU		6	N/A	2	1	0	0	0	0	0	0	0	1	Indication_Difficult_venous_access	0	1/18/2017	2/3/2017	Change over wire for fever work up	42753.62708	42769.61389	15.91875	0	Wednesday	0	Change over wire for fever work up	0	0	0	0	0	0	0	0	0	1	0	0	Complete
38	female	26	Black or African-American	0	24.1	Medicine sub-specialty		RICU	Type I DM, DVT	2	N/A	2	1	0	0	0	0	0	0	0	1	Indication_Difficult_venous_access	0	11/8/2017	11/13/2017	Left AMA	43047.37222	43052.17778	4.484027778	1	Wednesday	0	Left AMA	0	0	0	0	1	0	0	0	0	0	1	1	Complete
41	male	58	Black or African-American	0	34.31	Other	CardioVascularThoracic Surgery		CKD, Renal transplant	3	Unknown	3	1	0	0	0	0	0	0	0	1	Indication_Difficult_venous_access	0	12/28/2016	1/17/2017	Discharged	42732.89306	42752.54236	20.00069444	0	Wednesday	0	Discharged	0	0	0	0	0	0	0	0	0	1	0	0	Complete
45	female	85	White or Caucasian	1	0	Internal Medicine			Alzheimers, HLD, GERD, bipolar, schizophrenia	3	N/A	2	1	1	0	0	0	0	0	0	2	Multiple	1	8/31/2017	9/3/2017	Discharge	42977.74444	42981.61042	3.165277778	1	Wednesday	0	Discharge	0	0	0	0	0	0	0	0	0	1	0	0	Complete
46	female	63	Black or African-American	0	0	General Surgery				5	N/A	3	0	0	0	1	0	0	0	0	1	Indication_Parenteral_nutrition	0	11/29/2017	12/22/2017	Discharge	43068.50903	43091.46806	22.91111111	0	Wednesday	0	Discharge	0	0	0	0	0	0	0	0	0	1	0	0	Complete
51	male	57	White or Caucasian	1	24.3	Medicine sub-specialty		RICU		4	N/A	2	1	0	0	0	0	0	0	0	1	Indication_Difficult_venous_access	0	10/5/2017	10/7/2017	Discharge	43012.69653	43015.65139	2.699305556	1	Wednesday	0	Discharge	0	0	0	0	0	0	0	0	0	1	0	0	Complete
53	female	70	White or Caucasian	1	29.8	Medicine sub-specialty		CCU		4	N/A	3	0	0	0	0	0	0	0	1	1	Indication_Unknown	0	10/18/2017	10/27/2017	Discharge	43026.41111	43035.44583	8.748611111	0	Wednesday	0	Discharge	0	0	0	0	0	0	0	0	0	1	0	0	Complete
56	male	60	White or Caucasian	1	36.87	Other	Trauma Surgery		Gout	1	N/A	2	0	0	0	0	0	0	1	0	1	Indication_Long_term_access	0	9/29/2017	10/1/2017	Malposition, change over wire	43005.87431		2.375694444	1	Wednesday	0	Malposition, change over wire	0	0	0	0	0	0	0	0	1	0	1	1	Complete
71	female	59	White or Caucasian	1	27.5	Hospital Medicine (non-teaching)			CKD	5	N/A	2	0	1	0	0	0	1	0	0	2	Multiple	1	3/22/2017	3/31/2017	Discharge	42816.52083	42825.34722	8.601388889	0	Wednesday	0	Discharge	0	0	0	0	1	0	0	0	0	0	1	1	Complete
84	male	28	White or Caucasian	1	77	General Surgery			AVN of bone	1	N/A	2	1	1	0	0	0	0	0	0	2	Multiple	1	12/15/2017	12/19/2017	Discharge	43082.69861	43088.69861	4.288194444	1	Wednesday	0	Discharge	0	0	0	0	1	0	0	0	0	0	1	1	Complete
85	female	63	White or Caucasian	1	21.1	Internal Medicine				5	N/A	2	1	0	0	0	0	0	0	0	1	Indication_Difficult_venous_access	0	9/21/2017	9/23/2017	Discharge	42998.62292	43001.42986	2.067361111	1	Wednesday	0	Discharge	0	0	0	0	0	0	0	0	0	1	0	0	Complete
97	male	74	White or Caucasian	1	25.03	Medicine sub-specialty		CCU	Coagulation disorder	4	N/A	2	0	0	0	0	0	1	0	0	1	Indication_Multiple_incompatible_fluids	0	9/13/2017	9/20/2017	Discharge	42991.37708	42998.48819	7.117361111	0	Wednesday	0	Discharge	0	0	0	0	0	0	0	0	0	1	0	0	Complete
98	male	39	Hispanic	0	39.4	Internal Medicine				5	ESRD	2	1	0	0	0	0	0	0	0	1	Indication_Difficult_venous_access	0	7/19/2017	7/28/2017	Discharge	42935.90069	42944.66458	8.765277778	0	Wednesday	0	Discharge	0	0	0	0	0	0	1	0	0	0	1	1	Complete
111	male	89	Black or African-American	0	0	Internal Medicine			Dementia	2	N/A	1	0	0	0	0	0	0	0	1	1	Indication_Unknown	0	8/23/2017	8/23/2017	Too short, change over wire	42970.7		0.347222222	1	Wednesday	0	Too short, change over wire	0	0	0	0	0	0	0	0	0	1	0	0	Complete
123	male	23	White or Caucasian	1	27	Medicine sub-specialty		RICU	Encephalopathy, trach dependent, quadriplegia	2	N/A	2	0	1	0	0	0	0	0	0	1	Indication_Antibiotics	0	2/8/2017	2/9/2017	Change of wire to resposition	42774.68958		1.316666667	1	Wednesday	0	Change over wire	0	0	0	0	0	0	1	0	0	0	1	1	Complete
128	male	59	Hispanic	0	20.28	Internal Medicine				2	N/A	2	0	1	0	0	0	0	0	0	1	Indication_Antibiotics	0	10/12/2017	11/9/2017	Discharge	43019.73125	43048.65625	28.19166667	0	Wednesday	0	Discharge	0	0	0	0	1	0	0	0	0	0	1	1	Complete
134	male	53	Hispanic	0	48.6	Hospital Medicine (non-teaching)			CKD, OSA	4	N/A	2	0	1	0	0	0	0	0	0	1	Indication_Antibiotics	0	2/22/2017	3/9/2017	Discharge	42788.31528	42803.32014	14.86041667	0	Wednesday	0	Discharge	0	0	0	0	1	0	0	0	0	0	1	1	Complete
146	male	75	White or Caucasian	1	21.67	Hospital Medicine (non-teaching)			CKD, AAA, Cirrhosis	3	Unknown	3	0	0	0	1	0	0	0	0	1	Indication_Parenteral_nutrition	0	12/15/2016	1/3/2017	Discharged	42718.64792	42738.42222	19.04097222	0	Wednesday	0	Discharged	0	0	0	0	0	0	0	0	0	1	0	0	Complete
149	male	50	White or Caucasian	1	34.6	Other	Neuro ICU			2	N/A	2	1	1	0	0	0	0	0	0	2	Multiple	1	11/1/2017	11/9/2017	No longer needed	43040.64097	43048.62014	7.875694444	0	Wednesday	0	No longer needed	0	0	0	0	0	0	0	0	0	1	0	0	Complete
158	female	61	White or Caucasian	1	24.6	Medicine sub-specialty		RICU	pHTN	2	N/A	2	1	0	0	0	0	0	0	0	1	Indication_Difficult_venous_access	0	11/23/2017	12/8/2017	Discharge	43061.37708	43077.65208	15.30208333	0	Wednesday	0	Discharge	0	0	0	0	1	0	0	0	0	0	1	1	Complete
169	male	68	White or Caucasian	1	23.9	Other	Thoracic Surgery			3	N/A	3	0	0	0	0	0	1	0	0	1	Indication_Multiple_incompatible_fluids	0	8/23/2017	9/9/2017	Discharge	42969.35556	42987.40417	17.05763889	0	Wednesday	0	Discharge	0	0	0	0	0	0	0	0	0	1	0	0	Complete
178	female	45	White or Caucasian	1	29.4	General Surgery			CVA	4	N/A	2	0	0	0	1	0	0	0	0	1	Indication_Parenteral_nutrition	0	12/5/2017	12/22/2017	Discharge	43040.76042	43091.47986	17.00833333	0	Wednesday	0	Discharge	0	0	0	0	1	0	0	0	0	0	1	1	Complete
178	female	45	White or Caucasian	1	29.4	General Surgery			CVA	5	N/A	2	0	0	0	1	0	0	0	0	1	Indication_Parenteral_nutrition	0	11/2/2017	12/5/2017	Tip migrated out, change over wire	43040.76042	43091.47986	33.01388889	0	Wednesday	0	Tip migrated out, change over wire	0	0	0	0	1	0	0	0	1	0	2	2	Complete
183	male	22	White or Caucasian	1	18.72	Neurosurgery			G6PD deficiency anemia	1	Unknown	3	0	0	1	0	0	1	0	0	2	Multiple	1	12/28/2016	1/4/2017	Fever work up, tip culture	42732.32222	43043.38889	6.754166667	0	Wednesday	0	Fever work up, tip culture	0	0	0	0	0	0	0	0	0	1	0	0	Complete
186	female	52	White or Caucasian	1	25.2	Medicine sub-specialty		MICU	Hypothyroidism, Bronchitis	2	N/A	2	1	0	0	0	0	0	0	0	1	Indication_Difficult_venous_access	0	1/25/2017	2/3/2017	Discharge	42760.54792	42769.40903	8.652777778	0	Wednesday	0	Discharge	0	0	0	0	0	0	0	0	0	1	0	0	Complete
189	male	54	White or Caucasian	1	29.3	Other	Neuro ICU			3	N/A	2	0	0	1	0	0	0	0	0	1	Indication_Medications_requiring_central_access	0	8/17/2017	9/10/2017	? Infection, increased WBC	42963.41181		24.79097222	0	Wednesday	0	? Infection, increased WBC	0	0	0	0	0	0	0	0	0	1	0	0	Complete
191	male	39	Other	0	27.6	Internal Medicine				1	N/A	1	0	1	0	0	0	0	0	0	1	Indication_Antibiotics	0	8/6/2017	8/11/2017	Discharge	42949.69861	42958.72083	5.394444444	0	Wednesday	0	Discharge	0	0	0	0	0	0	0	0	0	1	0	0	Complete
201	male	29	Hispanic	0	26.2	Internal Medicine			IVDU with multiple episodes of MSSA endocarditis s/p TVR; ADHD; PTSD; seizures	2	N/A	1	1	1	0	0	0	0	1	0	3	Multiple	1	6/28/2017	7/23/2017	Completed antibiotic therapy	42913.33194	42939.71736	25.39236111	0	Wednesday	0	Completed antibiotic therapy	0	0	0	0	0	0	0	0	0	1	0	0	Complete
210	male	29	White or Caucasian	1	23.79	Medicine sub-specialty		Renal	ESRD	2	N/A	2	1	0	0	0	0	0	0	0	1	Indication_Difficult_venous_access	0	10/12/2017	10/16/2017	Discharge	43019.86667	43024.63819	4.359722222	1	Wednesday	0	Discharge	0	0	0	0	0	0	0	0	0	1	0	0	Complete
214	male	64	White or Caucasian	1	23.2	Other	CardioVascularThoracic Surgery			3	Unknown	2	1	0	0	0	0	0	0	0	1	Indication_Difficult_venous_access	0	12/28/2016	1/2/2017	Discharged	42732.40486	42737.53819	4.871527778	1	Wednesday	0	Discharged	0	0	0	0	0	0	0	0	0	1	0	0	Complete
216	female	66	White or Caucasian	1	33.28	Medicine sub-specialty		CCU	ESRD	8	Unknown	2	1	1	0	0	0	0	0	0	2	Multiple	1	12/31/2016	1/17/2017	Discharged	42735.30903	42752.47986	17.20833333	0	Wednesday	0	Discharged	0	0	0	0	0	0	0	0	0	1	0	0	Complete
217	male	83	White or Caucasian	1	22.84	Other	Trauma Surgery			4	N/A	2	0	1	0	0	0	0	0	0	1	Indication_Antibiotics	0	9/21/2017	10/13/2017	Discharge	42998.68264	43021.6125	22.14930556	0	Wednesday	0	Discharge	0	0	0	0	0	0	0	0	0	1	0	0	Complete
221	male	70	White or Caucasian	1	27.8	Medicine sub-specialty		Heme/Onc		2	N/A	2	0	0	0	0	1	0	0	0	1	Indication_Chemotherapy	0	9/27/2017	10/4/2017	DVT	43005.93472		7.377777778	0	Wednesday	0	DVT	1	0	0	1	0	1	0	0	0	0	1	2	Complete
226	male	63	White or Caucasian	1	36.03	Medicine sub-specialty		Neprhology	Renal transplant, CKD, pHTN	4	Unknown	2	1	0	0	0	0	0	0	0	1	Indication_Difficult_venous_access	0	11/30/2016	1/17/2017	Discharged	42704.44792	42752.4875	47.71388889	0	Wednesday	0	Discharged	0	0	0	0	0	0	0	0	0	1	0	0	Complete
228	male	71	White or Caucasian	1	27.6	Internal Medicine			CVA	5	N/A	2	1	0	0	0	0	0	0	0	1	Indication_Difficult_venous_access	0	2/1/2017	2/10/2017	Discharge	42767.55417	42776.56458	8.915972222	0	Wednesday	0	Discharge	0	0	0	0	0	0	0	0	0	1	0	0	Complete
231	male	73	White or Caucasian	1	28.3	General Surgery			Recent spinal fusion	2	N/A	2	1	0	0	0	0	0	0	0	1	Indication_Difficult_venous_access	0	7/26/2017	7/28/2017	Discharge	42942.60139	42944.45417	2.034722222	1	Wednesday	0	Discharge	0	0	0	0	0	0	0	0	0	1	0	0	Complete
235	male	79	White or Caucasian	1	28.31	Other	CT surgery			3	N/A	2	1	0	0	0	0	0	0	0	1	Indication_Difficult_venous_access	0	12/6/2017	12/14/2017	Discharge	43071.82986	43083.38958	7.963888889	0	Wednesday	0	Discharge	0	0	0	0	0	0	0	0	0	1	0	0	Complete
239	male	68	White or Caucasian	1	27.1	Other	CT surgery		Atrial fibrillation, CKD s/p transplant, liver fibrosis	2	N/A	2	1	0	0	0	0	0	0	0	1	Indication_Difficult_venous_access	0	7/19/2017	7/26/2017	Discharge	42935.36667	42942.48403	6.573611111	0	Wednesday	0	Discharge	0	0	0	0	0	0	0	0	0	1	0	0	Complete
241	male	66	White or Caucasian	1	27.2	Medicine sub-specialty		RICU	ALS, Type I DM	3	N/A	2	1	0	0	0	0	0	0	0	1	Indication_Difficult_venous_access	0	10/11/2017	10/23/2017	Discharge	43019.26667	43031.34583	12.21319444	0	Wednesday	0	Discharge	0	0	0	0	0	0	0	0	0	1	0	0	Complete
268	female	41	White or Caucasian	1	51.21	Other	Trauma Surgery			2	N/A	2	1	1	0	0	0	0	0	0	2	Multiple	1	11/16/2017	12/1/2017	Discharge	43054.47431	43070.43472	15.05972222	0	Wednesday	0	Discharge	0	0	0	0	0	0	0	0	0	1	0	0	Complete
270	female	77	Unknown	0	20.2	General Surgery			Factor V Leiden, A-fib	4	Unknown	2	1	0	0	0	0	0	0	0	1	Indication_Difficult_venous_access	0	7/26/2017	7/28/2017	Discharge	42942.51944	44041	2.124305556	1	Wednesday	0	Discharge	0	0	0	0	0	0	0	0	0	1	0	0	Complete
291	female	43	White or Caucasian	1	30.5	Neurosurgery			Subarachnoid hemorrhage	2	N/A	2	0	0	0	0	0	0	1	0	1	Indication_Long_term_access	0	7/12/2017	7/28/2017	Discharge	42928.25694	42944.53542	16.13958333	0	Wednesday	0	Discharge	0	0	0	0	0	0	0	0	0	1	0	0	Complete
298	female	66	White or Caucasian	1	24.1	Hospital Medicine (non-teaching)			Parkinson's	1	N/A	1	0	0	0	0	0	0	0	1	1	Indication_Unknown	0	11/24/2017	11/27/2017	? Infection	43061.37639	43066.62222	3.367361111	1	Wednesday	0	? Infection	0	0	0	0	0	0	0	0	0	1	0	0	Complete
311	male	51	White or Caucasian	1	29.8	Internal Medicine			DVT	4	N/A	2	1	0	0	0	0	0	0	0	1	Indication_Difficult_venous_access	0	10/18/2017	10/26/2017	Discharge	43026.73264	43034.44931	7.695833333	0	Wednesday	0	Discharge	0	0	0	0	0	0	0	0	0	1	0	0	Complete
323	female	67	Other	0	24.6	Medicine sub-specialty		CCU		2	N/A	2	1	0	0	0	0	0	0	0	1	Indication_Difficult_venous_access	0	11/29/2017	12/1/2017	DVT	43068.41528		2.358333333	1	Wednesday	0	DVT	1	0	0	1	0	0	0	0	0	1	0	1	Complete
334	male	27	White or Caucasian	1	25	Hospital Medicine (non-teaching)				2	N/A	2	0	1	0	0	0	0	0	0	1	Indication_Antibiotics	0	1/20/2017	3/4/2017	? Infection	42753.48403	42798.40972	42.72152778	0	Wednesday	0	? Infeciton	0	1	0	1	0	0	0	0	0	1	0	1	Complete
341	male	40	White or Caucasian	1	27.6	General Surgery			GERD	1	N/A	2	1	0	0	1	0	0	0	0	2	Multiple	1	2/15/2017	2/27/2017	Discharge	42781.64583	42793.45833	11.77083333	0	Wednesday	0	Discharge	0	0	0	0	0	0	0	0	0	1	0	0	Complete
344	male	37	Hispanic	0	0	Orthopedic Surgery			Osteomyelitis	1	N/A	2	0	1	0	0	0	0	1	0	2	Multiple	1	8/17/2017	10/11/2017	Malpostion, change over wire	42963.76667		54.98541667	0	Wednesday	0	Malpostion, change over wire	0	0	0	0	0	0	0	0	1	0	1	1	Complete
350	male	84	Black or African-American	0	34.7	Other	Neuro ICU		Epilepsy, strokes	5	N/A	3	1	0	1	0	0	0	0	0	2	Multiple	1	9/13/2017	9/28/2017	Occlusive thrombus	42991.93403	43006.78542	14.82291667	0	Wednesday	0	Occulisve thrombus	1	0	0	1	0	0	0	0	0	1	0	1	Complete
370	male	57	White or Caucasian	1	27.3	Medicine sub-specialty		Heme/Onc		2	N/A	2	0	0	0	0	1	0	0	0	1	Indication_Chemotherapy	0	11/1/2017	11/22/2017	Discharge	43040.52014	43061.78125	21.08472222	0	Wednesday	0	Discharge	0	0	0	0	1	0	0	0	0	0	1	1	Complete
376	female	48	White or Caucasian	1	25.1	Medicine sub-specialty		MICU		2	N/A	2	1	1	0	0	0	1	0	0	3	Multiple	1	10/18/2017	10/19/2017	Change over wire, malposition	43026.76389		0.557638889	1	Wednesday	0	Change over wire, malposition	0	0	0	0	0	0	0	0	1	0	1	1	Complete
